# Supplementary material for: Divergent Host-Microbe Interaction and Pathogenesis Proteins Detected in Recently Identified Liberibacter Species
Source: Microbiol Spectr. 2022 Jul 28;10(4):e02091-22. doi: 10.1128/spectrum.02091-22 (PMC9430466; doi:10.1128/spectrum.02091-22)
Supplement: Supplemental file 2 — Tables S1 to S6. Download spectrum.02091-22-s0002.xlsx, XLSX file, 0.4 MB [file spectrum.02091-22-s0002.xlsx]

## Sheet: Sup_Table1
Supplementary Table 1. Missing KOs in the draft genome of Ca. L. capsica
ko
ko:K00021 HMGCR; hydroxymethylglutaryl-CoA reductase (NADPH) [EC:1.1.1.34]
ko:K00029 E1.1.1.40, maeB; malate dehydrogenase (oxaloacetate-decarboxylating)(NADP+) [EC:1.1.1.40]
ko:K00036 G6PD, zwf; glucose-6-phosphate 1-dehydrogenase [EC:1.1.1.49 1.1.1.363]
ko:K00059 fabG, OAR1; 3-oxoacyl-[acyl-carrier protein] reductase [EC:1.1.1.100]
ko:K00161 PDHA, pdhA; pyruvate dehydrogenase E1 component alpha subunit [EC:1.2.4.1]
ko:K00215 dapB; 4-hydroxy-tetrahydrodipicolinate reductase [EC:1.17.1.8]
ko:K00228 CPOX, hemF; coproporphyrinogen III oxidase [EC:1.3.3.3]
ko:K00254 DHODH, pyrD; dihydroorotate dehydrogenase [EC:1.3.5.2]
ko:K00311 ETFDH; electron-transferring-flavoprotein dehydrogenase [EC:1.5.5.1]
ko:K00343 nuoN; NADH-quinone oxidoreductase subunit N [EC:7.1.1.2]
ko:K00344 qor, CRYZ; NADPH:quinone reductase [EC:1.6.5.5]
ko:K00382 DLD, lpd, pdhD; dihydrolipoamide dehydrogenase [EC:1.8.1.4]
ko:K00384 trxB, TRR; thioredoxin reductase (NADPH) [EC:1.8.1.9]
ko:K00525 E1.17.4.1A, nrdA, nrdE; ribonucleoside-diphosphate reductase alpha chain [EC:1.17.4.1]
ko:K00568 ubiG; 2-polyprenyl-6-hydroxyphenyl methylase / 3-demethylubiquinone-9 3-methyltransferase [EC:2.1.1.222 2.1.1.64]
ko:K00602 purH; phosphoribosylaminoimidazolecarboxamide formyltransferase / IMP cyclohydrolase [EC:2.1.2.3 3.5.4.10]
ko:K00609 pyrB, PYR2; aspartate carbamoyltransferase catalytic subunit [EC:2.1.3.2]
ko:K00611 OTC, argF, argI; ornithine carbamoyltransferase [EC:2.1.3.3]
ko:K00620 argJ; glutamate N-acetyltransferase / amino-acid N-acetyltransferase [EC:2.3.1.35 2.3.1.1]
ko:K00643 E2.3.1.37, ALAS; 5-aminolevulinate synthase [EC:2.3.1.37]
ko:K00647 fabB; 3-oxoacyl-[acyl-carrier-protein] synthase I [EC:2.3.1.41]
ko:K00648 fabH; 3-oxoacyl-[acyl-carrier-protein] synthase III [EC:2.3.1.180]
ko:K00655 plsC; 1-acyl-sn-glycerol-3-phosphate acyltransferase [EC:2.3.1.51]
ko:K00658 DLST, sucB; 2-oxoglutarate dehydrogenase E2 component (dihydrolipoamide succinyltransferase) [EC:2.3.1.61]
ko:K00674 dapD; 2,3,4,5-tetrahydropyridine-2,6-dicarboxylate N-succinyltransferase [EC:2.3.1.117]
ko:K00763 pncB, NAPRT1; nicotinate phosphoribosyltransferase [EC:6.3.4.21]
ko:K00789 metK, MAT; S-adenosylmethionine synthetase [EC:2.5.1.6]
ko:K00790 murA; UDP-N-acetylglucosamine 1-carboxyvinyltransferase [EC:2.5.1.7]
ko:K00799 GST, gst; glutathione S-transferase [EC:2.5.1.18]
ko:K00800 aroA; 3-phosphoshikimate 1-carboxyvinyltransferase [EC:2.5.1.19]
ko:K00820 glmS, GFPT; glutamine---fructose-6-phosphate transaminase (isomerizing) [EC:2.6.1.16]
ko:K00845 glk; glucokinase [EC:2.7.1.2]
ko:K00867 coaA; type I pantothenate kinase [EC:2.7.1.33]
ko:K00869 MVK, mvaK1; mevalonate kinase [EC:2.7.1.36]
ko:K00873 PK, pyk; pyruvate kinase [EC:2.7.1.40]
ko:K00895 pfp, PFP; diphosphate-dependent phosphofructokinase [EC:2.7.1.90]
ko:K00942 gmk, GUK1; guanylate kinase [EC:2.7.4.8]
ko:K00943 tmk, DTYMK; dTMP kinase [EC:2.7.4.9]
ko:K00945 cmk; CMP/dCMP kinase [EC:2.7.4.25]
ko:K00949 thiN, TPK1, THI80; thiamine pyrophosphokinase [EC:2.7.6.2]
ko:K00962 pnp, PNPT1; polyribonucleotide nucleotidyltransferase [EC:2.7.7.8]
ko:K00970 pcnB; poly(A) polymerase [EC:2.7.7.19]
ko:K00997 acpS; holo-[acyl-carrier protein] synthase [EC:2.7.8.7]
ko:K01056 PTH1, pth, spoVC; peptidyl-tRNA hydrolase, PTH1 family [EC:3.1.1.29]
ko:K01057 PGLS, pgl, devB; 6-phosphogluconolactonase [EC:3.1.1.31]
ko:K01069 gloB, gloC, HAGH; hydroxyacylglutathione hydrolase [EC:3.1.2.6]
ko:K01092 E3.1.3.25, IMPA, suhB; myo-inositol-1(or 4)-monophosphatase [EC:3.1.3.25]
ko:K01159 ruvC; crossover junction endodeoxyribonuclease RuvC [EC:3.1.21.10]
ko:K01255 CARP, pepA; leucyl aminopeptidase [EC:3.4.11.1]
ko:K01338 lon; ATP-dependent Lon protease [EC:3.4.21.53]
ko:K01409 OSGEP, KAE1, QRI7; N6-L-threonylcarbamoyladenine synthase [EC:2.3.1.234]
ko:K01419 hslV, clpQ; ATP-dependent HslUV protease, peptidase subunit HslV [EC:3.4.25.2]
ko:K01425 glsA, GLS; glutaminase [EC:3.5.1.2]
ko:K01462 PDF, def; peptide deformylase [EC:3.5.1.88]
ko:K01465 URA4, pyrC; dihydroorotase [EC:3.5.2.3]
ko:K01491 folD; methylenetetrahydrofolate dehydrogenase (NADP+) / methenyltetrahydrofolate cyclohydrolase [EC:1.5.1.5 3.5.4.9]
ko:K01494 dcd; dCTP deaminase [EC:3.5.4.13]
ko:K01589 purK; 5-(carboxyamino)imidazole ribonucleotide synthase [EC:6.3.4.18]
ko:K01591 pyrF; orotidine-5'-phosphate decarboxylase [EC:4.1.1.23]
ko:K01597 MVD, mvaD; diphosphomevalonate decarboxylase [EC:4.1.1.33]
ko:K01647 CS, gltA; citrate synthase [EC:2.3.3.1]
ko:K01673 cynT, can; carbonic anhydrase [EC:4.2.1.1]
ko:K01679 E4.2.1.2B, fumC, FH; fumarate hydratase, class II [EC:4.2.1.2]
ko:K01689 ENO, eno; enolase [EC:4.2.1.11]
ko:K01733 thrC; threonine synthase [EC:4.2.3.1]
ko:K01737 queD, ptpS, PTS; 6-pyruvoyltetrahydropterin/6-carboxytetrahydropterin synthase [EC:4.2.3.12 4.1.2.50]
ko:K01755 argH, ASL; argininosuccinate lyase [EC:4.3.2.1]
ko:K01772 hemH, FECH; protoporphyrin/coproporphyrin ferrochelatase [EC:4.98.1.1 4.99.1.9]
ko:K01778 dapF; diaminopimelate epimerase [EC:5.1.1.7]
ko:K01783 rpe, RPE; ribulose-phosphate 3-epimerase [EC:5.1.3.1]
ko:K01823 idi, IDI; isopentenyl-diphosphate Delta-isomerase [EC:5.3.3.2]
ko:K01834 PGAM, gpmA; 2,3-bisphosphoglycerate-dependent phosphoglycerate mutase [EC:5.4.2.11]
ko:K01868 TARS, thrS; threonyl-tRNA synthetase [EC:6.1.1.3]
ko:K01869 LARS, leuS; leucyl-tRNA synthetase [EC:6.1.1.4]
ko:K01872 AARS, alaS; alanyl-tRNA synthetase [EC:6.1.1.7]
ko:K01873 VARS, valS; valyl-tRNA synthetase [EC:6.1.1.9]
ko:K01874 MARS, metG; methionyl-tRNA synthetase [EC:6.1.1.10]
ko:K01876 DARS2, aspS; aspartyl-tRNA synthetase [EC:6.1.1.12]
ko:K01879 glyS; glycyl-tRNA synthetase beta chain [EC:6.1.1.14]
ko:K01881 PARS, proS; prolyl-tRNA synthetase [EC:6.1.1.15]
ko:K01885 EARS, gltX; glutamyl-tRNA synthetase [EC:6.1.1.17]
ko:K01890 FARSB, pheT; phenylalanyl-tRNA synthetase beta chain [EC:6.1.1.20]
ko:K01892 HARS, hisS; histidyl-tRNA synthetase [EC:6.1.1.21]
ko:K01915 glnA, GLUL; glutamine synthetase [EC:6.3.1.2]
ko:K01916 nadE; NAD+ synthase [EC:6.3.1.5]
ko:K01920 gshB; glutathione synthase [EC:6.3.2.3]
ko:K01923 purC; phosphoribosylaminoimidazole-succinocarboxamide synthase [EC:6.3.2.6]
ko:K01928 murE; UDP-N-acetylmuramoyl-L-alanyl-D-glutamate--2,6-diaminopimelate ligase [EC:6.3.2.13]
ko:K01934 MTHFS; 5-formyltetrahydrofolate cyclo-ligase [EC:6.3.3.2]
ko:K01940 argG, ASS1; argininosuccinate synthase [EC:6.3.4.5]
ko:K01955 carB, CPA2; carbamoyl-phosphate synthase large subunit [EC:6.3.5.5]
ko:K01961 accC; acetyl-CoA carboxylase, biotin carboxylase subunit [EC:6.4.1.2 6.3.4.14]
ko:K01962 accA; acetyl-CoA carboxylase carboxyl transferase subunit alpha [EC:6.4.1.2 2.1.3.15]
ko:K01998 livM; branched-chain amino acid transport system permease protein
ko:K02000 proV; glycine betaine/proline transport system ATP-binding protein [EC:7.6.2.9]
ko:K02001 proW; glycine betaine/proline transport system permease protein
ko:K02036 pstB; phosphate transport system ATP-binding protein [EC:7.3.2.1]
ko:K02038 pstA; phosphate transport system permease protein
ko:K02109 ATPF0B, atpF; F-type H+-transporting ATPase subunit b
ko:K02111 ATPF1A, atpA; F-type H+/Na+-transporting ATPase subunit alpha [EC:7.1.2.2 7.2.2.1]
ko:K02112 ATPF1B, atpD; F-type H+/Na+-transporting ATPase subunit beta [EC:7.1.2.2 7.2.2.1]
ko:K02115 ATPF1G, atpG; F-type H+-transporting ATPase subunit gamma
ko:K02160 accB, bccP; acetyl-CoA carboxylase biotin carboxyl carrier protein
ko:K02217 ftnA, ftn; ferritin [EC:1.16.3.2]
ko:K02257 COX10, ctaB, cyoE; heme o synthase [EC:2.5.1.141]
ko:K02278 cpaA, tadV; prepilin peptidase CpaA [EC:3.4.23.43]
ko:K02279 cpaB, rcpC; pilus assembly protein CpaB
ko:K02314 dnaB; replicative DNA helicase [EC:5.6.2.3]
ko:K02335 polA; DNA polymerase I [EC:2.7.7.7]
ko:K02341 holB; DNA polymerase III subunit delta' [EC:2.7.7.7]
ko:K02343 dnaX; DNA polymerase III subunit gamma/tau [EC:2.7.7.7]
ko:K02356 efp; elongation factor P
ko:K02389 flgD; flagellar basal-body rod modification protein FlgD
ko:K02390 flgE; flagellar hook protein FlgE
ko:K02391 flgF; flagellar basal-body rod protein FlgF
ko:K02393 flgH; flagellar L-ring protein FlgH
ko:K02394 flgI; flagellar P-ring protein FlgI
ko:K02396 flgK; flagellar hook-associated protein 1
ko:K02406 fliC, hag; flagellin
ko:K02409 fliF; flagellar M-ring protein FliF
ko:K02415 fliL; flagellar protein FliL
ko:K02426 sufE; cysteine desulfuration protein SufE
ko:K02427 rlmE, rrmJ, ftsJ; 23S rRNA (uridine2552-2'-O)-methyltransferase [EC:2.1.1.166]
ko:K02429 fucP; MFS transporter, FHS family, L-fucose permease
ko:K02469 gyrA; DNA gyrase subunit A [EC:5.6.2.2]
ko:K02498 hemY; HemY protein
ko:K02503 HINT1, hinT, hit; histidine triad (HIT) family protein
ko:K02519 infB, MTIF2; translation initiation factor IF-2
ko:K02528 ksgA; 16S rRNA (adenine1518-N6/adenine1519-N6)-dimethyltransferase [EC:2.1.1.182]
ko:K02536 lpxD; UDP-3-O-[3-hydroxymyristoyl] glucosamine N-acyltransferase [EC:2.3.1.191]
ko:K02622 parE; topoisomerase IV subunit B [EC:5.6.2.2]
ko:K02834 rbfA; ribosome-binding factor A
ko:K02835 prfA, MTRF1, MRF1; peptide chain release factor 1
ko:K02874 RP-L14, MRPL14, rplN; large subunit ribosomal protein L14
ko:K02879 RP-L17, MRPL17, rplQ; large subunit ribosomal protein L17
ko:K02881 RP-L18, MRPL18, rplR; large subunit ribosomal protein L18
ko:K02888 RP-L21, MRPL21, rplU; large subunit ribosomal protein L21
ko:K02892 RP-L23, MRPL23, rplW; large subunit ribosomal protein L23
ko:K02895 RP-L24, MRPL24, rplX; large subunit ribosomal protein L24
ko:K02904 RP-L29, rpmC; large subunit ribosomal protein L29
ko:K02909 RP-L31, rpmE; large subunit ribosomal protein L31
ko:K02916 RP-L35, MRPL35, rpmI; large subunit ribosomal protein L35
ko:K02926 RP-L4, MRPL4, rplD; large subunit ribosomal protein L4
ko:K02931 RP-L5, MRPL5, rplE; large subunit ribosomal protein L5
ko:K02933 RP-L6, MRPL6, rplF; large subunit ribosomal protein L6
ko:K02948 RP-S11, MRPS11, rpsK; small subunit ribosomal protein S11
ko:K02952 RP-S13, rpsM; small subunit ribosomal protein S13
ko:K02954 RP-S14, MRPS14, rpsN; small subunit ribosomal protein S14
ko:K02956 RP-S15, MRPS15, rpsO; small subunit ribosomal protein S15
ko:K02961 RP-S17, MRPS17, rpsQ; small subunit ribosomal protein S17
ko:K02968 RP-S20, rpsT; small subunit ribosomal protein S20
ko:K02970 RP-S21, MRPS21, rpsU; small subunit ribosomal protein S21
ko:K02986 RP-S4, rpsD; small subunit ribosomal protein S4
ko:K02988 RP-S5, MRPS5, rpsE; small subunit ribosomal protein S5
ko:K02994 RP-S8, rpsH; small subunit ribosomal protein S8
ko:K02996 RP-S9, MRPS9, rpsI; small subunit ribosomal protein S9
ko:K03040 rpoA; DNA-directed RNA polymerase subunit alpha [EC:2.7.7.6]
ko:K03043 rpoB; DNA-directed RNA polymerase subunit beta [EC:2.7.7.6]
ko:K03060 rpoZ; DNA-directed RNA polymerase subunit omega [EC:2.7.7.6]
ko:K03070 secA; preprotein translocase subunit SecA [EC:7.4.2.8]
ko:K03086 rpoD; RNA polymerase primary sigma factor
ko:K03101 lspA; signal peptidase II [EC:3.4.23.36]
ko:K03106 SRP54, ffh; signal recognition particle subunit SRP54 [EC:3.6.5.4]
ko:K03111 ssb; single-strand DNA-binding protein
ko:K03282 mscL; large conductance mechanosensitive channel
ko:K03431 glmM; phosphoglucosamine mutase [EC:5.4.2.10]
ko:K03438 mraW, rsmH; 16S rRNA (cytosine1402-N4)-methyltransferase [EC:2.1.1.199]
ko:K03469 rnhA, RNASEH1; ribonuclease HI [EC:3.1.26.4]
ko:K03470 rnhB; ribonuclease HII [EC:3.1.26.4]
ko:K03474 pdxJ; pyridoxine 5-phosphate synthase [EC:2.6.99.2]
ko:K03475 ulaA, sgaT; ascorbate PTS system EIIC component
ko:K03545 tig; trigger factor
ko:K03549 kup; KUP system potassium uptake protein
ko:K03553 recA; recombination protein RecA
ko:K03555 mutS; DNA mismatch repair protein MutS
ko:K03564 BCP, PRXQ, DOT5; thioredoxin-dependent peroxiredoxin [EC:1.11.1.24]
ko:K03574 mutT, NUDT15, MTH2; 8-oxo-dGTP diphosphatase [EC:3.6.1.55]
ko:K03584 recO; DNA repair protein RecO (recombination protein O)
ko:K03589 ftsQ; cell division protein FtsQ
ko:K03596 lepA; GTP-binding protein LepA
ko:K03602 xseB; exodeoxyribonuclease VII small subunit [EC:3.1.11.6]
ko:K03624 greA; transcription elongation factor GreA
ko:K03628 rho; transcription termination factor Rho
ko:K03631 recN; DNA repair protein RecN (Recombination protein N)
ko:K03642 rlpA; rare lipoprotein A
ko:K03655 recG; ATP-dependent DNA helicase RecG [EC:5.6.2.4]
ko:K03667 hslU; ATP-dependent HslUV protease ATP-binding subunit HslU
ko:K03684 rnd; ribonuclease D [EC:3.1.13.5]
ko:K03685 rnc, DROSHA, RNT1; ribonuclease III [EC:3.1.26.3]
ko:K03686 dnaJ; molecular chaperone DnaJ
ko:K03687 GRPE; molecular chaperone GrpE
ko:K03688 ubiB, aarF; ubiquinone biosynthesis protein
ko:K03701 uvrA; excinuclease ABC subunit A
ko:K03704 cspA; cold shock protein
ko:K03723 mfd; transcription-repair coupling factor (superfamily II helicase) [EC:3.6.4.-]
ko:K03770 ppiD; peptidyl-prolyl cis-trans isomerase D [EC:5.2.1.8]
ko:K03977 engA, der; GTPase
ko:K04042 glmU; bifunctional UDP-N-acetylglucosamine pyrophosphorylase / glucosamine-1-phosphate N-acetyltransferase [EC:2.7.7.23 2.3.1.157]
ko:K04043 dnaK, HSPA9; molecular chaperone DnaK
ko:K04075 tilS, mesJ; tRNA(Ile)-lysidine synthase [EC:6.3.4.19]
ko:K04487 iscS, NFS1; cysteine desulfurase [EC:2.8.1.7]
ko:K04568 epmA, poxA; elongation factor P--(R)-beta-lysine ligase [EC:6.3.1.-]
ko:K04744 lptD, imp, ostA; LPS-assembly protein
ko:K04763 xerD; integrase/recombinase XerD
ko:K04764 ihfA, himA; integration host factor subunit alpha
ko:K04773 sppA; protease IV [EC:3.4.21.-]
ko:K05527 bolA; BolA family transcriptional regulator, general stress-responsive regulator
ko:K05539 dusA; tRNA-dihydrouridine synthase A [EC:1.-.-.-]
ko:K05788 ihfB, himD; integration host factor subunit beta
ko:K05807 bamD; outer membrane protein assembly factor BamD
ko:K06178 rluB; 23S rRNA pseudouridine2605 synthase [EC:5.4.99.22]
ko:K06179 rluC; 23S rRNA pseudouridine955/2504/2580 synthase [EC:5.4.99.24]
ko:K06180 rluD; 23S rRNA pseudouridine1911/1915/1917 synthase [EC:5.4.99.23]
ko:K06187 recR; recombination protein RecR
ko:K06602 flaF; flagellar biosynthesis activator protein FlaF
ko:K06861 lptB; lipopolysaccharide export system ATP-binding protein [EC:7.5.2.5]
ko:K06890 K06890; uncharacterized protein
ko:K06942 ychF; ribosome-binding ATPase
ko:K06980 ygfZ; tRNA-modifying protein YgfZ
ko:K07090 K07090; uncharacterized protein
ko:K07391 comM; magnesium chelatase family protein
ko:K07716 pleC; two-component system, cell cycle sensor histidine kinase PleC [EC:2.7.13.3]
ko:K07736 carD; CarD family transcriptional regulator
ko:K08316 rsmD; 16S rRNA (guanine966-N2)-methyltransferase [EC:2.1.1.171]
ko:K08591 plsY; acyl phosphate:glycerol-3-phosphate acyltransferase [EC:2.3.1.275]
ko:K08602 pepF, pepB; oligoendopeptidase F [EC:3.4.24.-]
ko:K09015 sufD; Fe-S cluster assembly protein SufD
ko:K09159 cptB; antitoxin CptB
ko:K09456 aidB; putative acyl-CoA dehydrogenase
ko:K09710 ybeB; ribosome-associated protein
ko:K09748 rimP; ribosome maturation factor RimP
ko:K09761 rsmE; 16S rRNA (uracil1498-N3)-methyltransferase [EC:2.1.1.193]
ko:K09769 ymdB; 2',3'-cyclic-nucleotide 2'-phosphodiesterase [EC:3.1.4.16]
ko:K09798 K09798; uncharacterized protein
ko:K09799 K09799; uncharacterized protein
ko:K09810 lolD; lipoprotein-releasing system ATP-binding protein [EC:7.6.2.-]
ko:K09816 znuB; zinc transport system permease protein
ko:K09817 znuC; zinc transport system ATP-binding protein [EC:7.2.2.20]
ko:K09862 K09862; uncharacterized protein
ko:K09970 aapQ, bztB; general L-amino acid transport system permease protein
ko:K09971 aapM, bztC; general L-amino acid transport system permease protein
ko:K09972 aapP, bztD; general L-amino acid transport system ATP-binding protein [EC:7.4.2.1]
ko:K09985 K09985; uncharacterized protein
ko:K09991 K09991; uncharacterized protein
ko:K10026 queE; 7-carboxy-7-deazaguanine synthase [EC:4.3.99.3]
ko:K10563 mutM, fpg; formamidopyrimidine-DNA glycosylase [EC:3.2.2.23 4.2.99.18]
ko:K10564 motC; chemotaxis protein MotC
ko:K10773 NTH; endonuclease III [EC:4.2.99.18]
ko:K11175 purN; phosphoribosylglycinamide formyltransferase 1 [EC:2.1.2.2]
ko:K11606 sitD; manganese/iron transport system permease protein
ko:K11607 sitB; manganese/iron transport system ATP-binding protein
ko:K11717 sufS; cysteine desulfurase / selenocysteine lyase [EC:2.8.1.7 4.4.1.16]
ko:K13038 coaBC, dfp; phosphopantothenoylcysteine decarboxylase / phosphopantothenate---cysteine ligase [EC:4.1.1.36 6.3.2.5]
ko:K13581 ccrM; modification methylase [EC:2.1.1.72]
ko:K13589 cpdR; two-component system, cell cycle response regulator CpdR
ko:K13628 iscA; iron-sulfur cluster assembly protein
ko:K14652 ribBA; 3,4-dihydroxy 2-butanone 4-phosphate synthase / GTP cyclohydrolase II [EC:4.1.99.12 3.5.4.25]
ko:K15371 GDH2; glutamate dehydrogenase [EC:1.4.1.2]
ko:K15738 uup; ABC transport system ATP-binding/permease protein
ko:K17103 CHO1, pssA; CDP-diacylglycerol---serine O-phosphatidyltransferase [EC:2.7.8.8]
ko:K21603 ftcR; two-component system, OmpR family, flagellar system response regulator FtcR
ko:K23264 purS; phosphoribosylformylglycinamidine synthase subunit PurS [EC:6.3.5.3]
ko:K23269 purL; phosphoribosylformylglycinamidine synthase subunit PurL [EC:6.3.5.3]

## Sheet: Sup_Table2
Supplemental Table 1. Shared orthologous clusters (N=459) among Ca. L. capsica, Ca. L. asiaticus, Ca. L. psyllaurous, Ca. L. americanus, Ca. L. africanus and L. crescens and their annotations
*See Sup_Table4 and 5 for Ca. L. capsica gene locus number locations and prokka annotations and protein fasta files
The abbreviations for each Liberibacter species locus number are LC=Ca. L. capsica, LAs= Ca. L. asiaticus (NZ_CP019958.1), LPsy= Ca. L. psyllaurous (NC_014774), LAm= Ca. L. americanus (NC_022793.1), LAf= Ca. L. africanus (NZ_CP004021.1), and LCres= L. crescens (NZ_CP010522.1).
To standardize protein sequence datasets for the analysis of orthologous genes among the latter Liberibacter species we used Prokka v1.14.5. Gene numbers after species abbreviations are numbers assigned by the Prokka pipeline.
# cluster_name	protein_number	swiss_prot_id	go_annotation	protein_list
cluster3	12	P05099	GO:0003429; P:growth plate cartilage chondrocyte morphogenesis; IBA:GO_Central	Americanus|LAm_00742;Americanus|LAm_00520;Asiaticus|LAs_00823;Asiaticus|LAs_00714;Crescens|LCres_00820;Crescens|LCres_00823;Crescens|LCres_00824;Crescens|LCres_00825;Psyllaurous|LPsy_00591;Americanus|LAm_00850;Capsica|LC_00012;Africanus|LAf_00001
cluster5	11	Q925Y6	GO:0003746; F:translation elongation factor activity; IEA:UniProtKB-UniRule	Americanus|LAm_00449;Americanus|LAm_00936;Africanus|LAf_00859;Africanus|LAf_00201;Asiaticus|LAs_00023;Asiaticus|LAs_00135;Psyllaurous|LPsy_00989;Psyllaurous|LPsy_01059;Crescens|LCres_00884;Crescens|LCres_00442;Capsica|LC_00628
cluster12	8	P85987	GO:0039620; C:T=7 icosahedral viral capsid; IEA:UniProtKB-KW	Americanus|LAm_00491;Capsica|LC_00883;Africanus|LAf_00037;Asiaticus|LAs_01044;Psyllaurous|LPsy_00766;Crescens|LCres_00809;Africanus|LAf_00038;Asiaticus|LAs_01045
cluster13	8	N/A	N/A	Americanus|LAm_00322;Capsica|LC_00138;Africanus|LAf_00298;Asiaticus|LAs_00231;Psyllaurous|LPsy_00467;Crescens|LCres_01128;Psyllaurous|LPsy_00466;Asiaticus|LAs_00230
cluster21	7	Q92H60	GO:0008360; P:regulation of cell shape; IEA:UniProtKB-KW	Africanus|LAf_01078;Africanus|LAf_01079;Americanus|LAm_00469;Capsica|LC_00411;Asiaticus|LAs_01001;Psyllaurous|LPsy_00657;Crescens|LCres_00749
cluster22	7	Q9L6V3	GO:0000166; F:nucleotide binding; IEA:UniProtKB-KW	Asiaticus|LAs_00238;Asiaticus|LAs_00237;Americanus|LAm_00282;Capsica|LC_01010;Africanus|LAf_00343;Psyllaurous|LPsy_00420;Crescens|LCres_00255
cluster28	7	Q52812	GO:0006865; P:amino acid transport; IEA:UniProtKB-KW	Crescens|LCres_00642;Crescens|LCres_00912;Americanus|LAm_00970;Capsica|LC_00678;Africanus|LAf_00910;Asiaticus|LAs_00043;Psyllaurous|LPsy_00899
cluster29	7	P05444	GO:0043335; P:protein unfolding; IEA:InterPro	Americanus|LAm_00964;Capsica|LC_00952;Africanus|LAf_00917;Asiaticus|LAs_00037;Psyllaurous|LPsy_00893;Crescens|LCres_00906;Africanus|LAf_00918
cluster30	7	Q2K946	GO:0008237; F:metallopeptidase activity; IEA:UniProtKB-KW	Americanus|LAm_00533;Capsica|LC_00977;Africanus|LAf_00840;Asiaticus|LAs_00785;Psyllaurous|LPsy_00911;Crescens|LCres_00471;Asiaticus|LAs_00786
cluster31	7	N/A	N/A	Americanus|LAm_00755;Capsica|LC_00120;Africanus|LAf_01102;Asiaticus|LAs_00840;Psyllaurous|LPsy_00607;Crescens|LCres_00608;Africanus|LAf_01101
cluster32	7	Q02635	GO:0009058; P:biosynthetic process; IEA:InterPro	Americanus|LAm_01013;Capsica|LC_01024;Africanus|LAf_00704;Asiaticus|LAs_00597;Psyllaurous|LPsy_00048;Crescens|LCres_01186;Psyllaurous|LPsy_00047
cluster33	7	N/A	N/A	Americanus|LAm_00072;Capsica|LC_00672;Africanus|LAf_00603;Asiaticus|LAs_00318;Psyllaurous|LPsy_00349;Crescens|LCres_00162;Asiaticus|LAs_00319
cluster35	7	Q1MC52	GO:0009432; P:SOS response; IEA:UniProtKB-UniRule	Americanus|LAm_00815;Capsica|LC_00002;Africanus|LAf_00749;Asiaticus|LAs_00645;Psyllaurous|LPsy_01118;Crescens|LCres_00382;Capsica|LC_00837
cluster36	7	P43862	GO:0009294; P:DNA mediated transformation; IEA:InterPro	Americanus|LAm_00377;Capsica|LC_00888;Africanus|LAf_00247;Asiaticus|LAs_00177;Psyllaurous|LPsy_00519;Crescens|LCres_00984;Asiaticus|LAs_00176
cluster37	7	Q8UFN4	GO:0006508; P:proteolysis; IEA:UniProtKB-UniRule	Americanus|LAm_00965;Capsica|LC_00806;Africanus|LAf_00916;Asiaticus|LAs_00038;Psyllaurous|LPsy_00894;Crescens|LCres_00907;Africanus|LAf_00915
cluster38	7	N/A	N/A	Americanus|LAm_00189;Capsica|LC_00611;Africanus|LAf_00487;Asiaticus|LAs_00438;Psyllaurous|LPsy_00224;Crescens|LCres_00090;Capsica|LC_00470
cluster48	6	N/A	N/A	Americanus|LAm_00293;Capsica|LC_00454;Africanus|LAf_00330;Asiaticus|LAs_00273;Psyllaurous|LPsy_00432;Crescens|LCres_00273
cluster49	6	Q9WYY1	GO:0006281; P:DNA repair; IDA:UniProtKB	Americanus|LAm_00213;Capsica|LC_00939;Africanus|LAf_00415;Asiaticus|LAs_00463;Psyllaurous|LPsy_00151;Crescens|LCres_01329
cluster50	6	Q2YNM1	GO:0015031; P:protein transport; IEA:UniProtKB-KW	Americanus|LAm_00833;Capsica|LC_00727;Africanus|LAf_01096;Asiaticus|LAs_01016;Psyllaurous|LPsy_00808;Crescens|LCres_00678
cluster51	6	Q60AU6	GO:0097428; P:protein maturation by iron-sulfur cluster transfer; IEA:InterPro	Americanus|LAm_00871;Capsica|LC_00876;Africanus|LAf_00227;Asiaticus|LAs_00160;Psyllaurous|LPsy_01087;Crescens|LCres_00991
cluster52	6	Q44338	GO:0071973; P:bacterial-type flagellum-dependent cell motility; IEA:InterPro	Americanus|LAm_00269;Capsica|LC_00372;Africanus|LAf_00358;Asiaticus|LAs_00252;Psyllaurous|LPsy_00094;Crescens|LCres_00239
cluster53	6	P0ABV0	GO:0051301; P:cell division; IEA:UniProtKB-UniRule	Americanus|LAm_00814;Capsica|LC_00406;Africanus|LAf_00750;Asiaticus|LAs_00646;Psyllaurous|LPsy_01117;Crescens|LCres_00383
cluster54	6	P9WMT2	GO:0000746; P:conjugation; IEA:UniProtKB-KW	Americanus|LAm_00228;Capsica|LC_00799;Africanus|LAf_00400;Asiaticus|LAs_00481;Psyllaurous|LPsy_00136;Crescens|LCres_01310
cluster55	6	Q9A700	GO:0009432; P:SOS response; EXP:CollecTF	Americanus|LAm_00545;Capsica|LC_00155;Africanus|LAf_00163;Asiaticus|LAs_00715;Psyllaurous|LPsy_01025;Crescens|LCres_00611
cluster56	6	P74068	GO:0015341; F:zinc efflux active transmembrane transporter activity; IBA:GO_Central	Americanus|LAm_00334;Capsica|LC_00422;Africanus|LAf_00286;Asiaticus|LAs_00218;Psyllaurous|LPsy_00479;Crescens|LCres_01115
cluster57	6	Q52815	GO:0005524; F:ATP binding; IEA:UniProtKB-KW	Americanus|LAm_00973;Capsica|LC_00841;Africanus|LAf_00907;Asiaticus|LAs_00046;Psyllaurous|LPsy_00902;Crescens|LCres_00915
cluster58	6	C3MF26	GO:0031119; P:tRNA pseudouridine synthesis; IEA:UniProtKB-UniRule	Americanus|LAm_00879;Capsica|LC_01041;Africanus|LAf_00236;Asiaticus|LAs_00168;Psyllaurous|LPsy_01095;Crescens|LCres_01362
cluster59	6	B2S758	GO:0006355; P:regulation of transcription, DNA-templated; IEA:InterPro	Americanus|LAm_00251;Capsica|LC_00296;Africanus|LAf_00377;Asiaticus|LAs_00504;Psyllaurous|LPsy_00113;Crescens|LCres_01286
cluster60	6	Q92QH2	GO:0003746; F:translation elongation factor activity; IEA:UniProtKB-UniRule	Americanus|LAm_00937;Capsica|LC_00751;Africanus|LAf_00202;Asiaticus|LAs_00136;Psyllaurous|LPsy_01060;Crescens|LCres_00441
cluster61	6	P77935	GO:0009113; P:purine nucleobase biosynthetic process; IEA:InterPro	Americanus|LAm_00340;Capsica|LC_00915;Africanus|LAf_00281;Asiaticus|LAs_00210;Psyllaurous|LPsy_00484;Crescens|LCres_00352
cluster62	6	A6U8F5	GO:0009249; P:protein lipoylation; IEA:UniProtKB-UniRule	Americanus|LAm_00315;Capsica|LC_00930;Africanus|LAf_00307;Asiaticus|LAs_00526;Psyllaurous|LPsy_00457;Crescens|LCres_01137
cluster63	6	Q9HV52	GO:0043952; P:protein transport by the Sec complex; IBA:GO_Central	Americanus|LAm_00828;Capsica|LC_00663;Asiaticus|LAs_00072;Psyllaurous|LPsy_00849;Crescens|LCres_00494;Africanus|LAf_00070
cluster64	6	Q1QM87	GO:0008616; P:queuosine biosynthetic process; IEA:UniProtKB-UniRule	Americanus|LAm_00779;Capsica|LC_00326;Africanus|LAf_00977;Asiaticus|LAs_00928;Psyllaurous|LPsy_00615;Crescens|LCres_00795
cluster65	6	P39830	GO:0006813; P:potassium ion transport; IEA:InterPro	Americanus|LAm_00956;Capsica|LC_01045;Africanus|LAf_00879;Asiaticus|LAs_00810;Psyllaurous|LPsy_00877;Crescens|LCres_01030
cluster66	6	Q1ME30	GO:0008360; P:regulation of cell shape; IEA:UniProtKB-KW	Americanus|LAm_00470;Capsica|LC_00409;Africanus|LAf_01076;Asiaticus|LAs_01000;Psyllaurous|LPsy_00658;Crescens|LCres_00748
cluster67	6	C0SCV1	GO:0070006; F:metalloaminopeptidase activity; IEA:InterPro	Americanus|LAm_01018;Capsica|LC_00967;Africanus|LAf_00699;Asiaticus|LAs_00592;Psyllaurous|LPsy_00053;Crescens|LCres_01197
cluster68	6	Q9UYB2	GO:0002949; P:tRNA threonylcarbamoyladenosine modification; IDA:UniProtKB	Americanus|LAm_00196;Capsica|LC_00497;Africanus|LAf_00481;Asiaticus|LAs_00445;Psyllaurous|LPsy_00218;Crescens|LCres_00095
cluster69	6	N/A	N/A	Americanus|LAm_00466;Capsica|LC_00415;Africanus|LAf_01082;Asiaticus|LAs_01004;Psyllaurous|LPsy_00654;Crescens|LCres_00752
cluster71	6	N/A	N/A	Americanus|LAm_00297;Capsica|LC_01054;Africanus|LAf_00326;Asiaticus|LAs_00269;Psyllaurous|LPsy_00436;Crescens|LCres_00277
cluster72	6	Q98EV6	GO:0015986; P:ATP synthesis coupled proton transport; IEA:UniProtKB-UniRule	Americanus|LAm_01031;Capsica|LC_00863;Africanus|LAf_00686;Asiaticus|LAs_00579;Psyllaurous|LPsy_00065;Crescens|LCres_01210
cluster73	6	N/A	N/A	Americanus|LAm_00991;Capsica|LC_00052;Africanus|LAf_00727;Asiaticus|LAs_00620;Psyllaurous|LPsy_00020;Crescens|LCres_01153
cluster74	6	O66534	GO:0009231; P:riboflavin biosynthetic process; IEA:UniProtKB-UniPathway	Americanus|LAm_00329;Capsica|LC_00417;Africanus|LAf_00291;Asiaticus|LAs_00223;Psyllaurous|LPsy_00474;Crescens|LCres_01120
cluster75	6	N/A	N/A	Americanus|LAm_00746;Capsica|LC_00881;Africanus|LAf_01016;Asiaticus|LAs_00907;Psyllaurous|LPsy_00721;Crescens|LCres_00851
cluster76	6	Q88EI9	GO:0009088; P:threonine biosynthetic process; IEA:UniProtKB-UniPathway	Americanus|LAm_00579;Capsica|LC_00221;Africanus|LAf_00127;Asiaticus|LAs_00755;Psyllaurous|LPsy_00938;Crescens|LCres_00317
cluster77	6	P77689	GO:0006979; P:response to oxidative stress; IMP:EcoCyc	Americanus|LAm_00613;Capsica|LC_00047;Africanus|LAf_01003;Asiaticus|LAs_00958;Psyllaurous|LPsy_00641;Crescens|LCres_00901
cluster78	6	P25852	GO:0006355; P:regulation of transcription, DNA-templated; IEA:InterPro	Americanus|LAm_00437;Capsica|LC_00878;Africanus|LAf_00871;Asiaticus|LAs_00802;Psyllaurous|LPsy_00972;Crescens|LCres_00621
cluster79	6	P29915	GO:0042773; P:ATP synthesis coupled electron transport; IEA:InterPro	Americanus|LAm_00565;Capsica|LC_00959;Africanus|LAf_00142;Asiaticus|LAs_00741;Psyllaurous|LPsy_00952;Crescens|LCres_00303
cluster80	6	N/A	N/A	Americanus|LAm_00488;Capsica|LC_00886;Africanus|LAf_00040;Asiaticus|LAs_01049;Psyllaurous|LPsy_00768;Crescens|LCres_00813
cluster81	6	Q8UEQ2	GO:0006434; P:seryl-tRNA aminoacylation; IEA:UniProtKB-UniRule	Americanus|LAm_00311;Capsica|LC_00827;Africanus|LAf_00310;Asiaticus|LAs_00523;Psyllaurous|LPsy_00453;Crescens|LCres_01143
cluster82	6	P36250	GO:0006412; P:translation; IEA:UniProtKB-UniRule	Americanus|LAm_00453;Capsica|LC_00096;Africanus|LAf_00863;Asiaticus|LAs_00019;Psyllaurous|LPsy_00986;Crescens|LCres_00879
cluster83	6	A8AQI3	GO:0006355; P:regulation of transcription, DNA-templated; IEA:InterPro	Americanus|LAm_00006;Capsica|LC_00210;Africanus|LAf_00671;Asiaticus|LAs_00563;Psyllaurous|LPsy_00082;Crescens|LCres_01228
cluster84	6	Q1MAQ9	GO:0008654; P:phospholipid biosynthetic process; IEA:UniProtKB-UniRule	Americanus|LAm_00772;Capsica|LC_00166;Africanus|LAf_00984;Asiaticus|LAs_00936;Psyllaurous|LPsy_00622;Crescens|LCres_00787
cluster85	6	P41191	GO:0006412; P:translation; IEA:UniProtKB-UniRule	Americanus|LAm_00455;Capsica|LC_00595;Africanus|LAf_00865;Asiaticus|LAs_00017;Psyllaurous|LPsy_00984;Crescens|LCres_00877
cluster86	6	P0AEC2	GO:0050660; F:flavin adenine dinucleotide binding; IEA:InterPro	Americanus|LAm_00042;Capsica|LC_00401;Africanus|LAf_00633;Asiaticus|LAs_00288;Psyllaurous|LPsy_00381;Crescens|LCres_00210
cluster87	6	B9JVB9	GO:0006526; P:arginine biosynthetic process; IEA:UniProtKB-UniRule	Americanus|LAm_00878;Capsica|LC_01042;Africanus|LAf_00235;Asiaticus|LAs_00167;Psyllaurous|LPsy_01094;Crescens|LCres_01187
cluster88	6	P29272	GO:0006096; P:glycolytic process; IEA:UniProtKB-UniPathway	Americanus|LAm_00021;Capsica|LC_00782;Africanus|LAf_00654;Asiaticus|LAs_00544;Psyllaurous|LPsy_00401;Crescens|LCres_01248
cluster89	6	P54952	GO:0006865; P:amino acid transport; IEA:UniProtKB-KW	Americanus|LAm_00838;Capsica|LC_00237;Africanus|LAf_01089;Asiaticus|LAs_01012;Psyllaurous|LPsy_00715;Crescens|LCres_00650
cluster90	6	N/A	N/A	Americanus|LAm_00292;Capsica|LC_00453;Africanus|LAf_00333;Asiaticus|LAs_00276;Psyllaurous|LPsy_00429;Crescens|LCres_00269
cluster91	6	B2S9Q7	GO:0008615; P:pyridoxine biosynthetic process; IEA:UniProtKB-KW	Americanus|LAm_00808;Capsica|LC_00853;Africanus|LAf_00945;Asiaticus|LAs_01068;Psyllaurous|LPsy_00781;Crescens|LCres_00338
cluster92	6	P29944	N/A	Americanus|LAm_00994;Capsica|LC_00311;Africanus|LAf_00722;Asiaticus|LAs_00614;Psyllaurous|LPsy_00025;Crescens|LCres_01162
cluster93	6	Q56954	GO:0010043; P:response to zinc ion; IBA:GO_Central	Americanus|LAm_00891;Capsica|LC_00622;Africanus|LAf_00761;Asiaticus|LAs_00657;Psyllaurous|LPsy_01107;Crescens|LCres_01049
cluster94	6	Q56953	GO:0055072; P:iron ion homeostasis; IEA:UniProtKB-KW	Americanus|LAm_00890;Capsica|LC_00621;Africanus|LAf_00762;Asiaticus|LAs_00658;Psyllaurous|LPsy_01106;Crescens|LCres_01048
cluster95	6	C3MF10	GO:0006364; P:rRNA processing; IEA:UniProtKB-UniRule	Americanus|LAm_00055;Capsica|LC_00274;Africanus|LAf_00620;Asiaticus|LAs_00300;Psyllaurous|LPsy_00367;Crescens|LCres_00194
cluster96	6	B9JVP1	GO:0006412; P:translation; IEA:UniProtKB-UniRule	Americanus|LAm_00930;Capsica|LC_00252;Africanus|LAf_00195;Asiaticus|LAs_00129;Psyllaurous|LPsy_01053;Crescens|LCres_00448
cluster97	6	Q8UC37	GO:0006796; P:phosphate-containing compound metabolic process; IEA:InterPro	Americanus|LAm_00907;Capsica|LC_00435;Africanus|LAf_00171;Asiaticus|LAs_00105;Psyllaurous|LPsy_01028;Crescens|LCres_01053
cluster98	6	Q8UGH4	GO:0006646; P:phosphatidylethanolamine biosynthetic process; IEA:UniProtKB-UniPathway	Americanus|LAm_00988;Capsica|LC_00858;Africanus|LAf_00729;Asiaticus|LAs_00622;Psyllaurous|LPsy_00018;Crescens|LCres_01148
cluster99	6	N/A	N/A	Americanus|LAm_00398;Capsica|LC_00321;Africanus|LAf_00787;Asiaticus|LAs_00687;Psyllaurous|LPsy_00541;Crescens|LCres_00962
cluster100	6	Q98I01	GO:0009432; P:SOS response; IEA:UniProtKB-UniRule	Americanus|LAm_00846;Capsica|LC_00459;Africanus|LAf_01008;Asiaticus|LAs_00889;Psyllaurous|LPsy_00720;Crescens|LCres_00855
cluster101	6	O05467	GO:0008360; P:regulation of cell shape; IEA:UniProtKB-KW	Americanus|LAm_00165;Capsica|LC_00228;Africanus|LAf_00516;Asiaticus|LAs_00409;Psyllaurous|LPsy_00255;Crescens|LCres_00057
cluster102	6	Q98C31	GO:0006436; P:tryptophanyl-tRNA aminoacylation; IEA:UniProtKB-UniRule	Americanus|LAm_00160;Capsica|LC_00229;Africanus|LAf_00517;Asiaticus|LAs_00408;Psyllaurous|LPsy_00256;Crescens|LCres_00056
cluster103	6	N/A	N/A	Americanus|LAm_00775;Capsica|LC_00283;Africanus|LAf_00981;Asiaticus|LAs_00932;Psyllaurous|LPsy_00619;Crescens|LCres_00790
cluster104	6	Q37625	GO:0008137; F:NADH dehydrogenase (ubiquinone) activity; IEA:InterPro	Americanus|LAm_00559;Capsica|LC_00693;Africanus|LAf_00148;Asiaticus|LAs_00735;Psyllaurous|LPsy_00958;Crescens|LCres_00297
cluster105	6	Q9KIF7	GO:0031460; P:glycine betaine transport; IEA:InterPro	Americanus|LAm_00338;Capsica|LC_00427;Africanus|LAf_00283;Asiaticus|LAs_00215;Psyllaurous|LPsy_00482;Crescens|LCres_01110
cluster106	6	Q9RR45	GO:0006970; P:response to osmotic stress; IDA:UniProtKB	Americanus|LAm_00337;Capsica|LC_00426;Africanus|LAf_00284;Asiaticus|LAs_00216;Psyllaurous|LPsy_00481;Crescens|LCres_01111
cluster107	6	O34437	GO:0004527; F:exonuclease activity; IEA:UniProtKB-KW	Americanus|LAm_00280;Capsica|LC_01007;Africanus|LAf_00346;Asiaticus|LAs_00241;Psyllaurous|LPsy_00083;Crescens|LCres_00251
cluster108	6	P56907	GO:0048038; F:quinone binding; IEA:UniProtKB-KW	Americanus|LAm_00562;Capsica|LC_00697;Africanus|LAf_00145;Asiaticus|LAs_00738;Psyllaurous|LPsy_00955;Crescens|LCres_00300
cluster109	6	Q57259	GO:0052143; P:chemotaxis on or near host involved in symbiotic interaction; IMP:PAMGO_GAT	Americanus|LAm_00261;Capsica|LC_00380;Africanus|LAf_00366;Asiaticus|LAs_00516;Psyllaurous|LPsy_00102;Crescens|LCres_00221
cluster110	6	P54702	GO:0006605; P:protein targeting; IEA:InterPro	Americanus|LAm_00396;Capsica|LC_00319;Africanus|LAf_00785;Asiaticus|LAs_00685;Psyllaurous|LPsy_00539;Crescens|LCres_00964
cluster111	6	Q6G398	GO:0042773; P:ATP synthesis coupled electron transport; IEA:InterPro	Americanus|LAm_00569;Capsica|LC_00955;Africanus|LAf_00138;Asiaticus|LAs_00745;Psyllaurous|LPsy_00948;Crescens|LCres_00307
cluster112	6	P44285	GO:0008360; P:regulation of cell shape; IEA:UniProtKB-KW	Americanus|LAm_00327;Capsica|LC_00465;Africanus|LAf_00293;Asiaticus|LAs_00225;Psyllaurous|LPsy_00472;Crescens|LCres_01122
cluster113	6	Q1MM16	GO:0019856; P:pyrimidine nucleobase biosynthetic process; IEA:InterPro	Americanus|LAm_00707;Capsica|LC_00141;Africanus|LAf_00024;Asiaticus|LAs_00910;Psyllaurous|LPsy_00749;Crescens|LCres_00688
cluster114	6	B9JEX9	GO:0009245; P:lipid A biosynthetic process; IEA:UniProtKB-UniRule	Americanus|LAm_00188;Capsica|LC_00613;Africanus|LAf_00493;Asiaticus|LAs_00432;Psyllaurous|LPsy_00230;Crescens|LCres_00083
cluster115	6	B9JCV0	GO:0006189; P:'de novo' IMP biosynthetic process; IEA:UniProtKB-UniRule	Americanus|LAm_00981;Capsica|LC_00798;Africanus|LAf_00737;Asiaticus|LAs_00630;Psyllaurous|LPsy_00010;Crescens|LCres_01106
cluster116	6	P35473	GO:0006457; P:protein folding; IEA:UniProtKB-UniRule	Americanus|LAm_00555;Capsica|LC_00686;Africanus|LAf_00152;Asiaticus|LAs_00731;Psyllaurous|LPsy_00962;Crescens|LCres_00293
cluster117	6	Q4UYH8	GO:0006835; P:dicarboxylic acid transport; IEA:UniProtKB-UniRule	Americanus|LAm_00305;Capsica|LC_00367;Africanus|LAf_00318;Asiaticus|LAs_00261;Psyllaurous|LPsy_00444;Crescens|LCres_00406
cluster118	6	N/A	N/A	Americanus|LAm_00983;Africanus|LAf_00735;Asiaticus|LAs_00628;Psyllaurous|LPsy_00013;Crescens|LCres_01108;Capsica|LC_00795
cluster119	6	Q92QV4	GO:0006422; P:aspartyl-tRNA aminoacylation; IEA:UniProtKB-UniRule	Americanus|LAm_00046;Capsica|LC_00819;Africanus|LAf_00629;Asiaticus|LAs_00292;Psyllaurous|LPsy_00377;Crescens|LCres_00206
cluster120	6	Q1ZXI6	GO:0030170; F:pyridoxal phosphate binding; IBA:GO_Central	Americanus|LAm_00153;Capsica|LC_00149;Africanus|LAf_00522;Asiaticus|LAs_00401;Psyllaurous|LPsy_00263;Crescens|LCres_00043
cluster121	6	B9JVN7	GO:0006412; P:translation; IEA:UniProtKB-UniRule	Americanus|LAm_00934;Capsica|LC_00626;Africanus|LAf_00199;Asiaticus|LAs_00133;Psyllaurous|LPsy_01057;Crescens|LCres_00444
cluster122	6	Q59749	GO:0006265; P:DNA topological change; IEA:UniProtKB-UniRule	Americanus|LAm_00324;Capsica|LC_00073;Africanus|LAf_00296;Asiaticus|LAs_00228;Psyllaurous|LPsy_00469;Crescens|LCres_01126
cluster123	6	Q11GC6	GO:0006412; P:translation; IEA:UniProtKB-UniRule	Americanus|LAm_00045;Capsica|LC_00818;Africanus|LAf_00630;Asiaticus|LAs_00291;Psyllaurous|LPsy_00378;Crescens|LCres_00207
cluster124	6	O05331	GO:0015986; P:ATP synthesis coupled proton transport; IEA:UniProtKB-UniRule	Americanus|LAm_00517;Capsica|LC_00151;Africanus|LAf_01061;Asiaticus|LAs_00986;Psyllaurous|LPsy_00674;Crescens|LCres_00768
cluster125	6	N/A	N/A	Americanus|LAm_00059;Capsica|LC_00279;Africanus|LAf_00616;Asiaticus|LAs_00304;Psyllaurous|LPsy_00363;Crescens|LCres_00188
cluster126	6	P12013	GO:0006098; P:pentose-phosphate shunt; IEA:InterPro	Americanus|LAm_00235;Capsica|LC_00476;Africanus|LAf_00393;Asiaticus|LAs_00488;Psyllaurous|LPsy_00129;Crescens|LCres_01303
cluster127	6	C3MEL9	GO:0006260; P:DNA replication; IEA:UniProtKB-KW	Americanus|LAm_00781;Capsica|LC_01026;Africanus|LAf_00937;Asiaticus|LAs_01074;Psyllaurous|LPsy_00796;Crescens|LCres_00638
cluster128	6	Q9XD74	GO:0004784; F:superoxide dismutase activity; IEA:UniProtKB-EC	Americanus|LAm_00412;Capsica|LC_00009;Africanus|LAf_00801;Asiaticus|LAs_00701;Psyllaurous|LPsy_00562;Crescens|LCres_00328
cluster129	6	P50215	GO:0006099; P:tricarboxylic acid cycle; IEA:UniProtKB-KW	Americanus|LAm_00826;Capsica|LC_00661;Africanus|LAf_00068;Asiaticus|LAs_00790;Psyllaurous|LPsy_00847;Crescens|LCres_00496
cluster130	6	N/A	N/A	Americanus|LAm_00229;Capsica|LC_00800;Africanus|LAf_00399;Asiaticus|LAs_00482;Psyllaurous|LPsy_00135;Crescens|LCres_01309
cluster131	6	Q9HZP7	GO:0033539; P:fatty acid beta-oxidation using acyl-CoA dehydrogenase; IBA:GO_Central	Americanus|LAm_00278;Capsica|LC_00607;Africanus|LAf_00348;Asiaticus|LAs_00243;Psyllaurous|LPsy_00085;Crescens|LCres_00249
cluster132	6	P0CAV7	GO:0007059; P:chromosome segregation; IEA:UniProtKB-KW	Americanus|LAm_00148;Capsica|LC_00982;Africanus|LAf_00527;Asiaticus|LAs_00396;Psyllaurous|LPsy_00269;Crescens|LCres_00038
cluster133	6	Q1MJ11	GO:0006412; P:translation; IEA:UniProtKB-UniRule	Americanus|LAm_00346;Capsica|LC_00466;Africanus|LAf_00275;Asiaticus|LAs_00204;Psyllaurous|LPsy_00490;Crescens|LCres_00359
cluster134	6	Q0APG4	GO:0031564; P:transcription antitermination; IEA:UniProtKB-KW	Americanus|LAm_00332;Capsica|LC_00420;Africanus|LAf_00288;Asiaticus|LAs_00220;Psyllaurous|LPsy_00477;Crescens|LCres_01117
cluster135	6	Q168J2	GO:0006412; P:translation; IEA:UniProtKB-UniRule	Americanus|LAm_00106;Capsica|LC_01033;Africanus|LAf_00568;Asiaticus|LAs_00352;Psyllaurous|LPsy_00310;Crescens|LCres_00114
cluster136	6	Q8UFL7	GO:0004222; F:metalloendopeptidase activity; IEA:InterPro	Americanus|LAm_00185;Capsica|LC_00963;Africanus|LAf_00496;Asiaticus|LAs_00429;Psyllaurous|LPsy_00233;Crescens|LCres_00080
cluster137	6	Q52814	GO:0006865; P:amino acid transport; IEA:UniProtKB-KW	Americanus|LAm_00972;Capsica|LC_00840;Africanus|LAf_00908;Asiaticus|LAs_00045;Psyllaurous|LPsy_00901;Crescens|LCres_00914
cluster138	6	P55702	GO:0009306; P:protein secretion; IEA:InterPro	Americanus|LAm_00225;Capsica|LC_00503;Africanus|LAf_00403;Asiaticus|LAs_00478;Psyllaurous|LPsy_00139;Crescens|LCres_01313
cluster139	6	Q98EZ6	GO:0009435; P:NAD biosynthetic process; IEA:UniProtKB-UniRule	Americanus|LAm_00016;Capsica|LC_00777;Africanus|LAf_00659;Asiaticus|LAs_00549;Psyllaurous|LPsy_00406;Crescens|LCres_01241
cluster140	6	Q92SX1	GO:0003677; F:DNA binding; IEA:UniProtKB-UniRule	Americanus|LAm_00193;Capsica|LC_00790;Africanus|LAf_00484;Asiaticus|LAs_00441;Psyllaurous|LPsy_00221;Crescens|LCres_00092
cluster141	6	Q92QG7	GO:0006412; P:translation; IEA:UniProtKB-UniRule	Americanus|LAm_00931;Capsica|LC_00253;Africanus|LAf_00196;Asiaticus|LAs_00130;Psyllaurous|LPsy_01054;Crescens|LCres_00447
cluster142	6	Q44336	GO:0071973; P:bacterial-type flagellum-dependent cell motility; IEA:InterPro	Americanus|LAm_00267;Capsica|LC_00374;Africanus|LAf_00360;Asiaticus|LAs_00254;Psyllaurous|LPsy_00096;Crescens|LCres_00237
cluster143	6	Q4ULN5	GO:0006268; P:DNA unwinding involved in DNA replication; IEA:InterPro	Americanus|LAm_00843;Capsica|LC_00708;Africanus|LAf_01024;Asiaticus|LAs_00842;Psyllaurous|LPsy_00739;Crescens|LCres_00694
cluster144	6	Q58189	GO:0005886; C:plasma membrane; IEA:UniProtKB-SubCell	Americanus|LAm_00230;Capsica|LC_00801;Africanus|LAf_00398;Asiaticus|LAs_00483;Psyllaurous|LPsy_00134;Crescens|LCres_01308
cluster145	6	Q52947	GO:0044780; P:bacterial-type flagellum assembly; IEA:InterPro	Americanus|LAm_00270;Capsica|LC_00371;Africanus|LAf_00357;Asiaticus|LAs_00251;Psyllaurous|LPsy_00093;Crescens|LCres_00240
cluster146	6	Q98HE3	GO:0071973; P:bacterial-type flagellum-dependent cell motility; IEA:InterPro	Americanus|LAm_00264;Capsica|LC_00377;Africanus|LAf_00363;Asiaticus|LAs_00519;Psyllaurous|LPsy_00099;Crescens|LCres_00224
cluster147	6	Q32PX9	GO:0016887; F:ATPase activity; IBA:GO_Central	Americanus|LAm_00765;Capsica|LC_00442;Africanus|LAf_00991;Asiaticus|LAs_00944;Psyllaurous|LPsy_00629;Crescens|LCres_00780
cluster148	6	B2S4V2	GO:0006228; P:UTP biosynthetic process; IEA:UniProtKB-UniRule	Americanus|LAm_00303;Capsica|LC_00364;Africanus|LAf_00320;Asiaticus|LAs_00263;Psyllaurous|LPsy_00442;Crescens|LCres_00283
cluster149	6	P52156	GO:0006353; P:DNA-templated transcription, termination; IEA:UniProtKB-UniRule	Americanus|LAm_00144;Capsica|LC_00544;Africanus|LAf_00531;Asiaticus|LAs_00392;Psyllaurous|LPsy_00273;Crescens|LCres_00034
cluster150	6	P25885	GO:0055085; P:transmembrane transport; IEA:InterPro	Americanus|LAm_00212;Capsica|LC_00940;Africanus|LAf_00416;Asiaticus|LAs_00462;Psyllaurous|LPsy_00152;Crescens|LCres_01331
cluster151	6	Q7CU92	GO:0009408; P:response to heat; IEA:InterPro	Americanus|LAm_00583;Capsica|LC_00350;Africanus|LAf_00123;Asiaticus|LAs_00759;Psyllaurous|LPsy_00933;Crescens|LCres_00322
cluster152	6	Q8UBZ7	GO:0052906; F:tRNA (guanine(37)-N(1))-methyltransferase activity; IEA:UniProtKB-EC	Americanus|LAm_00237;Capsica|LC_00474;Africanus|LAf_00391;Asiaticus|LAs_00490;Psyllaurous|LPsy_00127;Crescens|LCres_01301
cluster153	6	Q92PK5	GO:0006437; P:tyrosyl-tRNA aminoacylation; IEA:UniProtKB-UniRule	Americanus|LAm_00756;Capsica|LC_00119;Africanus|LAf_01103;Asiaticus|LAs_00839;Psyllaurous|LPsy_00606;Crescens|LCres_00607
cluster154	6	P57061	GO:0042954; F:lipoprotein transporter activity; IEA:InterPro	Americanus|LAm_00576;Capsica|LC_00248;Africanus|LAf_00130;Asiaticus|LAs_00752;Psyllaurous|LPsy_00941;Crescens|LCres_00314
cluster155	6	N/A	N/A	Americanus|LAm_00227;Capsica|LC_00501;Africanus|LAf_00401;Asiaticus|LAs_00480;Psyllaurous|LPsy_00137;Crescens|LCres_01311
cluster156	6	A6WX21	GO:0003743; F:translation initiation factor activity; IEA:UniProtKB-UniRule	Americanus|LAm_00355;Capsica|LC_00246;Africanus|LAf_00265;Asiaticus|LAs_00194;Psyllaurous|LPsy_00500;Crescens|LCres_01100
cluster157	6	Q52953	GO:0008360; P:regulation of cell shape; IEA:UniProtKB-KW	Americanus|LAm_00471;Capsica|LC_00408;Africanus|LAf_01075;Asiaticus|LAs_00999;Psyllaurous|LPsy_00659;Crescens|LCres_00747
cluster158	6	P48260	GO:0016226; P:iron-sulfur cluster assembly; IEA:InterPro	Americanus|LAm_00611;Capsica|LC_00048;Africanus|LAf_01001;Asiaticus|LAs_00956;Psyllaurous|LPsy_00638;Crescens|LCres_00903
cluster159	6	P77499	GO:0009314; P:response to radiation; IMP:EcoCyc	Americanus|LAm_00612;Capsica|LC_00044;Africanus|LAf_01002;Asiaticus|LAs_00957;Psyllaurous|LPsy_00639;Crescens|LCres_00902
cluster160	6	Q2K6H4	GO:0008033; P:tRNA processing; IEA:UniProtKB-UniRule	Americanus|LAm_00740;Capsica|LC_00513;Africanus|LAf_01034;Asiaticus|LAs_00852;Psyllaurous|LPsy_00728;Crescens|LCres_00675
cluster161	6	P06709	GO:0006355; P:regulation of transcription, DNA-templated; IEA:UniProtKB-UniRule	Americanus|LAm_00573;Capsica|LC_00591;Africanus|LAf_00133;Asiaticus|LAs_00749;Psyllaurous|LPsy_00944;Crescens|LCres_00311
cluster162	6	Q1RKC5	GO:0046677; P:response to antibiotic; IEA:UniProtKB-KW	Americanus|LAm_00205;Capsica|LC_00390;Africanus|LAf_00424;Asiaticus|LAs_00454;Psyllaurous|LPsy_00160;Crescens|LCres_00108
cluster163	6	P45622	GO:0006782; P:protoporphyrinogen IX biosynthetic process; IEA:UniProtKB-UniPathway	Americanus|LAm_00325;Capsica|LC_00071;Africanus|LAf_00295;Asiaticus|LAs_00227;Psyllaurous|LPsy_00470;Crescens|LCres_01125
cluster164	6	Q9P016	GO:0005634; C:nucleus; HDA:UniProtKB	Americanus|LAm_00771;Capsica|LC_00167;Africanus|LAf_00985;Asiaticus|LAs_00937;Psyllaurous|LPsy_00623;Crescens|LCres_00786
cluster165	6	P0ABQ1	GO:0015941; P:pantothenate catabolic process; IEA:InterPro	Americanus|LAm_00754;Africanus|LAf_00681;Asiaticus|LAs_00574;Psyllaurous|LPsy_00071;Crescens|LCres_01217;Capsica|LC_00314
cluster166	6	Q9R9N4	GO:0006096; P:glycolytic process; IEA:UniProtKB-KW	Americanus|LAm_00318;Capsica|LC_00040;Africanus|LAf_00304;Asiaticus|LAs_00529;Psyllaurous|LPsy_00460;Crescens|LCres_01134
cluster167	6	Q7VMI2	GO:0043022; F:ribosome binding; IEA:UniProtKB-UniRule	Americanus|LAm_00842;Capsica|LC_00706;Africanus|LAf_00110;Asiaticus|LAs_00099;Psyllaurous|LPsy_00577;Crescens|LCres_00657
cluster168	6	N/A	N/A	Americanus|LAm_00018;Capsica|LC_00779;Africanus|LAf_00657;Asiaticus|LAs_00547;Psyllaurous|LPsy_00404;Crescens|LCres_01245
cluster169	6	A1URA3	GO:0030163; P:protein catabolic process; IEA:UniProtKB-UniRule	Americanus|LAm_00896;Capsica|LC_00491;Africanus|LAf_00756;Asiaticus|LAs_00652;Psyllaurous|LPsy_01112;Crescens|LCres_00390
cluster170	6	Q1RH56	GO:0006099; P:tricarboxylic acid cycle; IEA:UniProtKB-UniRule	Americanus|LAm_00762;Capsica|LC_00328;Africanus|LAf_00994;Asiaticus|LAs_00947;Psyllaurous|LPsy_00632;Crescens|LCres_00777
cluster171	6	Q9A7P3	GO:0000036; F:acyl carrier activity; IEA:UniProtKB-UniRule	Americanus|LAm_00886;Capsica|LC_00616;Africanus|LAf_00766;Asiaticus|LAs_00662;Psyllaurous|LPsy_01102;Crescens|LCres_01044
cluster172	6	P53575	GO:0009055; F:electron transfer activity; IBA:GO_Central	Americanus|LAm_00279;Capsica|LC_00606;Africanus|LAf_00347;Asiaticus|LAs_00242;Psyllaurous|LPsy_00084;Crescens|LCres_00250
cluster173	6	Q11DS9	GO:0006412; P:translation; IEA:UniProtKB-UniRule	Americanus|LAm_00993;Capsica|LC_00313;Africanus|LAf_00723;Asiaticus|LAs_00615;Psyllaurous|LPsy_00024;Crescens|LCres_01161
cluster174	6	Q92SQ3	GO:0006177; P:GMP biosynthetic process; IEA:UniProtKB-UniRule	Americanus|LAm_00041;Capsica|LC_00400;Africanus|LAf_00634;Asiaticus|LAs_00287;Psyllaurous|LPsy_00382;Crescens|LCres_00211
cluster175	6	P39147	GO:0009116; P:nucleoside metabolic process; IEA:InterPro	Americanus|LAm_00373;Capsica|LC_00894;Africanus|LAf_00251;Asiaticus|LAs_00181;Psyllaurous|LPsy_00514;Crescens|LCres_01081
cluster176	6	C3MAJ1	GO:0070475; P:rRNA base methylation; IEA:UniProtKB-UniRule	Americanus|LAm_00699;Capsica|LC_00045;Africanus|LAf_01099;Asiaticus|LAs_01020;Psyllaurous|LPsy_00811;Crescens|LCres_00700
cluster177	6	P63566	GO:0006526; P:arginine biosynthetic process; IEA:UniProtKB-UniRule	Americanus|LAm_00060;Capsica|LC_00666;Africanus|LAf_00615;Asiaticus|LAs_00305;Psyllaurous|LPsy_00362;Crescens|LCres_00187
cluster178	6	Q1MEG2	GO:0015633; F:zinc-transporting ATPase activity; IEA:UniProtKB-UniRule	Americanus|LAm_00233;Capsica|LC_00478;Africanus|LAf_00395;Asiaticus|LAs_00486;Psyllaurous|LPsy_00131;Crescens|LCres_01060
cluster179	6	O05940	GO:0006096; P:glycolytic process; IEA:UniProtKB-KW	Americanus|LAm_00316;Capsica|LC_00931;Africanus|LAf_00306;Asiaticus|LAs_00527;Psyllaurous|LPsy_00458;Crescens|LCres_01136
cluster180	6	N/A	N/A	Americanus|LAm_00226;Capsica|LC_00502;Africanus|LAf_00402;Asiaticus|LAs_00479;Psyllaurous|LPsy_00138;Crescens|LCres_01312
cluster181	6	B3Q031	GO:0042450; P:arginine biosynthetic process via ornithine; IEA:UniProtKB-UniRule	Americanus|LAm_00114;Capsica|LC_00580;Africanus|LAf_00560;Asiaticus|LAs_00361;Psyllaurous|LPsy_00301;Crescens|LCres_01355
cluster182	6	P0ABJ0	GO:0009060; P:aerobic respiration; IEA:InterPro	Americanus|LAm_00104;Capsica|LC_01036;Africanus|LAf_00570;Asiaticus|LAs_00350;Psyllaurous|LPsy_00312;Crescens|LCres_00116
cluster183	6	Q9UMS0	GO:0097428; P:protein maturation by iron-sulfur cluster transfer; IBA:GO_Central	Americanus|LAm_00058;Capsica|LC_00278;Africanus|LAf_00617;Asiaticus|LAs_00303;Psyllaurous|LPsy_00364;Crescens|LCres_00190
cluster184	6	A6UB24	GO:0006235; P:dTTP biosynthetic process; IEA:UniProtKB-UniPathway	Americanus|LAm_00736;Capsica|LC_00507;Africanus|LAf_01029;Asiaticus|LAs_00847;Psyllaurous|LPsy_00734;Crescens|LCres_00670
cluster185	6	Q92IZ6	GO:0006261; P:DNA-dependent DNA replication; IEA:UniProtKB-UniRule	Americanus|LAm_00422;Capsica|LC_00446;Africanus|LAf_00055;Asiaticus|LAs_00056;Psyllaurous|LPsy_01020;Crescens|LCres_00420
cluster186	6	N/A	N/A	Americanus|LAm_00374;Capsica|LC_00893;Africanus|LAf_00250;Asiaticus|LAs_00180;Psyllaurous|LPsy_00515;Crescens|LCres_01080
cluster187	6	Q8UC46	GO:0006782; P:protoporphyrinogen IX biosynthetic process; IEA:UniProtKB-UniPathway	Americanus|LAm_00774;Capsica|LC_00282;Africanus|LAf_00982;Asiaticus|LAs_00934;Psyllaurous|LPsy_00620;Crescens|LCres_00789
cluster188	6	Q7RX59	GO:0016226; P:iron-sulfur cluster assembly; IEA:EnsemblFungi	Americanus|LAm_00987;Capsica|LC_00013;Africanus|LAf_00730;Asiaticus|LAs_00623;Psyllaurous|LPsy_00017;Crescens|LCres_01147
cluster189	6	P0CY91	GO:0046872; F:metal ion binding; IEA:UniProtKB-KW	Americanus|LAm_00043;Capsica|LC_00679;Africanus|LAf_00632;Asiaticus|LAs_00289;Psyllaurous|LPsy_00380;Crescens|LCres_00209
cluster190	6	Q9ZC95	GO:0005886; C:plasma membrane; IEA:UniProtKB-SubCell	Americanus|LAm_00300;Capsica|LC_00360;Africanus|LAf_00323;Asiaticus|LAs_00266;Psyllaurous|LPsy_00439;Crescens|LCres_00280
cluster191	6	P0CAX1	GO:0006261; P:DNA-dependent DNA replication; IEA:UniProtKB-UniRule	Americanus|LAm_00136;Capsica|LC_00557;Africanus|LAf_00535;Asiaticus|LAs_00388;Psyllaurous|LPsy_00277;Crescens|LCres_00025
cluster192	6	P0A3J5	GO:0006355; P:regulation of transcription, DNA-templated; IEA:InterPro	Americanus|LAm_00257;Capsica|LC_00384;Africanus|LAf_00370;Asiaticus|LAs_00511;Psyllaurous|LPsy_00106;Crescens|LCres_00217
cluster193	6	P0DOA0	GO:0000160; P:phosphorelay signal transduction system; IDA:UniProtKB	Americanus|LAm_00077;Capsica|LC_00049;Africanus|LAf_00598;Asiaticus|LAs_00324;Psyllaurous|LPsy_00344;Crescens|LCres_00159
cluster194	6	N/A	N/A	Americanus|LAm_00554;Capsica|LC_00685;Africanus|LAf_00153;Asiaticus|LAs_00730;Psyllaurous|LPsy_00963;Crescens|LCres_00292
cluster195	6	N/A	N/A	Americanus|LAm_00399;Capsica|LC_00322;Africanus|LAf_00788;Asiaticus|LAs_00688;Psyllaurous|LPsy_00542;Crescens|LCres_00961
cluster196	6	B3PW60	GO:0006351; P:transcription, DNA-templated; IEA:UniProtKB-UniRule	Americanus|LAm_00458;Capsica|LC_00260;Africanus|LAf_00868;Asiaticus|LAs_00014;Psyllaurous|LPsy_00981;Crescens|LCres_00874
cluster197	6	Q7D1M2	GO:0006400; P:tRNA modification; IEA:UniProtKB-UniRule	Americanus|LAm_00056;Capsica|LC_00276;Africanus|LAf_00619;Asiaticus|LAs_00301;Psyllaurous|LPsy_00366;Crescens|LCres_00193
cluster198	6	C3MB70	GO:0006782; P:protoporphyrinogen IX biosynthetic process; IEA:UniProtKB-UniPathway	Americanus|LAm_00142;Capsica|LC_00548;Africanus|LAf_00533;Asiaticus|LAs_00390;Psyllaurous|LPsy_00275;Crescens|LCres_00032
cluster199	6	O54243	GO:0009306; P:protein secretion; IEA:InterPro	Americanus|LAm_00259;Capsica|LC_00382;Africanus|LAf_00368;Asiaticus|LAs_00514;Psyllaurous|LPsy_00104;Crescens|LCres_00219
cluster200	6	Q1RHP1	GO:0043952; P:protein transport by the Sec complex; IEA:UniProtKB-UniRule	Americanus|LAm_00915;Capsica|LC_00063;Africanus|LAf_00179;Asiaticus|LAs_00113;Psyllaurous|LPsy_01037;Crescens|LCres_00464
cluster201	6	Q8UE23	GO:0006412; P:translation; IEA:UniProtKB-UniRule	Americanus|LAm_00929;Capsica|LC_00251;Africanus|LAf_00194;Asiaticus|LAs_00128;Psyllaurous|LPsy_01052;Crescens|LCres_00449
cluster202	6	Q59662	GO:0006099; P:tricarboxylic acid cycle; IEA:UniProtKB-UniPathway	Americanus|LAm_00767;Capsica|LC_00444;Africanus|LAf_00989;Asiaticus|LAs_00941;Psyllaurous|LPsy_00627;Crescens|LCres_00782
cluster203	6	B3PW63	GO:0006412; P:translation; IEA:UniProtKB-UniRule	Americanus|LAm_00938;Capsica|LC_00298;Africanus|LAf_00203;Asiaticus|LAs_00137;Psyllaurous|LPsy_01061;Crescens|LCres_00440
cluster204	6	Q92N73	GO:0009156; P:ribonucleoside monophosphate biosynthetic process; IEA:UniProtKB-UniRule	Americanus|LAm_00033;Capsica|LC_00006;Africanus|LAf_00641;Asiaticus|LAs_00281;Psyllaurous|LPsy_00389;Crescens|LCres_01268
cluster205	6	A8EZU0	GO:0050660; F:flavin adenine dinucleotide binding; IEA:InterPro	Americanus|LAm_00054;Capsica|LC_00273;Africanus|LAf_00621;Asiaticus|LAs_00299;Psyllaurous|LPsy_00368;Crescens|LCres_00195
cluster206	6	C3MC75	GO:0006633; P:fatty acid biosynthetic process; IEA:UniProtKB-UniRule	Americanus|LAm_00089;Capsica|LC_00494;Africanus|LAf_00585;Asiaticus|LAs_00336;Psyllaurous|LPsy_00332;Crescens|LCres_00143
cluster207	6	Q92JJ2	GO:0006655; P:phosphatidylglycerol biosynthetic process; IEA:UniProtKB-UniPathway	Americanus|LAm_01011;Capsica|LC_00061;Africanus|LAf_00706;Asiaticus|LAs_00599;Psyllaurous|LPsy_00045;Crescens|LCres_01184
cluster208	6	Q92L43	GO:0006412; P:translation; IEA:UniProtKB-UniRule	Americanus|LAm_00239;Capsica|LC_00472;Africanus|LAf_00389;Asiaticus|LAs_00492;Psyllaurous|LPsy_00125;Crescens|LCres_01299
cluster209	6	Q7MYE7	GO:0015937; P:coenzyme A biosynthetic process; IEA:UniProtKB-UniRule	Americanus|LAm_00629;Capsica|LC_00204;Africanus|LAf_00550;Asiaticus|LAs_00375;Psyllaurous|LPsy_00289;Crescens|LCres_00010
cluster210	6	Q6CYV2	GO:0050821; P:protein stabilization; IEA:UniProtKB-UniRule	Americanus|LAm_01034;Capsica|LC_00348;Africanus|LAf_00682;Asiaticus|LAs_00575;Psyllaurous|LPsy_00070;Crescens|LCres_01216
cluster211	6	B3PR77	GO:0006412; P:translation; IEA:UniProtKB-UniRule	Americanus|LAm_00284;Capsica|LC_01012;Africanus|LAf_00341;Asiaticus|LAs_00235;Psyllaurous|LPsy_00422;Crescens|LCres_00257
cluster212	6	B2SB45	GO:0000160; P:phosphorelay signal transduction system; IEA:UniProtKB-KW	Americanus|LAm_00107;Capsica|LC_01031;Africanus|LAf_00567;Asiaticus|LAs_00353;Psyllaurous|LPsy_00309;Crescens|LCres_00112
cluster213	6	Q9KV09	GO:0006508; P:proteolysis; ISS:TIGR	Americanus|LAm_00738;Capsica|LC_00509;Africanus|LAf_01031;Asiaticus|LAs_00849;Psyllaurous|LPsy_00732;Crescens|LCres_00672
cluster214	6	B9JER1	GO:0042254; P:ribosome biogenesis; IEA:UniProtKB-UniRule	Americanus|LAm_00015;Capsica|LC_00033;Africanus|LAf_00660;Asiaticus|LAs_00550;Psyllaurous|LPsy_00407;Crescens|LCres_01238
cluster215	6	B5ZYM1	GO:0048038; F:quinone binding; IEA:UniProtKB-KW	Americanus|LAm_00566;Capsica|LC_00958;Africanus|LAf_00141;Asiaticus|LAs_00742;Psyllaurous|LPsy_00951;Crescens|LCres_00304
cluster216	6	P0CAV8	GO:0007059; P:chromosome segregation; IEA:UniProtKB-KW	Americanus|LAm_00149;Capsica|LC_00981;Africanus|LAf_00526;Asiaticus|LAs_00397;Psyllaurous|LPsy_00268;Crescens|LCres_00039
cluster217	6	Q9ZCD3	GO:0070084; P:protein initiator methionine removal; IEA:UniProtKB-UniRule	Americanus|LAm_00534;Capsica|LC_00976;Africanus|LAf_00841;Asiaticus|LAs_00787;Psyllaurous|LPsy_00910;Crescens|LCres_00472
cluster218	6	Q8YIM6	GO:0006355; P:regulation of transcription, DNA-templated; IEA:InterPro	Americanus|LAm_00040;Capsica|LC_00396;Africanus|LAf_00635;Asiaticus|LAs_00286;Psyllaurous|LPsy_00383;Crescens|LCres_00213
cluster219	6	Q6G5C7	GO:0044210; P:'de novo' CTP biosynthetic process; IEA:UniProtKB-UniPathway	Americanus|LAm_00181;Capsica|LC_00600;Africanus|LAf_00500;Asiaticus|LAs_00425;Psyllaurous|LPsy_00237;Crescens|LCres_00076
cluster220	6	Q8UES7	GO:0008616; P:queuosine biosynthetic process; IEA:UniProtKB-UniRule	Americanus|LAm_00424;Capsica|LC_00572;Africanus|LAf_00951;Asiaticus|LAs_00054;Psyllaurous|LPsy_01018;Crescens|LCres_00954
cluster221	6	E3PRJ8	GO:0019475; P:L-lysine catabolic process to acetate; IEA:UniProtKB-UniPathway	Americanus|LAm_00705;Capsica|LC_00143;Africanus|LAf_01018;Asiaticus|LAs_00962;Psyllaurous|LPsy_00817;Crescens|LCres_00651
cluster222	6	O67716	GO:0009088; P:threonine biosynthetic process; IEA:UniProtKB-UniRule	Americanus|LAm_00375;Capsica|LC_00892;Africanus|LAf_00249;Asiaticus|LAs_00179;Psyllaurous|LPsy_00517;Crescens|LCres_01079
cluster223	6	P57630	GO:0052547; P:regulation of peptidase activity; IEA:InterPro	Americanus|LAm_00739;Capsica|LC_00510;Africanus|LAf_01032;Asiaticus|LAs_00850;Psyllaurous|LPsy_00731;Crescens|LCres_00673
cluster224	6	B5ZN86	GO:0006415; P:translational termination; IEA:UniProtKB-UniRule	Americanus|LAm_00182;Capsica|LC_00599;Africanus|LAf_00499;Asiaticus|LAs_00426;Psyllaurous|LPsy_00236;Crescens|LCres_00077
cluster225	6	N/A	N/A	Americanus|LAm_00582;Capsica|LC_00351;Africanus|LAf_00124;Asiaticus|LAs_00758;Psyllaurous|LPsy_00934;Crescens|LCres_00321
cluster227	6	Q8K996	GO:0015990; P:electron transport coupled proton transport; IEA:InterPro	Americanus|LAm_00102;Capsica|LC_01038;Africanus|LAf_00572;Asiaticus|LAs_00348;Psyllaurous|LPsy_00314;Crescens|LCres_00118
cluster228	6	C6XFZ0	GO:2001295; P:malonyl-CoA biosynthetic process; IEA:UniProtKB-UniPathway	Americanus|LAm_00135;Capsica|LC_00558;Africanus|LAf_00540;Asiaticus|LAs_00383;Psyllaurous|LPsy_00281;Crescens|LCres_00023
cluster229	6	N/A	N/A	Americanus|LAm_00480;Capsica|LC_00028;Africanus|LAf_00046;Asiaticus|LAs_01057;Psyllaurous|LPsy_00774;Crescens|LCres_00818
cluster230	6	Q2KD47	GO:0009089; P:lysine biosynthetic process via diaminopimelate; IEA:UniProtKB-UniRule	Americanus|LAm_00176;Capsica|LC_00898;Africanus|LAf_00505;Asiaticus|LAs_00420;Psyllaurous|LPsy_00242;Crescens|LCres_00071
cluster231	6	Q92HF4	GO:0031564; P:transcription antitermination; IEA:UniProtKB-UniRule	Americanus|LAm_00170;Capsica|LC_00566;Africanus|LAf_00511;Asiaticus|LAs_00414;Psyllaurous|LPsy_00250;Crescens|LCres_00064
cluster232	6	A6UFD9	GO:0046080; P:dUTP metabolic process; IEA:InterPro	Americanus|LAm_00586;Capsica|LC_00079;Africanus|LAf_00974;Asiaticus|LAs_00923;Psyllaurous|LPsy_00830;Crescens|LCres_00580
cluster233	6	B9JCA5	GO:0006423; P:cysteinyl-tRNA aminoacylation; IEA:UniProtKB-UniRule	Americanus|LAm_00985;Capsica|LC_00343;Africanus|LAf_00732;Asiaticus|LAs_00626;Psyllaurous|LPsy_00015;Crescens|LCres_00350
cluster234	6	Q8UFS9	GO:0006412; P:translation; IEA:UniProtKB-UniRule	Americanus|LAm_00633;Capsica|LC_00772;Africanus|LAf_00015;Asiaticus|LAs_00870;Psyllaurous|LPsy_00754;Crescens|LCres_01008
cluster235	6	Q2K4X9	GO:0044208; P:'de novo' AMP biosynthetic process; IEA:UniProtKB-UniPathway	Americanus|LAm_01026;Capsica|LC_00671;Africanus|LAf_00691;Asiaticus|LAs_00584;Psyllaurous|LPsy_00060;Crescens|LCres_01205
cluster236	6	Q8UFL9	GO:0004659; F:prenyltransferase activity; IEA:UniProtKB-UniRule	Americanus|LAm_00183;Capsica|LC_00598;Africanus|LAf_00498;Asiaticus|LAs_00427;Psyllaurous|LPsy_00235;Crescens|LCres_00078
cluster237	6	Q8UGL2	GO:0070929; P:trans-translation; IEA:UniProtKB-UniRule	Americanus|LAm_00948;Capsica|LC_00992;Africanus|LAf_00215;Asiaticus|LAs_00148;Psyllaurous|LPsy_01074;Crescens|LCres_00587
cluster238	6	N/A	N/A	Americanus|LAm_00281;Capsica|LC_01008;Africanus|LAf_00345;Asiaticus|LAs_00240;Psyllaurous|LPsy_00417;Crescens|LCres_00252
cluster239	6	P36248	GO:0006412; P:translation; IEA:UniProtKB-UniRule	Americanus|LAm_00454;Capsica|LC_00097;Africanus|LAf_00864;Asiaticus|LAs_00018;Psyllaurous|LPsy_00985;Crescens|LCres_00878
cluster240	6	M4MR97	GO:0006364; P:rRNA processing; IEA:UniProtKB-UniRule	Americanus|LAm_00574;Capsica|LC_00590;Africanus|LAf_00132;Asiaticus|LAs_00750;Psyllaurous|LPsy_00943;Crescens|LCres_00312
cluster241	6	C3MAA7	GO:0006412; P:translation; IEA:UniProtKB-UniRule	Americanus|LAm_00635;Capsica|LC_00774;Africanus|LAf_00017;Asiaticus|LAs_00872;Psyllaurous|LPsy_00752;Crescens|LCres_01006
cluster242	6	N/A	N/A	Americanus|LAm_00216;Capsica|LC_00935;Africanus|LAf_00412;Asiaticus|LAs_00466;Psyllaurous|LPsy_00148;Crescens|LCres_01326
cluster243	6	O69777	GO:0045454; P:cell redox homeostasis; IEA:InterPro	Americanus|LAm_00368;Capsica|LC_00266;Africanus|LAf_00253;Asiaticus|LAs_00183;Psyllaurous|LPsy_00512;Crescens|LCres_01085
cluster244	6	Q11LY3	GO:0003743; F:translation initiation factor activity; IEA:UniProtKB-UniRule	Americanus|LAm_00101;Capsica|LC_01040;Africanus|LAf_00573;Asiaticus|LAs_00347;Psyllaurous|LPsy_00315;Crescens|LCres_00121
cluster245	6	C3MDE7	GO:0009052; P:pentose-phosphate shunt, non-oxidative branch; IEA:UniProtKB-UniRule	Americanus|LAm_00758;Capsica|LC_00481;Africanus|LAf_00998;Asiaticus|LAs_00951;Psyllaurous|LPsy_00636;Crescens|LCres_00773
cluster246	6	P0A1L6	GO:0009306; P:protein secretion; IEA:InterPro	Americanus|LAm_00394;Capsica|LC_00317;Africanus|LAf_00783;Asiaticus|LAs_00678;Psyllaurous|LPsy_00537;Crescens|LCres_00966
cluster247	6	A9CHB2	GO:0006400; P:tRNA modification; IEA:UniProtKB-UniRule	Americanus|LAm_00145;Capsica|LC_00985;Africanus|LAf_00530;Asiaticus|LAs_00393;Psyllaurous|LPsy_00272;Crescens|LCres_00035
cluster248	6	Q1MMD6	GO:0006275; P:regulation of DNA replication; IEA:UniProtKB-UniRule	Americanus|LAm_00001;Capsica|LC_00261;Africanus|LAf_00676;Asiaticus|LAs_00569;Psyllaurous|LPsy_00077;Crescens|LCres_01222
cluster249	6	Q9ZCE4	N/A	Americanus|LAm_00800;Capsica|LC_00222;Africanus|LAf_00966;Asiaticus|LAs_00861;Psyllaurous|LPsy_00839;Crescens|LCres_00563
cluster250	6	Q92KW2	GO:0002098; P:tRNA wobble uridine modification; IEA:InterPro	Americanus|LAm_00146;Capsica|LC_00984;Africanus|LAf_00529;Asiaticus|LAs_00394;Psyllaurous|LPsy_00271;Crescens|LCres_00036
cluster251	6	N/A	N/A	Americanus|LAm_00201;Capsica|LC_00187;Africanus|LAf_00428;Asiaticus|LAs_00450;Psyllaurous|LPsy_00164;Crescens|LCres_00103
cluster252	6	Q1MIK6	GO:0048038; F:quinone binding; IEA:UniProtKB-KW	Americanus|LAm_00567;Capsica|LC_00957;Africanus|LAf_00140;Asiaticus|LAs_00743;Psyllaurous|LPsy_00950;Crescens|LCres_00305
cluster253	6	Q8UJC4	GO:0015937; P:coenzyme A biosynthetic process; IEA:UniProtKB-UniRule	Americanus|LAm_00140;Capsica|LC_00551;Africanus|LAf_00539;Asiaticus|LAs_00384;Psyllaurous|LPsy_00280;Crescens|LCres_00029
cluster254	6	N/A	N/A	Americanus|LAm_00803;Capsica|LC_00529;Africanus|LAf_00946;Asiaticus|LAs_01064;Psyllaurous|LPsy_00780;Crescens|LCres_00869
cluster255	6	P56912	GO:0048038; F:quinone binding; IEA:UniProtKB-KW	Americanus|LAm_00564;Capsica|LC_00960;Africanus|LAf_00143;Asiaticus|LAs_00740;Psyllaurous|LPsy_00953;Crescens|LCres_00302
cluster256	6	Q4UML9	GO:0004222; F:metalloendopeptidase activity; IEA:InterPro	Americanus|LAm_00093;Capsica|LC_00683;Africanus|LAf_00581;Asiaticus|LAs_00340;Psyllaurous|LPsy_00328;Crescens|LCres_00135
cluster257	6	Q1MLW4	GO:0005315; F:inorganic phosphate transmembrane transporter activity; IEA:InterPro	Americanus|LAm_00248;Capsica|LC_00225;Africanus|LAf_00380;Asiaticus|LAs_00501;Psyllaurous|LPsy_00116;Crescens|LCres_01290
cluster258	6	N/A	N/A	Americanus|LAm_00341;Capsica|LC_00917;Africanus|LAf_00280;Asiaticus|LAs_00209;Psyllaurous|LPsy_00485;Crescens|LCres_00353
cluster259	6	B9JD18	GO:0006412; P:translation; IEA:UniProtKB-UniRule	Americanus|LAm_00876;Capsica|LC_00195;Africanus|LAf_00233;Asiaticus|LAs_00165;Psyllaurous|LPsy_01092;Crescens|LCres_00944
cluster260	6	Q6FYD4	GO:0006099; P:tricarboxylic acid cycle; IEA:UniProtKB-KW	Americanus|LAm_00760;Capsica|LC_00449;Africanus|LAf_00996;Asiaticus|LAs_00949;Psyllaurous|LPsy_00634;Crescens|LCres_00775
cluster261	6	Q2G5N8	GO:0015986; P:ATP synthesis coupled proton transport; IEA:UniProtKB-UniRule	Americanus|LAm_01032;Capsica|LC_00862;Africanus|LAf_00685;Asiaticus|LAs_00578;Psyllaurous|LPsy_00066;Crescens|LCres_01211
cluster262	6	Q8UDN3	GO:0008360; P:regulation of cell shape; IEA:UniProtKB-KW	Americanus|LAm_00607;Capsica|LC_00947;Africanus|LAf_00930;Asiaticus|LAs_01081;Psyllaurous|LPsy_00803;Crescens|LCres_00631
cluster263	6	P44318	GO:0006281; P:DNA repair; IEA:UniProtKB-KW	Americanus|LAm_00872;Capsica|LC_00877;Africanus|LAf_00228;Asiaticus|LAs_00161;Psyllaurous|LPsy_01088;Crescens|LCres_00992
cluster264	6	P72332	GO:0009877; P:nodulation; IEA:UniProtKB-KW	Americanus|LAm_00887;Capsica|LC_00617;Africanus|LAf_00765;Asiaticus|LAs_00661;Psyllaurous|LPsy_01103;Crescens|LCres_01045
cluster265	6	Q92PI1	GO:0006541; P:glutamine metabolic process; IEA:UniProtKB-KW	Americanus|LAm_00798;Capsica|LC_00923;Africanus|LAf_00968;Asiaticus|LAs_00863;Psyllaurous|LPsy_00837;Crescens|LCres_00566
cluster266	6	N/A	N/A	Americanus|LAm_00150;Capsica|LC_00980;Africanus|LAf_00525;Asiaticus|LAs_00398;Psyllaurous|LPsy_00267;Crescens|LCres_00040
cluster267	6	P44466	GO:0008360; P:regulation of cell shape; IEA:UniProtKB-KW	Americanus|LAm_00254;Capsica|LC_00289;Africanus|LAf_00374;Asiaticus|LAs_00507;Psyllaurous|LPsy_00110;Crescens|LCres_01277
cluster268	6	N/A	N/A	Americanus|LAm_00211;Capsica|LC_00942;Asiaticus|LAs_00460;Psyllaurous|LPsy_00154;Crescens|LCres_01333;Africanus|LAf_00418
cluster269	6	Q8UJ94	GO:0006094; P:gluconeogenesis; IEA:UniProtKB-UniRule	Americanus|LAm_00128;Capsica|LC_00205;Africanus|LAf_00549;Asiaticus|LAs_00376;Psyllaurous|LPsy_00288;Crescens|LCres_00011
cluster270	6	P05445	GO:0006268; P:DNA unwinding involved in DNA replication; IEA:UniProtKB-UniRule	Americanus|LAm_01033;Capsica|LC_00861;Africanus|LAf_00684;Asiaticus|LAs_00577;Psyllaurous|LPsy_00068;Crescens|LCres_01212
cluster271	6	Q92HG8	GO:0006269; P:DNA replication, synthesis of RNA primer; IEA:UniProtKB-KW	Americanus|LAm_00344;Capsica|LC_00920;Africanus|LAf_00277;Asiaticus|LAs_00206;Psyllaurous|LPsy_00488;Crescens|LCres_00356
cluster272	6	P29924	GO:0042773; P:ATP synthesis coupled electron transport; IEA:InterPro	Americanus|LAm_00570;Capsica|LC_00064;Africanus|LAf_00136;Asiaticus|LAs_00746;Psyllaurous|LPsy_00947;Crescens|LCres_00308
cluster273	6	N/A	N/A	Americanus|LAm_00109;Capsica|LC_00785;Africanus|LAf_00565;Asiaticus|LAs_00355;Psyllaurous|LPsy_00307;Crescens|LCres_01348
cluster274	6	P0C124	GO:0006428; P:isoleucyl-tRNA aminoacylation; IEA:UniProtKB-UniRule	Americanus|LAm_00073;Capsica|LC_00673;Africanus|LAf_00602;Asiaticus|LAs_00320;Psyllaurous|LPsy_00348;Crescens|LCres_00161
cluster275	6	Q8UG70	GO:0009231; P:riboflavin biosynthetic process; IEA:UniProtKB-UniRule	Americanus|LAm_00331;Capsica|LC_00419;Africanus|LAf_00289;Asiaticus|LAs_00221;Psyllaurous|LPsy_00476;Crescens|LCres_01118
cluster276	6	B9JDT4	GO:0006412; P:translation; IEA:UniProtKB-UniRule	Americanus|LAm_00928;Capsica|LC_00250;Africanus|LAf_00193;Asiaticus|LAs_00127;Psyllaurous|LPsy_01051;Crescens|LCres_00450
cluster277	6	Q8U9I9	GO:0006096; P:glycolytic process; IEA:UniProtKB-UniRule	Americanus|LAm_00020;Capsica|LC_00781;Africanus|LAf_00655;Asiaticus|LAs_00545;Psyllaurous|LPsy_00402;Crescens|LCres_01247
cluster278	6	Q11LG4	GO:0042026; P:protein refolding; IEA:UniProtKB-UniRule	Americanus|LAm_00556;Capsica|LC_00687;Africanus|LAf_00151;Asiaticus|LAs_00732;Psyllaurous|LPsy_00961;Crescens|LCres_00294
cluster279	6	P00967	GO:0006164; P:purine nucleotide biosynthetic process; IBA:GO_Central	Americanus|LAm_00982;Capsica|LC_00797;Africanus|LAf_00736;Asiaticus|LAs_00629;Psyllaurous|LPsy_00011;Crescens|LCres_01107
cluster280	6	P26745	GO:0046872; F:metal ion binding; IEA:UniProtKB-KW	Americanus|LAm_00487;Capsica|LC_00887;Africanus|LAf_00041;Asiaticus|LAs_01050;Psyllaurous|LPsy_00769;Crescens|LCres_00814
cluster281	6	P0DPE4	GO:0006596; P:polyamine biosynthetic process; IEA:UniProtKB-KW	Americanus|LAm_00214;Capsica|LC_00937;Africanus|LAf_00414;Asiaticus|LAs_00464;Psyllaurous|LPsy_00150;Crescens|LCres_01328
cluster282	6	N/A	N/A	Americanus|LAm_00490;Capsica|LC_00884;Africanus|LAf_00039;Asiaticus|LAs_01046;Psyllaurous|LPsy_00767;Crescens|LCres_00810
cluster283	6	Q7MUY1	GO:0009249; P:protein lipoylation; IEA:InterPro	Americanus|LAm_00712;Capsica|LC_00489;Africanus|LAf_00093;Asiaticus|LAs_00087;Psyllaurous|LPsy_00586;Crescens|LCres_00829
cluster284	6	Q8UJC6	GO:0047429; F:nucleoside-triphosphate diphosphatase activity; IEA:InterPro	Americanus|LAm_00141;Capsica|LC_00550;Africanus|LAf_00534;Asiaticus|LAs_00389;Psyllaurous|LPsy_00276;Crescens|LCres_00031
cluster285	6	Q984U0	GO:0006412; P:translation; IEA:UniProtKB-UniRule	Americanus|LAm_00345;Capsica|LC_00921;Africanus|LAf_00276;Asiaticus|LAs_00205;Psyllaurous|LPsy_00489;Crescens|LCres_00357
cluster286	6	P44443	GO:0008033; P:tRNA processing; IEA:UniProtKB-UniRule	Americanus|LAm_00206;Capsica|LC_00133;Africanus|LAf_00423;Asiaticus|LAs_00455;Psyllaurous|LPsy_00159;Crescens|LCres_00110
cluster287	6	Q8UEY5	GO:0006541; P:glutamine metabolic process; IEA:UniProtKB-KW	Americanus|LAm_00827;Capsica|LC_00662;Africanus|LAf_00069;Asiaticus|LAs_00071;Psyllaurous|LPsy_00848;Crescens|LCres_00495
cluster288	6	Q1RKE8	GO:0048038; F:quinone binding; IEA:UniProtKB-KW	Americanus|LAm_00568;Capsica|LC_00956;Africanus|LAf_00139;Asiaticus|LAs_00744;Psyllaurous|LPsy_00949;Crescens|LCres_00306
cluster289	6	Q6Q2C2	GO:0009636; P:response to toxic substance; IEA:UniProtKB-KW	Americanus|LAm_00967;Capsica|LC_00198;Africanus|LAf_00913;Asiaticus|LAs_00040;Psyllaurous|LPsy_00896;Crescens|LCres_00909
cluster290	6	Q8UHA8	GO:0009088; P:threonine biosynthetic process; IEA:UniProtKB-UniRule	Americanus|LAm_00159;Capsica|LC_00230;Africanus|LAf_00518;Asiaticus|LAs_00407;Psyllaurous|LPsy_00257;Crescens|LCres_00053
cluster291	6	Q1RHB6	GO:0006099; P:tricarboxylic acid cycle; IEA:UniProtKB-UniPathway	Americanus|LAm_00769;Capsica|LC_00170;Africanus|LAf_00987;Asiaticus|LAs_00939;Psyllaurous|LPsy_00625;Crescens|LCres_00784
cluster292	6	Q8U0F3	GO:0019287; P:isopentenyl diphosphate biosynthetic process, mevalonate pathway; IEA:UniProtKB-UniPathway	Americanus|LAm_00717;Capsica|LC_00896;Africanus|LAf_00007;Asiaticus|LAs_00917;Psyllaurous|LPsy_00744;Crescens|LCres_00758
cluster293	6	N/A	N/A	Americanus|LAm_00840;Capsica|LC_00235;Africanus|LAf_00105;Asiaticus|LAs_00097;Psyllaurous|LPsy_00579;Crescens|LCres_00490
cluster294	6	Q9L4K3	GO:0022857; F:transmembrane transporter activity; IEA:InterPro	Americanus|LAm_00336;Capsica|LC_00425;Africanus|LAf_00285;Asiaticus|LAs_00217;Psyllaurous|LPsy_00480;Crescens|LCres_01112
cluster295	6	B8H0A0	GO:0008360; P:regulation of cell shape; IEA:UniProtKB-KW	Americanus|LAm_00467;Capsica|LC_00413;Africanus|LAf_01081;Asiaticus|LAs_01003;Psyllaurous|LPsy_00655;Crescens|LCres_00751
cluster296	6	B2S660	GO:0006412; P:translation; IEA:UniProtKB-UniRule	Americanus|LAm_00916;Capsica|LC_00154;Africanus|LAf_00180;Asiaticus|LAs_00114;Psyllaurous|LPsy_01038;Crescens|LCres_00463
cluster297	6	Q2KA25	GO:0035999; P:tetrahydrofolate interconversion; IEA:UniProtKB-UniPathway	Americanus|LAm_00328;Capsica|LC_00464;Africanus|LAf_00292;Asiaticus|LAs_00224;Psyllaurous|LPsy_00473;Crescens|LCres_01121
cluster298	6	N/A	N/A	Americanus|LAm_00966;Capsica|LC_00807;Africanus|LAf_00914;Asiaticus|LAs_00039;Psyllaurous|LPsy_00895;Crescens|LCres_00908
cluster300	6	P36247	GO:0006412; P:translation; IEA:UniProtKB-UniRule	Americanus|LAm_00456;Capsica|LC_00596;Africanus|LAf_00866;Asiaticus|LAs_00016;Psyllaurous|LPsy_00983;Crescens|LCres_00876
cluster301	6	C3MHB5	GO:0015986; P:ATP synthesis coupled proton transport; IEA:UniProtKB-UniRule	Americanus|LAm_00516;Capsica|LC_00150;Africanus|LAf_01062;Asiaticus|LAs_00987;Psyllaurous|LPsy_00673;Crescens|LCres_00769
cluster302	6	B9JV51	GO:0070043; F:rRNA (guanine-N7-)-methyltransferase activity; IEA:UniProtKB-UniRule	Americanus|LAm_00147;Capsica|LC_00983;Africanus|LAf_00528;Asiaticus|LAs_00395;Psyllaurous|LPsy_00270;Crescens|LCres_00037
cluster303	6	Q9ZDC8	N/A	Americanus|LAm_00131;Capsica|LC_00562;Africanus|LAf_00545;Asiaticus|LAs_00379;Psyllaurous|LPsy_00285;Crescens|LCres_00019
cluster304	6	Q8UHN3	GO:0009113; P:purine nucleobase biosynthetic process; IEA:InterPro	Americanus|LAm_00430;Capsica|LC_00911;Africanus|LAf_00086;Asiaticus|LAs_00081;Psyllaurous|LPsy_00857;Crescens|LCres_00848
cluster305	6	B9J8H7	GO:0044205; P:'de novo' UMP biosynthetic process; IEA:UniProtKB-UniPathway	Americanus|LAm_00706;Capsica|LC_00142;Africanus|LAf_00023;Asiaticus|LAs_00909;Psyllaurous|LPsy_00750;Crescens|LCres_00687
cluster306	6	A9IZV3	GO:0006099; P:tricarboxylic acid cycle; IEA:UniProtKB-UniRule	Americanus|LAm_00763;Capsica|LC_00912;Africanus|LAf_00993;Asiaticus|LAs_00946;Psyllaurous|LPsy_00631;Crescens|LCres_00778
cluster307	6	Q2K6C2	GO:0008360; P:regulation of cell shape; IEA:UniProtKB-KW	Americanus|LAm_00474;Capsica|LC_00655;Africanus|LAf_01072;Asiaticus|LAs_00996;Psyllaurous|LPsy_00662;Crescens|LCres_00744
cluster308	6	Q8UBZ5	GO:0006412; P:translation; IEA:UniProtKB-UniRule	Americanus|LAm_00236;Capsica|LC_00475;Africanus|LAf_00392;Asiaticus|LAs_00489;Psyllaurous|LPsy_00128;Crescens|LCres_01302
cluster309	6	P14129	GO:0006412; P:translation; IEA:InterPro	Americanus|LAm_00084;Capsica|LC_00735;Africanus|LAf_00590;Asiaticus|LAs_00331;Psyllaurous|LPsy_00337;Crescens|LCres_00148
cluster310	6	Q9I425	GO:0015990; P:electron transport coupled proton transport; IBA:GO_Central	Americanus|LAm_00103;Capsica|LC_01037;Africanus|LAf_00571;Asiaticus|LAs_00349;Psyllaurous|LPsy_00313;Crescens|LCres_00117
cluster311	6	B3PYZ4	GO:0009432; P:SOS response; IEA:UniProtKB-UniRule	Americanus|LAm_00816;Capsica|LC_00838;Africanus|LAf_00748;Asiaticus|LAs_00644;Psyllaurous|LPsy_01119;Crescens|LCres_00381
cluster312	6	O68827	GO:0005886; C:plasma membrane; IBA:GO_Central	Americanus|LAm_00986;Capsica|LC_00341;Africanus|LAf_00731;Asiaticus|LAs_00624;Psyllaurous|LPsy_00016;Crescens|LCres_00348
cluster313	6	Q1RIM1	GO:0006265; P:DNA topological change; IEA:UniProtKB-UniRule	Americanus|LAm_00376;Capsica|LC_00889;Africanus|LAf_00248;Asiaticus|LAs_00178;Psyllaurous|LPsy_00518;Crescens|LCres_00438
cluster314	6	P70920	GO:0006099; P:tricarboxylic acid cycle; ISS:UniProtKB	Americanus|LAm_00078;Capsica|LC_00846;Africanus|LAf_00597;Asiaticus|LAs_00325;Psyllaurous|LPsy_00343;Crescens|LCres_00157
cluster315	6	P29365	GO:0009088; P:threonine biosynthetic process; IDA:PseudoCAP	Americanus|LAm_00535;Capsica|LC_00975;Africanus|LAf_00842;Asiaticus|LAs_00788;Psyllaurous|LPsy_00909;Crescens|LCres_00476
cluster316	6	P44720	GO:0009252; P:peptidoglycan biosynthetic process; IEA:UniProtKB-UniRule	Americanus|LAm_00884;Capsica|LC_00113;Africanus|LAf_00768;Asiaticus|LAs_00664;Psyllaurous|LPsy_01100;Crescens|LCres_01042
cluster317	6	Q9ZCW8	GO:0043952; P:protein transport by the Sec complex; IEA:UniProtKB-UniRule	Americanus|LAm_00955;Capsica|LC_01049;Africanus|LAf_00880;Asiaticus|LAs_00811;Psyllaurous|LPsy_00876;Crescens|LCres_01029
cluster318	6	P31808	GO:0016491; F:oxidoreductase activity; IBA:GO_Central	Americanus|LAm_00339;Capsica|LC_00429;Africanus|LAf_00282;Asiaticus|LAs_00211;Psyllaurous|LPsy_00483;Crescens|LCres_00351
cluster319	6	Q92QL0	GO:0000967; P:rRNA 5'-end processing; IEA:UniProtKB-UniRule	Americanus|LAm_00632;Capsica|LC_00771;Africanus|LAf_00014;Asiaticus|LAs_00869;Psyllaurous|LPsy_00755;Crescens|LCres_01010
cluster320	6	Q8YDK9	GO:0009306; P:protein secretion; IEA:InterPro	Americanus|LAm_00395;Capsica|LC_00318;Africanus|LAf_00784;Asiaticus|LAs_00684;Psyllaurous|LPsy_00538;Crescens|LCres_00965
cluster321	6	B6JGW0	GO:0048038; F:quinone binding; IEA:UniProtKB-KW	Americanus|LAm_00560;Capsica|LC_00694;Africanus|LAf_00147;Asiaticus|LAs_00736;Psyllaurous|LPsy_00957;Crescens|LCres_00298
cluster322	6	O87821	GO:0006430; P:lysyl-tRNA aminoacylation; IEA:UniProtKB-UniRule	Americanus|LAm_00623;Capsica|LC_00121;Africanus|LAf_01098;Asiaticus|LAs_01018;Psyllaurous|LPsy_00810;Crescens|LCres_00676
cluster323	6	Q1MM57	GO:0001682; P:tRNA 5'-leader removal; IEA:UniProtKB-UniRule	Americanus|LAm_00111;Capsica|LC_00576;Africanus|LAf_00563;Asiaticus|LAs_00358;Psyllaurous|LPsy_00304;Crescens|LCres_01352
cluster324	6	Q8UC06	GO:0000917; P:division septum assembly; IEA:UniProtKB-KW	Americanus|LAm_00243;Capsica|LC_00506;Africanus|LAf_00385;Asiaticus|LAs_00496;Psyllaurous|LPsy_00121;Crescens|LCres_01295
cluster325	6	N/A	N/A	Americanus|LAm_00299;Capsica|LC_00362;Africanus|LAf_00324;Asiaticus|LAs_00267;Psyllaurous|LPsy_00438;Crescens|LCres_00279
cluster326	6	Q44335	GO:0071973; P:bacterial-type flagellum-dependent cell motility; IEA:InterPro	Americanus|LAm_00266;Capsica|LC_00375;Africanus|LAf_00361;Asiaticus|LAs_00255;Psyllaurous|LPsy_00097;Crescens|LCres_00236
cluster327	6	P48639	GO:0006749; P:glutathione metabolic process; IEA:InterPro	Americanus|LAm_00757;Capsica|LC_00115;Africanus|LAf_00999;Asiaticus|LAs_00952;Psyllaurous|LPsy_00637;Crescens|LCres_00771
cluster328	6	B6JDC8	GO:0015986; P:ATP synthesis coupled proton transport; IEA:UniProtKB-UniRule	Americanus|LAm_00518;Capsica|LC_00152;Africanus|LAf_01060;Asiaticus|LAs_00985;Psyllaurous|LPsy_00675;Crescens|LCres_00767
cluster329	6	A6WXF0	GO:0006099; P:tricarboxylic acid cycle; IEA:InterPro	Americanus|LAm_00761;Capsica|LC_00450;Africanus|LAf_00995;Asiaticus|LAs_00948;Psyllaurous|LPsy_00633;Crescens|LCres_00776
cluster330	6	Q8UIG9	GO:0009146; P:purine nucleoside triphosphate catabolic process; IEA:UniProtKB-UniRule	Americanus|LAm_00003;Capsica|LC_00214;Africanus|LAf_00674;Asiaticus|LAs_00567;Psyllaurous|LPsy_00079;Crescens|LCres_01224
cluster331	6	B8EIU8	GO:0015937; P:coenzyme A biosynthetic process; IEA:UniProtKB-UniRule	Americanus|LAm_00423;Capsica|LC_00574;Africanus|LAf_00950;Asiaticus|LAs_00055;Psyllaurous|LPsy_01019;Crescens|LCres_00422
cluster332	6	A9CIM3	GO:0008654; P:phospholipid biosynthetic process; IDA:UniProtKB	Americanus|LAm_00548;Capsica|LC_00904;Africanus|LAf_00159;Asiaticus|LAs_00723;Psyllaurous|LPsy_00969;Crescens|LCres_00595
cluster333	6	B9JEX0	GO:0006412; P:translation; IEA:UniProtKB-UniRule	Americanus|LAm_00179;Capsica|LC_00603;Africanus|LAf_00502;Asiaticus|LAs_00423;Psyllaurous|LPsy_00239;Crescens|LCres_00074
cluster334	6	P0CAU5	GO:0006260; P:DNA replication; IEA:UniProtKB-KW	Americanus|LAm_00081;Capsica|LC_00302;Africanus|LAf_00594;Asiaticus|LAs_00328;Psyllaurous|LPsy_00340;Crescens|LCres_00151
cluster335	6	B9JZ26	GO:0042158; P:lipoprotein biosynthetic process; IEA:UniProtKB-UniRule	Americanus|LAm_00035;Capsica|LC_00003;Africanus|LAf_00639;Asiaticus|LAs_00283;Psyllaurous|LPsy_00387;Crescens|LCres_01272
cluster336	6	Q01610	GO:0006351; P:transcription, DNA-templated; IBA:GO_Central	Americanus|LAm_00866;Capsica|LC_00457;Africanus|LAf_00222;Asiaticus|LAs_00155;Psyllaurous|LPsy_01082;Crescens|LCres_00986
cluster337	6	P12833	GO:0046654; P:tetrahydrofolate biosynthetic process; IEA:UniProtKB-UniPathway	Americanus|LAm_00737;Capsica|LC_00508;Africanus|LAf_01030;Asiaticus|LAs_00848;Psyllaurous|LPsy_00733;Crescens|LCres_00671
cluster338	6	P37006	GO:0006396; P:RNA processing; IEA:InterPro	Americanus|LAm_00822;Capsica|LC_00308;Africanus|LAf_00066;Asiaticus|LAs_00792;Psyllaurous|LPsy_00845;Crescens|LCres_00557
cluster339	6	A6X562	GO:0006412; P:translation; IEA:UniProtKB-UniRule	Americanus|LAm_00634;Capsica|LC_00773;Africanus|LAf_00016;Asiaticus|LAs_00871;Psyllaurous|LPsy_00753;Crescens|LCres_01007
cluster340	6	C3MCQ9	GO:0006308; P:DNA catabolic process; IEA:UniProtKB-UniRule	Americanus|LAm_00167;Capsica|LC_00226;Africanus|LAf_00514;Asiaticus|LAs_00411;Psyllaurous|LPsy_00253;Crescens|LCres_00059
cluster341	6	Q2KA54	GO:0009432; P:SOS response; IEA:UniProtKB-UniRule	Americanus|LAm_01010;Capsica|LC_00269;Africanus|LAf_00707;Asiaticus|LAs_00600;Psyllaurous|LPsy_00044;Crescens|LCres_01183
cluster342	6	O26018	GO:0005886; C:plasma membrane; IEA:UniProtKB-SubCell	Americanus|LAm_00143;Capsica|LC_00547;Africanus|LAf_00532;Asiaticus|LAs_00391;Psyllaurous|LPsy_00274;Crescens|LCres_00033
cluster343	6	Q8UEB7	GO:0009236; P:cobalamin biosynthetic process; IEA:InterPro	Americanus|LAm_00796;Capsica|LC_00439;Africanus|LAf_00970;Asiaticus|LAs_00865;Psyllaurous|LPsy_00835;Crescens|LCres_00568
cluster344	6	A8GID8	GO:0051205; P:protein insertion into membrane; IEA:UniProtKB-UniRule	Americanus|LAm_00186;Capsica|LC_00962;Africanus|LAf_00495;Asiaticus|LAs_00430;Psyllaurous|LPsy_00232;Crescens|LCres_00081
cluster345	6	P45123	GO:0046677; P:response to antibiotic; IEA:UniProtKB-KW	Americanus|LAm_00802;Capsica|LC_00533;Africanus|LAf_00964;Asiaticus|LAs_00859;Psyllaurous|LPsy_00841;Crescens|LCres_00561
cluster346	6	Q92J60	N/A	Americanus|LAm_00032;Capsica|LC_00008;Africanus|LAf_00642;Asiaticus|LAs_00280;Psyllaurous|LPsy_00390;Crescens|LCres_01267
cluster347	6	Q8UGD4	GO:0008615; P:pyridoxine biosynthetic process; IEA:UniProtKB-UniRule	Americanus|LAm_00296;Capsica|LC_01053;Africanus|LAf_00327;Asiaticus|LAs_00270;Psyllaurous|LPsy_00435;Crescens|LCres_00276
cluster348	6	P55323	GO:0006355; P:regulation of transcription, DNA-templated; IEA:InterPro	Americanus|LAm_00175;Capsica|LC_00899;Africanus|LAf_00506;Asiaticus|LAs_00419;Psyllaurous|LPsy_00245;Crescens|LCres_00070
cluster349	6	Q8U526	GO:0007059; P:chromosome segregation; IEA:UniProtKB-KW	Americanus|LAm_00155;Capsica|LC_00146;Africanus|LAf_00520;Asiaticus|LAs_00403;Psyllaurous|LPsy_00261;Crescens|LCres_00046
cluster350	6	N/A	N/A	Americanus|LAm_00217;Capsica|LC_00933;Asiaticus|LAs_00468;Psyllaurous|LPsy_00146;Africanus|LAf_00411;Crescens|LCres_01324
cluster351	6	N/A	N/A	Americanus|LAm_00137;Capsica|LC_00556;Africanus|LAf_00536;Asiaticus|LAs_00387;Psyllaurous|LPsy_00278;Crescens|LCres_00026
cluster352	6	Q1MM58	GO:0032977; F:membrane insertase activity; IEA:InterPro	Americanus|LAm_00112;Capsica|LC_00577;Africanus|LAf_00562;Asiaticus|LAs_00359;Psyllaurous|LPsy_00303;Crescens|LCres_01353
cluster353	6	Q92JQ4	GO:0002949; P:tRNA threonylcarbamoyladenosine modification; IEA:InterPro	Americanus|LAm_00130;Capsica|LC_00563;Africanus|LAf_00546;Asiaticus|LAs_00378;Psyllaurous|LPsy_00286;Crescens|LCres_00018
cluster354	6	Q46339	GO:0006730; P:one-carbon metabolic process; IEA:UniProtKB-KW	Americanus|LAm_00957;Capsica|LC_00158;Africanus|LAf_00926;Asiaticus|LAs_00798;Psyllaurous|LPsy_00885;Crescens|LCres_01040
cluster355	6	N/A	N/A	Americanus|LAm_00154;Capsica|LC_00147;Africanus|LAf_00521;Asiaticus|LAs_00402;Psyllaurous|LPsy_00262;Crescens|LCres_00045
cluster356	6	Q8FDG5	GO:0008270; F:zinc ion binding; IEA:UniProtKB-UniRule	Americanus|LAm_00546;Capsica|LC_00709;Africanus|LAf_00162;Asiaticus|LAs_00716;Psyllaurous|LPsy_01024;Crescens|LCres_00612
cluster357	6	P45682	GO:0000920; P:septum digestion after cytokinesis; IBA:GO_Central	Americanus|LAm_00308;Capsica|LC_00996;Africanus|LAf_00312;Asiaticus|LAs_00521;Psyllaurous|LPsy_00451;Crescens|LCres_01145
cluster358	6	B8H092	GO:0008360; P:regulation of cell shape; IEA:UniProtKB-KW	Americanus|LAm_00472;Capsica|LC_00407;Africanus|LAf_01074;Asiaticus|LAs_00998;Psyllaurous|LPsy_00660;Crescens|LCres_00746
cluster359	6	Q68Y00	GO:0006662; P:glycerol ether metabolic process; IEA:InterPro	Americanus|LAm_00133;Capsica|LC_00560;Africanus|LAf_00542;Asiaticus|LAs_00381;Psyllaurous|LPsy_00283;Crescens|LCres_00021
cluster360	6	Q8ERW5	GO:0000724; P:double-strand break repair via homologous recombination; IEA:UniProtKB-UniRule	Americanus|LAm_00132;Capsica|LC_00561;Africanus|LAf_00544;Asiaticus|LAs_00380;Psyllaurous|LPsy_00284;Crescens|LCres_00020
cluster361	6	O30992	GO:0051258; P:protein polymerization; IEA:UniProtKB-UniRule	Americanus|LAm_00610;Capsica|LC_00769;Africanus|LAf_00933;Asiaticus|LAs_01078;Psyllaurous|LPsy_00800;Crescens|LCres_00634
cluster362	6	Q52989	GO:0006817; P:phosphate ion transport; IEA:UniProtKB-KW	Americanus|LAm_00249;Capsica|LC_00224;Africanus|LAf_00379;Asiaticus|LAs_00502;Psyllaurous|LPsy_00115;Crescens|LCres_01289
cluster363	6	A7HT52	GO:0015986; P:ATP synthesis coupled proton transport; IEA:UniProtKB-UniRule	Americanus|LAm_01029;Capsica|LC_00865;Africanus|LAf_00688;Asiaticus|LAs_00581;Psyllaurous|LPsy_00063;Crescens|LCres_01208
cluster364	6	Q9KKZ4	GO:1902201; P:negative regulation of bacterial-type flagellum-dependent cell motility; IBA:GO_Central	Americanus|LAm_00626;Capsica|LC_00083;Africanus|LAf_01054;Asiaticus|LAs_00977;Psyllaurous|LPsy_00701;Crescens|LCres_00630
cluster365	6	Q9R9N3	GO:0006096; P:glycolytic process; IEA:UniProtKB-KW	Americanus|LAm_00317;Capsica|LC_00041;Africanus|LAf_00305;Asiaticus|LAs_00528;Psyllaurous|LPsy_00459;Crescens|LCres_01135
cluster366	6	Q8U9M5	GO:0006400; P:tRNA modification; IEA:UniProtKB-UniRule	Americanus|LAm_00447;Capsica|LC_00216;Africanus|LAf_00857;Asiaticus|LAs_00025;Psyllaurous|LPsy_00991;Crescens|LCres_00886
cluster367	6	A6U5H5	GO:0043565; F:sequence-specific DNA binding; IEA:InterPro	Americanus|LAm_00052;Capsica|LC_00856;Africanus|LAf_00624;Asiaticus|LAs_00297;Psyllaurous|LPsy_00370;Crescens|LCres_00197
cluster368	6	A9CG70	GO:0018364; P:peptidyl-glutamine methylation; IEA:UniProtKB-UniRule	Americanus|LAm_00581;Capsica|LC_00353;Africanus|LAf_00125;Asiaticus|LAs_00757;Psyllaurous|LPsy_00935;Crescens|LCres_00320
cluster369	6	P50507	GO:0001123; P:transcription initiation from bacterial-type RNA polymerase promoter; IEA:UniProtKB-UniRule	Americanus|LAm_01024;Capsica|LC_00669;Africanus|LAf_00693;Asiaticus|LAs_00586;Psyllaurous|LPsy_00058;Crescens|LCres_01203
cluster370	6	P9WP58	GO:0046872; F:metal ion binding; IEA:UniProtKB-KW	Americanus|LAm_00005;Capsica|LC_00211;Africanus|LAf_00672;Asiaticus|LAs_00564;Psyllaurous|LPsy_00081;Crescens|LCres_01227
cluster371	6	N/A	N/A	Americanus|LAm_00526;Capsica|LC_00739;Africanus|LAf_00833;Asiaticus|LAs_00778;Psyllaurous|LPsy_00918;Crescens|LCres_01066
cluster372	6	B3PZA2	GO:0008033; P:tRNA processing; IEA:UniProtKB-UniRule	Americanus|LAm_00004;Capsica|LC_00213;Africanus|LAf_00673;Asiaticus|LAs_00566;Psyllaurous|LPsy_00080;Crescens|LCres_01225
cluster373	6	Q8K9Z1	GO:0009231; P:riboflavin biosynthetic process; IEA:InterPro	Americanus|LAm_00553;Capsica|LC_00900;Africanus|LAf_00154;Asiaticus|LAs_00729;Psyllaurous|LPsy_00964;Crescens|LCres_00291
cluster374	6	A6U866	GO:0006412; P:translation; IEA:UniProtKB-UniRule	Americanus|LAm_00927;Capsica|LC_00249;Africanus|LAf_00192;Asiaticus|LAs_00126;Psyllaurous|LPsy_01050;Crescens|LCres_00451
cluster375	6	Q89AJ5	GO:0051301; P:cell division; IEA:UniProtKB-UniRule	Americanus|LAm_00898;Capsica|LC_00537;Africanus|LAf_00754;Asiaticus|LAs_00650;Psyllaurous|LPsy_01114;Crescens|LCres_00387
cluster376	6	Q44337	GO:0071973; P:bacterial-type flagellum-dependent cell motility; IEA:InterPro	Americanus|LAm_00268;Capsica|LC_00373;Africanus|LAf_00359;Asiaticus|LAs_00253;Psyllaurous|LPsy_00095;Crescens|LCres_00238
cluster377	6	O34171	GO:0030254; P:protein secretion by the type III secretion system; IEA:InterPro	Americanus|LAm_00265;Capsica|LC_00376;Africanus|LAf_00362;Asiaticus|LAs_00520;Psyllaurous|LPsy_00098;Crescens|LCres_00225
cluster378	6	B3PRD9	GO:0006298; P:mismatch repair; IEA:UniProtKB-UniRule	Americanus|LAm_00294;Capsica|LC_00016;Africanus|LAf_00329;Asiaticus|LAs_00272;Psyllaurous|LPsy_00433;Crescens|LCres_00274
cluster379	6	Q2K4D4	N/A	Americanus|LAm_00747;Capsica|LC_00089;Africanus|LAf_01055;Asiaticus|LAs_00978;Psyllaurous|LPsy_00700;Crescens|LCres_00625
cluster380	6	Q4FLX6	GO:0006885; P:regulation of pH; IEA:InterPro	Americanus|LAm_00283;Capsica|LC_01011;Africanus|LAf_00342;Asiaticus|LAs_00236;Psyllaurous|LPsy_00421;Crescens|LCres_00256
cluster381	6	P39665	GO:0042301; F:phosphate ion binding; IEA:InterPro	Americanus|LAm_00245;Capsica|LC_00182;Africanus|LAf_00383;Asiaticus|LAs_00498;Psyllaurous|LPsy_00119;Crescens|LCres_01293
cluster382	6	Q2W3F8	GO:0016149; F:translation release factor activity, codon specific; IEA:UniProtKB-UniRule	Americanus|LAm_00204;Capsica|LC_00391;Africanus|LAf_00425;Asiaticus|LAs_00453;Psyllaurous|LPsy_00161;Crescens|LCres_00107
cluster383	6	Q44344	GO:0009306; P:protein secretion; IEA:InterPro	Americanus|LAm_00275;Capsica|LC_00065;Africanus|LAf_00352;Asiaticus|LAs_00246;Psyllaurous|LPsy_00088;Crescens|LCres_00245
cluster384	6	Q2YN92	GO:0009231; P:riboflavin biosynthetic process; IDA:UniProtKB	Americanus|LAm_00330;Capsica|LC_00418;Africanus|LAf_00290;Asiaticus|LAs_00222;Psyllaurous|LPsy_00475;Crescens|LCres_01119
cluster386	6	B3PW62	GO:0006412; P:translation; IEA:UniProtKB-UniRule	Americanus|LAm_00939;Capsica|LC_00297;Africanus|LAf_00204;Asiaticus|LAs_00138;Psyllaurous|LPsy_01063;Crescens|LCres_00439
cluster387	6	Q11CV9	GO:0006099; P:tricarboxylic acid cycle; IEA:UniProtKB-UniRule	Americanus|LAm_00764;Capsica|LC_00441;Africanus|LAf_00992;Asiaticus|LAs_00945;Psyllaurous|LPsy_00630;Crescens|LCres_00779
cluster388	6	Q89AN3	GO:0006260; P:DNA replication; IEA:UniProtKB-KW	Americanus|LAm_00139;Capsica|LC_00552;Africanus|LAf_00538;Asiaticus|LAs_00385;Psyllaurous|LPsy_00279;Crescens|LCres_00028
cluster389	6	Q8UF44	GO:0009249; P:protein lipoylation; IEA:InterPro	Americanus|LAm_00426;Capsica|LC_00568;Africanus|LAf_00961;Asiaticus|LAs_00052;Psyllaurous|LPsy_01016;Crescens|LCres_00952
cluster390	6	C3MA45	GO:0006457; P:protein folding; IEA:UniProtKB-UniRule	Americanus|LAm_00943;Capsica|LC_00832;Africanus|LAf_00209;Asiaticus|LAs_00143;Psyllaurous|LPsy_01068;Crescens|LCres_00942
cluster391	6	Q8UDM3	GO:0008360; P:regulation of cell shape; IEA:UniProtKB-KW	Americanus|LAm_00468;Capsica|LC_00412;Africanus|LAf_01080;Asiaticus|LAs_01002;Psyllaurous|LPsy_00656;Crescens|LCres_00750
cluster392	6	Q92QA1	GO:0006096; P:glycolytic process; IEA:UniProtKB-UniRule	Americanus|LAm_00829;Capsica|LC_00664;Africanus|LAf_00071;Asiaticus|LAs_00073;Psyllaurous|LPsy_00850;Crescens|LCres_00493
cluster393	6	P71019	GO:0006633; P:fatty acid biosynthetic process; IEA:UniProtKB-UniPathway	Americanus|LAm_00888;Capsica|LC_00618;Africanus|LAf_00764;Asiaticus|LAs_00660;Psyllaurous|LPsy_01104;Crescens|LCres_01046
cluster394	6	Q9RQQ9	GO:0000155; F:phosphorelay sensor kinase activity; IEA:InterPro	Americanus|LAm_00129;Capsica|LC_00564;Africanus|LAf_00547;Asiaticus|LAs_00377;Psyllaurous|LPsy_00287;Crescens|LCres_00017
cluster395	6	P0AD57	GO:0006744; P:ubiquinone biosynthetic process; IMP:EcoCyc	Americanus|LAm_00202;Capsica|LC_00173;Africanus|LAf_00427;Asiaticus|LAs_00451;Psyllaurous|LPsy_00163;Crescens|LCres_00104
cluster396	6	Q59661	GO:0006099; P:tricarboxylic acid cycle; IEA:UniProtKB-UniPathway	Americanus|LAm_00768;Capsica|LC_00445;Africanus|LAf_00988;Asiaticus|LAs_00940;Psyllaurous|LPsy_00626;Crescens|LCres_00783
cluster397	6	N/A	N/A	Americanus|LAm_00302;Capsica|LC_00363;Africanus|LAf_00321;Asiaticus|LAs_00264;Psyllaurous|LPsy_00441;Crescens|LCres_00282
cluster398	6	Q5QCP2	GO:0008295; P:spermidine biosynthetic process; ISS:UniProtKB	Americanus|LAm_00215;Capsica|LC_00936;Africanus|LAf_00413;Asiaticus|LAs_00465;Psyllaurous|LPsy_00149;Crescens|LCres_01327
cluster399	6	Q56952	GO:0030001; P:metal ion transport; IEA:InterPro	Americanus|LAm_00889;Capsica|LC_00620;Africanus|LAf_00763;Asiaticus|LAs_00659;Psyllaurous|LPsy_01105;Crescens|LCres_01047
cluster400	6	P58380	GO:0006633; P:fatty acid biosynthetic process; IEA:UniProtKB-UniPathway	Americanus|LAm_00809;Capsica|LC_00808;Africanus|LAf_00944;Asiaticus|LAs_01069;Psyllaurous|LPsy_00782;Crescens|LCres_00337
cluster401	6	Q2YRP9	GO:0016024; P:CDP-diacylglycerol biosynthetic process; IEA:UniProtKB-UniPathway	Americanus|LAm_00184;Capsica|LC_00597;Africanus|LAf_00497;Asiaticus|LAs_00428;Psyllaurous|LPsy_00234;Crescens|LCres_00079
cluster402	6	P52558	GO:0006189; P:'de novo' IMP biosynthetic process; IEA:UniProtKB-UniRule	Americanus|LAm_00443;Capsica|LC_00137;Africanus|LAf_00854;Asiaticus|LAs_00032;Psyllaurous|LPsy_00996;Crescens|LCres_00893
cluster403	6	N/A	N/A	Americanus|LAm_00258;Capsica|LC_00383;Africanus|LAf_00369;Asiaticus|LAs_00512;Psyllaurous|LPsy_00105;Crescens|LCres_00218
cluster404	6	N/A	N/A	Americanus|LAm_00253;Capsica|LC_00291;Africanus|LAf_00375;Asiaticus|LAs_00506;Psyllaurous|LPsy_00111;Crescens|LCres_01278
cluster405	6	Q2K975	GO:0006420; P:arginyl-tRNA aminoacylation; IEA:UniProtKB-UniRule	Americanus|LAm_00869;Capsica|LC_00608;Africanus|LAf_00225;Asiaticus|LAs_00158;Psyllaurous|LPsy_01085;Crescens|LCres_00989
cluster406	6	F4KGQ0	GO:0006096; P:glycolytic process; ISS:UniProtKB	Americanus|LAm_00019;Capsica|LC_00780;Africanus|LAf_00656;Asiaticus|LAs_00546;Psyllaurous|LPsy_00403;Crescens|LCres_01246
cluster407	6	A6UEE2	GO:0006429; P:leucyl-tRNA aminoacylation; IEA:UniProtKB-UniRule	Americanus|LAm_00152;Capsica|LC_00978;Africanus|LAf_00523;Asiaticus|LAs_00400;Psyllaurous|LPsy_00264;Crescens|LCres_00042
cluster408	6	N/A	N/A	Americanus|LAm_01025;Capsica|LC_00670;Africanus|LAf_00692;Asiaticus|LAs_00585;Psyllaurous|LPsy_00059;Crescens|LCres_01204
cluster409	6	A1SHU2	GO:0006885; P:regulation of pH; IEA:InterPro	Americanus|LAm_00108;Capsica|LC_01029;Africanus|LAf_00566;Asiaticus|LAs_00354;Psyllaurous|LPsy_00308;Crescens|LCres_01347
cluster410	6	P58736	GO:0008360; P:regulation of cell shape; IEA:UniProtKB-KW	Americanus|LAm_00343;Capsica|LC_00919;Africanus|LAf_00278;Asiaticus|LAs_00207;Psyllaurous|LPsy_00487;Crescens|LCres_00355
cluster411	6	P56909	GO:0048038; F:quinone binding; IEA:UniProtKB-KW	Americanus|LAm_00563;Capsica|LC_00698;Africanus|LAf_00144;Asiaticus|LAs_00739;Psyllaurous|LPsy_00954;Crescens|LCres_00301
cluster412	6	Q1RI04	GO:0006269; P:DNA replication, synthesis of RNA primer; IEA:UniProtKB-KW	Americanus|LAm_00481;Capsica|LC_00029;Africanus|LAf_00045;Asiaticus|LAs_01055;Psyllaurous|LPsy_00773;Crescens|LCres_00819
cluster413	6	Q92R46	GO:0042274; P:ribosomal small subunit biogenesis; IEA:UniProtKB-UniRule	Americanus|LAm_00724;Capsica|LC_00209;Africanus|LAf_01113;Asiaticus|LAs_00831;Psyllaurous|LPsy_00598;Crescens|LCres_00724
cluster414	6	A8EXI2	GO:0008236; F:serine-type peptidase activity; IEA:InterPro	Americanus|LAm_00722;Capsica|LC_00471;Africanus|LAf_01115;Asiaticus|LAs_00829;Psyllaurous|LPsy_00596;Crescens|LCres_00726
cluster415	6	P39671	GO:0006006; P:glucose metabolic process; IEA:UniProtKB-KW	Americanus|LAm_00625;Capsica|LC_00080;Africanus|LAf_01084;Asiaticus|LAs_01007;Psyllaurous|LPsy_00707;Crescens|LCres_00709
cluster416	6	Q2YMH5	GO:0000725; P:recombinational repair; IEA:UniProtKB-UniRule	Americanus|LAm_00342;Capsica|LC_00918;Africanus|LAf_00279;Asiaticus|LAs_00208;Psyllaurous|LPsy_00486;Crescens|LCres_00354
cluster417	6	A9CHH2	GO:0006614; P:SRP-dependent cotranslational protein targeting to membrane; IEA:InterPro	Americanus|LAm_00242;Capsica|LC_00437;Africanus|LAf_00386;Asiaticus|LAs_00495;Psyllaurous|LPsy_00122;Crescens|LCres_01296
cluster418	6	Q1MMP4	GO:0006412; P:translation; IEA:InterPro	Americanus|LAm_00357;Capsica|LC_00647;Africanus|LAf_00263;Asiaticus|LAs_00192;Psyllaurous|LPsy_00502;Crescens|LCres_01098
cluster419	6	O54246	GO:0006935; P:chemotaxis; IEA:UniProtKB-KW	Americanus|LAm_00262;Capsica|LC_00379;Africanus|LAf_00365;Asiaticus|LAs_00517;Psyllaurous|LPsy_00101;Crescens|LCres_00222
cluster420	6	B9JCY8	GO:0008654; P:phospholipid biosynthetic process; IEA:UniProtKB-KW	Americanus|LAm_00409;Capsica|LC_00111;Africanus|LAf_00798;Asiaticus|LAs_00697;Psyllaurous|LPsy_00559;Crescens|LCres_00400
cluster421	6	Q8UE38	GO:0044209; P:AMP salvage; IEA:UniProtKB-UniPathway	Americanus|LAm_00914;Capsica|LC_00803;Africanus|LAf_00178;Asiaticus|LAs_00112;Psyllaurous|LPsy_01036;Crescens|LCres_00465
cluster422	6	P51010	GO:0019253; P:reductive pentose-phosphate cycle; IEA:UniProtKB-UniPathway	Americanus|LAm_00022;Capsica|LC_00239;Africanus|LAf_00653;Asiaticus|LAs_00543;Psyllaurous|LPsy_00400;Crescens|LCres_01249
cluster423	6	B9J7E0	GO:0008616; P:queuosine biosynthetic process; IEA:UniProtKB-UniRule	Americanus|LAm_00333;Capsica|LC_00421;Africanus|LAf_00287;Asiaticus|LAs_00219;Psyllaurous|LPsy_00478;Crescens|LCres_01116
cluster424	6	P0A331	GO:0043093; P:FtsZ-dependent cytokinesis; IEA:UniProtKB-UniRule	Americanus|LAm_00609;Capsica|LC_00768;Africanus|LAf_00932;Asiaticus|LAs_01079;Psyllaurous|LPsy_00801;Crescens|LCres_00633
cluster425	6	Q9WWR1	GO:0004129; F:cytochrome-c oxidase activity; IEA:InterPro	Americanus|LAm_00105;Capsica|LC_01034;Africanus|LAf_00569;Asiaticus|LAs_00351;Psyllaurous|LPsy_00311;Crescens|LCres_00115
cluster426	6	P12047	GO:0006167; P:AMP biosynthetic process; IDA:MGI	Americanus|LAm_00795;Capsica|LC_00438;Africanus|LAf_00971;Asiaticus|LAs_00866;Psyllaurous|LPsy_00834;Crescens|LCres_00569
cluster427	6	Q6G2G5	GO:0000917; P:division septum assembly; IEA:UniProtKB-KW	Americanus|LAm_00113;Capsica|LC_00578;Africanus|LAf_00561;Asiaticus|LAs_00360;Psyllaurous|LPsy_00302;Crescens|LCres_01354
cluster428	6	Q8UIN5	GO:0006432; P:phenylalanyl-tRNA aminoacylation; IEA:UniProtKB-UniRule	Americanus|LAm_00358;Capsica|LC_00646;Africanus|LAf_00262;Asiaticus|LAs_00191;Psyllaurous|LPsy_00503;Crescens|LCres_01097
cluster429	6	Q8UDF7	GO:0006541; P:glutamine metabolic process; IEA:UniProtKB-KW	Americanus|LAm_00047;Capsica|LC_00037;Africanus|LAf_00628;Asiaticus|LAs_00293;Psyllaurous|LPsy_00376;Crescens|LCres_00203
cluster430	6	P65591	GO:0031564; P:transcription antitermination; IEA:UniProtKB-UniRule	Americanus|LAm_00452;Capsica|LC_00095;Africanus|LAf_00862;Asiaticus|LAs_00020;Psyllaurous|LPsy_00987;Crescens|LCres_00880
cluster431	6	B9JCB9	GO:0006412; P:translation; IEA:UniProtKB-UniRule	Americanus|LAm_00347;Capsica|LC_00467;Africanus|LAf_00274;Asiaticus|LAs_00203;Psyllaurous|LPsy_00491;Crescens|LCres_00360
cluster432	6	D2E9W7	GO:0004497; F:monooxygenase activity; IEA:UniProtKB-KW	Americanus|LAm_00549;Capsica|LC_00903;Africanus|LAf_00158;Asiaticus|LAs_00724;Psyllaurous|LPsy_00968;Crescens|LCres_00596
cluster433	6	P46681	GO:0022904; P:respiratory electron transport chain; IBA:GO_Central	Americanus|LAm_00195;Capsica|LC_00834;Africanus|LAf_00482;Asiaticus|LAs_00444;Psyllaurous|LPsy_00219;Crescens|LCres_00094
cluster434	6	Q5BKM6	GO:0019918; P:peptidyl-arginine methylation, to symmetrical-dimethyl arginine; ISS:UniProtKB	Americanus|LAm_00034;Capsica|LC_00004;Africanus|LAf_00640;Asiaticus|LAs_00282;Psyllaurous|LPsy_00388;Crescens|LCres_01271
cluster435	6	Q98KB3	GO:0008360; P:regulation of cell shape; IEA:UniProtKB-KW	Americanus|LAm_00473;Capsica|LC_00657;Africanus|LAf_01073;Asiaticus|LAs_00997;Psyllaurous|LPsy_00661;Crescens|LCres_00745
cluster436	6	P0AFQ9	GO:0046872; F:metal ion binding; IEA:UniProtKB-KW	Americanus|LAm_00711;Capsica|LC_00488;Africanus|LAf_00094;Asiaticus|LAs_00088;Psyllaurous|LPsy_00585;Crescens|LCres_00830
cluster437	6	Q2YQA5	GO:0000160; P:phosphorelay signal transduction system; IDA:UniProtKB	Americanus|LAm_00525;Capsica|LC_00740;Africanus|LAf_00832;Asiaticus|LAs_00777;Psyllaurous|LPsy_00919;Crescens|LCres_01067
cluster438	6	Q92R55	GO:0009089; P:lysine biosynthetic process via diaminopimelate; IEA:UniProtKB-UniPathway	Americanus|LAm_00949;Capsica|LC_00993;Africanus|LAf_00216;Asiaticus|LAs_00149;Psyllaurous|LPsy_01075;Crescens|LCres_00588
cluster439	6	P9WQK2	GO:0006412; P:translation; IEA:UniProtKB-KW	Americanus|LAm_00945;Capsica|LC_00108;Africanus|LAf_00211;Asiaticus|LAs_00145;Psyllaurous|LPsy_01071;Crescens|LCres_00604
cluster440	6	P58278	GO:0004252; F:serine-type endopeptidase activity; IEA:UniProtKB-UniRule	Americanus|LAm_00944;Capsica|LC_00830;Africanus|LAf_00210;Asiaticus|LAs_00144;Psyllaurous|LPsy_01069;Crescens|LCres_00943
cluster441	6	B2S7D4	GO:0017038; P:protein import; IEA:InterPro	Americanus|LAm_00899;Capsica|LC_00538;Africanus|LAf_00753;Asiaticus|LAs_00649;Psyllaurous|LPsy_01115;Crescens|LCres_00386
cluster442	6	Q8Z153	GO:0006790; P:sulfur compound metabolic process; IEA:InterPro	Americanus|LAm_00291;Capsica|LC_00452;Africanus|LAf_00334;Asiaticus|LAs_00277;Psyllaurous|LPsy_00428;Crescens|LCres_00267
cluster443	6	P0AF07	GO:0006935; P:chemotaxis; IEA:UniProtKB-KW	Americanus|LAm_00384;Capsica|LC_00736;Africanus|LAf_00773;Asiaticus|LAs_00668;Psyllaurous|LPsy_00527;Crescens|LCres_00977
cluster444	6	Q9FD71	GO:0008299; P:isoprenoid biosynthetic process; IEA:UniProtKB-KW	Americanus|LAm_00716;Capsica|LC_00897;Africanus|LAf_00006;Asiaticus|LAs_00918;Psyllaurous|LPsy_00743;Crescens|LCres_00757
cluster445	6	N/A	N/A	Americanus|LAm_00700;Capsica|LC_00316;Africanus|LAf_01100;Asiaticus|LAs_01021;Psyllaurous|LPsy_00812;Crescens|LCres_00656
cluster446	6	B9J8B4	GO:0042158; P:lipoprotein biosynthetic process; IEA:UniProtKB-UniRule	Americanus|LAm_00053;Capsica|LC_00855;Africanus|LAf_00622;Asiaticus|LAs_00298;Psyllaurous|LPsy_00369;Crescens|LCres_00196
cluster447	6	Q6PBN4	GO:0006744; P:ubiquinone biosynthetic process; IBA:GO_Central	Americanus|LAm_00314;Capsica|LC_00929;Africanus|LAf_00308;Asiaticus|LAs_00525;Psyllaurous|LPsy_00456;Crescens|LCres_01138
cluster448	6	N/A	N/A	Americanus|LAm_00963;Capsica|LC_00098;Africanus|LAf_00919;Asiaticus|LAs_00036;Psyllaurous|LPsy_00892;Crescens|LCres_00679
cluster449	6	Q8Y8N0	GO:0010501; P:RNA secondary structure unwinding; IEA:InterPro	Americanus|LAm_00307;Capsica|LC_00999;Africanus|LAf_00313;Asiaticus|LAs_00256;Psyllaurous|LPsy_00450;Crescens|LCres_00413
cluster450	6	B9J7S8	GO:0006744; P:ubiquinone biosynthetic process; IEA:UniProtKB-UniPathway	Americanus|LAm_01036;Capsica|LC_00241;Africanus|LAf_00679;Asiaticus|LAs_00572;Psyllaurous|LPsy_00073;Crescens|LCres_01219
cluster451	6	Q9KH33	GO:0006177; P:GMP biosynthetic process; IEA:UniProtKB-UniRule	Americanus|LAm_00523;Capsica|LC_00743;Africanus|LAf_00830;Asiaticus|LAs_00775;Psyllaurous|LPsy_00921;Crescens|LCres_01071
cluster452	6	Q44456	GO:0006811; P:ion transport; IEA:UniProtKB-KW	Americanus|LAm_00263;Capsica|LC_00378;Africanus|LAf_00364;Asiaticus|LAs_00518;Psyllaurous|LPsy_00100;Crescens|LCres_00223
cluster453	6	Q8L7S8	GO:0042254; P:ribosome biogenesis; IMP:UniProtKB	Americanus|LAm_01012;Capsica|LC_00062;Africanus|LAf_00705;Asiaticus|LAs_00598;Psyllaurous|LPsy_00046;Crescens|LCres_01185
cluster454	6	Q56955	GO:0010043; P:response to zinc ion; IBA:GO_Central	Americanus|LAm_00892;Capsica|LC_00623;Africanus|LAf_00760;Asiaticus|LAs_00656;Psyllaurous|LPsy_01108;Crescens|LCres_01050
cluster455	6	Q52894	GO:0004252; F:serine-type endopeptidase activity; ISS:UniProtKB	Americanus|LAm_00252;Capsica|LC_00293;Africanus|LAf_00376;Asiaticus|LAs_00505;Psyllaurous|LPsy_00112;Crescens|LCres_01279
cluster456	6	A9CK16	GO:0002100; P:tRNA wobble adenosine to inosine editing; IEA:UniProtKB-UniRule	Americanus|LAm_00288;Capsica|LC_00811;Africanus|LAf_00337;Asiaticus|LAs_00232;Psyllaurous|LPsy_00425;Crescens|LCres_00263
cluster457	6	B9JEG2	GO:0016793; F:triphosphoric monoester hydrolase activity; IEA:InterPro	Americanus|LAm_00870;Capsica|LC_00609;Africanus|LAf_00226;Asiaticus|LAs_00159;Psyllaurous|LPsy_01086;Crescens|LCres_00990
cluster458	6	N/A	N/A	Americanus|LAm_00524;Capsica|LC_00742;Psyllaurous|LPsy_00920;Africanus|LAf_00831;Asiaticus|LAs_00776;Crescens|LCres_01069
cluster459	6	Q59747	GO:0009399; P:nitrogen fixation; IEA:UniProtKB-KW	Americanus|LAm_00901;Capsica|LC_00681;Africanus|LAf_00060;Asiaticus|LAs_00059;Psyllaurous|LPsy_01023;Crescens|LCres_00415
cluster460	6	Q68W05	GO:0045454; P:cell redox homeostasis; IEA:InterPro	Americanus|LAm_00801;Capsica|LC_00534;Africanus|LAf_00965;Asiaticus|LAs_00860;Psyllaurous|LPsy_00840;Crescens|LCres_00562
cluster461	6	Q8UES8	GO:0101030; P:tRNA-guanine transglycosylation; IEA:InterPro	Americanus|LAm_00425;Capsica|LC_00570;Africanus|LAf_00952;Asiaticus|LAs_00053;Psyllaurous|LPsy_01017;Crescens|LCres_00953
cluster462	6	P56902	GO:0006633; P:fatty acid biosynthetic process; IEA:UniProtKB-UniPathway	Americanus|LAm_00885;Capsica|LC_00114;Africanus|LAf_00767;Asiaticus|LAs_00663;Psyllaurous|LPsy_01101;Crescens|LCres_01043
cluster463	6	P74328	GO:0000453; P:enzyme-directed rRNA 2'-O-methylation; IBA:GO_Central	Americanus|LAm_01017;Capsica|LC_00966;Africanus|LAf_00701;Asiaticus|LAs_00594;Psyllaurous|LPsy_00051;Crescens|LCres_01191
cluster464	6	N/A	N/A	Americanus|LAm_01008;Capsica|LC_00070;Africanus|LAf_00709;Asiaticus|LAs_00602;Psyllaurous|LPsy_00042;Crescens|LCres_01181
cluster465	6	Q89AI5	GO:0002949; P:tRNA threonylcarbamoyladenosine modification; IEA:InterPro	Americanus|LAm_00057;Capsica|LC_00277;Africanus|LAf_00618;Asiaticus|LAs_00302;Psyllaurous|LPsy_00365;Crescens|LCres_00191
cluster466	6	C3MAG2	GO:0006364; P:rRNA processing; IEA:InterPro	Americanus|LAm_00238;Capsica|LC_00473;Africanus|LAf_00390;Asiaticus|LAs_00491;Psyllaurous|LPsy_00126;Crescens|LCres_01300
cluster467	6	Q298G6	GO:0006744; P:ubiquinone biosynthetic process; ISS:UniProtKB	Americanus|LAm_00431;Capsica|LC_00035;Africanus|LAf_00084;Asiaticus|LAs_00080;Psyllaurous|LPsy_00856;Crescens|LCres_00849
cluster468	6	P73265	GO:0042128; P:nitrate assimilation; IEA:UniProtKB-KW	Americanus|LAm_01007;Capsica|LC_00104;Africanus|LAf_00710;Asiaticus|LAs_00603;Psyllaurous|LPsy_00041;Crescens|LCres_01180
cluster469	6	A6U9N0	GO:0008360; P:regulation of cell shape; IEA:UniProtKB-KW	Americanus|LAm_00821;Capsica|LC_00307;Africanus|LAf_00065;Asiaticus|LAs_00793;Psyllaurous|LPsy_00844;Crescens|LCres_00558
cluster470	6	Q9ZD73	GO:0016787; F:hydrolase activity; IEA:InterPro	Americanus|LAm_00621;Capsica|LC_00057;Africanus|LAf_01065;Asiaticus|LAs_00992;Psyllaurous|LPsy_00671;Crescens|LCres_00905
cluster471	6	P50974	GO:0006120; P:mitochondrial electron transport, NADH to ubiquinone; IEA:InterPro	Americanus|LAm_00571;Capsica|LC_00793;Africanus|LAf_00135;Asiaticus|LAs_00747;Psyllaurous|LPsy_00946;Crescens|LCres_00309
cluster472	6	P0A3B2	GO:0003924; F:GTPase activity; IEA:InterPro	Americanus|LAm_00908;Capsica|LC_00436;Africanus|LAf_00172;Asiaticus|LAs_00106;Psyllaurous|LPsy_01029;Crescens|LCres_01054
cluster473	6	P46339	GO:0006817; P:phosphate ion transport; IEA:InterPro	Americanus|LAm_00246;Capsica|LC_00183;Africanus|LAf_00382;Asiaticus|LAs_00499;Psyllaurous|LPsy_00118;Crescens|LCres_01292
cluster474	6	P42778	GO:0008237; F:metallopeptidase activity; IEA:UniProtKB-KW	Americanus|LAm_00166;Capsica|LC_00227;Africanus|LAf_00515;Asiaticus|LAs_00410;Psyllaurous|LPsy_00254;Crescens|LCres_00058
cluster475	6	B9JGW1	GO:0009432; P:SOS response; IEA:UniProtKB-UniRule	Americanus|LAm_00190;Capsica|LC_00610;Africanus|LAf_00489;Asiaticus|LAs_00436;Psyllaurous|LPsy_00226;Crescens|LCres_00087
cluster476	6	Q1W2L8	GO:0006750; P:glutathione biosynthetic process; IEA:UniProtKB-UniPathway	Americanus|LAm_00807;Capsica|LC_00851;Africanus|LAf_00947;Asiaticus|LAs_01063;Psyllaurous|LPsy_00779;Crescens|LCres_00339
cluster477	6	Q44458	GO:0052143; P:chemotaxis on or near host involved in symbiotic interaction; IMP:PAMGO_GAT	Americanus|LAm_00260;Capsica|LC_00381;Africanus|LAf_00367;Asiaticus|LAs_00515;Psyllaurous|LPsy_00103;Crescens|LCres_00220
cluster478	6	A0L5X2	GO:0006412; P:translation; IEA:UniProtKB-UniRule	Americanus|LAm_00935;Capsica|LC_00627;Africanus|LAf_00200;Asiaticus|LAs_00134;Psyllaurous|LPsy_01058;Crescens|LCres_00443
cluster479	6	B3PYP3	GO:0003746; F:translation elongation factor activity; IEA:UniProtKB-UniRule	Americanus|LAm_00180;Capsica|LC_00602;Africanus|LAf_00501;Asiaticus|LAs_00424;Psyllaurous|LPsy_00238;Crescens|LCres_00075
cluster480	6	Q92NM1	GO:0008360; P:regulation of cell shape; IEA:UniProtKB-KW	Americanus|LAm_00475;Capsica|LC_00654;Africanus|LAf_01071;Asiaticus|LAs_00995;Psyllaurous|LPsy_00663;Crescens|LCres_00743
cluster481	6	P42200	GO:0006865; P:amino acid transport; IEA:UniProtKB-KW	Americanus|LAm_00839;Capsica|LC_00236;Africanus|LAf_01090;Asiaticus|LAs_01013;Psyllaurous|LPsy_00716;Crescens|LCres_00649
cluster482	6	N/A	N/A	Americanus|LAm_00400;Capsica|LC_00323;Africanus|LAf_00789;Asiaticus|LAs_00689;Psyllaurous|LPsy_00543;Crescens|LCres_00960
cluster483	6	Q92QJ0	GO:0006741; P:NADP biosynthetic process; IEA:UniProtKB-UniRule	Americanus|LAm_00203;Capsica|LC_00392;Africanus|LAf_00426;Asiaticus|LAs_00452;Psyllaurous|LPsy_00162;Crescens|LCres_00106
cluster484	6	P80481	GO:0006099; P:tricarboxylic acid cycle; IEA:UniProtKB-UniPathway	Americanus|LAm_00770;Capsica|LC_00169;Africanus|LAf_00986;Asiaticus|LAs_00938;Psyllaurous|LPsy_00624;Crescens|LCres_00785
cluster485	6	N/A	N/A	Americanus|LAm_01003;Capsica|LC_00880;Africanus|LAf_00714;Asiaticus|LAs_00607;Psyllaurous|LPsy_00037;Crescens|LCres_01174
cluster486	6	P15925	GO:0006730; P:one-carbon metabolic process; IEA:UniProtKB-KW	Americanus|LAm_00134;Capsica|LC_00559;Africanus|LAf_00541;Asiaticus|LAs_00382;Psyllaurous|LPsy_00282;Crescens|LCres_00022
cluster487	6	P21893	GO:0010165; P:response to X-ray; IMP:EcoCyc	Americanus|LAm_00536;Capsica|LC_00973;Africanus|LAf_00843;Asiaticus|LAs_00789;Psyllaurous|LPsy_00908;Crescens|LCres_00477
cluster488	6	A8LK04	GO:0006412; P:translation; IEA:UniProtKB-UniRule	Americanus|LAm_00014;Capsica|LC_00031;Africanus|LAf_00661;Asiaticus|LAs_00551;Psyllaurous|LPsy_00408;Crescens|LCres_01237
cluster489	6	P19572	GO:0009089; P:lysine biosynthetic process via diaminopimelate; IBA:GO_Central	Americanus|LAm_00276;Capsica|LC_00067;Africanus|LAf_00351;Asiaticus|LAs_00245;Psyllaurous|LPsy_00087;Crescens|LCres_00247
cluster490	6	B5ZS33	GO:0006426; P:glycyl-tRNA aminoacylation; IEA:UniProtKB-UniRule	Americanus|LAm_00200;Capsica|LC_00188;Africanus|LAf_00429;Asiaticus|LAs_00449;Psyllaurous|LPsy_00165;Crescens|LCres_00101
cluster491	6	Q8UCM8	GO:0006284; P:base-excision repair; IEA:UniProtKB-UniRule	Americanus|LAm_00697;Capsica|LC_00046;Africanus|LAf_01050;Asiaticus|LAs_00972;Psyllaurous|LPsy_00704;Crescens|LCres_00871
cluster492	6	P58740	GO:0046677; P:response to antibiotic; IEA:UniProtKB-UniRule	Americanus|LAm_01004;Capsica|LC_00879;Africanus|LAf_00713;Asiaticus|LAs_00606;Psyllaurous|LPsy_00038;Crescens|LCres_01177
cluster493	6	A6WZ81	GO:0006355; P:regulation of transcription, DNA-templated; IEA:InterPro	Americanus|LAm_00527;Capsica|LC_00738;Africanus|LAf_00834;Asiaticus|LAs_00779;Psyllaurous|LPsy_00917;Crescens|LCres_01065
cluster494	6	A6U7W5	GO:0048038; F:quinone binding; IEA:UniProtKB-KW	Americanus|LAm_00561;Capsica|LC_00695;Africanus|LAf_00146;Asiaticus|LAs_00737;Psyllaurous|LPsy_00956;Crescens|LCres_00299

## Sheet: Sup_Table3
Supplemental Table 2. 1:1, single-copy ortholog pairs under purifying selection for each Ca. L. capsica species pair with GO and/or Swiss-prot annotations
*See Sup_Table4 and 5 for Ca. L. capsica gene locus number locations and prokka annotations and protein fasta files
The abbreviations for each Liberibacter species locus number are LC=Ca. L. capsica, LAs= Ca. L. asiaticus (NZ_CP019958.1), LPsy= Ca. L. psyllaurous (NC_014774), LAm= Ca. L. americanus (NC_022793.1), LAf= Ca. L. africanus (NZ_CP004021.1), and LCres= L. crescens (NZ_CP010522.1).
To standardize protein sequence datasets for the analysis of orthologous genes among the latter Liberibacter species we used Prokka v1.14.5. Gene numbers after species abbreviations are numbers assigned by the Prokka pipeline.
Ca. L. capsica and Ca. L. africanus
swiss_prot_id	go_annotation	protein_list
P05445	GO:0006268; P:DNA unwinding involved in DNA replication; IEA:UniProtKB-UniRule	AF|LAf_00684;LC|LC_00901
A9CK16	GO:0002100; P:tRNA wobble adenosine to inosine editing; IEA:UniProtKB-UniRule	AF|LAf_00337;LC|LC_00849
P0AFQ9	GO:0046872; F:metal ion binding; IEA:UniProtKB-KW	AF|LAf_00094;LC|LC_00494
N/A	N/A	AF|LAf_00831;LC|LC_00765
B9JVN7	GO:0006412; P:translation; IEA:UniProtKB-UniRule	AF|LAf_00199;LC|LC_00648
Q4UMQ9	GO:0043952; P:protein transport by the Sec complex; IEA:UniProtKB-UniRule	AF|LAf_00179;LC|LC_00065
Q98I01	GO:0009432; P:SOS response; IEA:UniProtKB-UniRule	AF|LAf_01008;LC|LC_00464
A6UDA0	GO:0006430; P:lysyl-tRNA aminoacylation; IEA:UniProtKB-UniRule	AF|LAf_01098;LC|LC_00123
N/A	N/A	AF|LAf_00946;LC|LC_00535
P50974	GO:0006120; P:mitochondrial electron transport, NADH to ubiquinone; IEA:InterPro	AF|LAf_00135;LC|LC_00831
Q2W3F8	GO:0016149; F:translation release factor activity, codon specific; IEA:UniProtKB-UniRule	AF|LAf_00425;LC|LC_00396
Q98KB6	GO:0008360; P:regulation of cell shape; IEA:UniProtKB-KW	AF|LAf_00930;LC|LC_00999
Q92SQ3	GO:0006177; P:GMP biosynthetic process; IEA:UniProtKB-UniRule	AF|LAf_00634;LC|LC_00405
B9J7S8	GO:0006744; P:ubiquinone biosynthetic process; IEA:UniProtKB-UniPathway	AF|LAf_00679;LC|LC_00242
P52156	GO:0006353; P:DNA-templated transcription, termination; IEA:UniProtKB-UniRule	AF|LAf_00531;LC|LC_00550
B9JEX3	GO:0006415; P:translational termination; IEA:UniProtKB-UniRule	AF|LAf_00499;LC|LC_00608
Q44458	GO:0052143; P:chemotaxis on or near host involved in symbiotic interaction; IMP:PAMGO_GAT	AF|LAf_00367;LC|LC_00382
P46681	GO:0022904; P:respiratory electron transport chain; IBA:GO_Central	AF|LAf_00482;LC|LC_00871
P83772	GO:0006602; P:creatinine catabolic process; IDA:UniProtKB	AF|LAf_00672;LC|LC_00212
O67716	GO:0009088; P:threonine biosynthetic process; IEA:UniProtKB-UniRule	AF|LAf_00249;LC|LC_00944
O05331	GO:0015986; P:ATP synthesis coupled proton transport; IEA:UniProtKB-UniRule	AF|LAf_01061;LC|LC_00152
Q68W05	GO:0045454; P:cell redox homeostasis; IEA:InterPro	AF|LAf_00965;LC|LC_00540
N/A	N/A	AF|LAf_00251;LC|LC_00946
Q8RY11	GO:0070006; F:metalloaminopeptidase activity; IEA:InterPro	AF|LAf_00699;LC|LC_01022
Q8UJC6	GO:0047429; F:nucleoside-triphosphate diphosphatase activity; IEA:InterPro	AF|LAf_00534;LC|LC_00556
P42778	GO:0008237; F:metallopeptidase activity; IEA:UniProtKB-KW	AF|LAf_00515;LC|LC_00228
C3MEN2	GO:0008360; P:regulation of cell shape; IEA:UniProtKB-KW	AF|LAf_01076;LC|LC_00414
O34171	GO:0030254; P:protein secretion by the type III secretion system; IEA:InterPro	AF|LAf_00362;LC|LC_00377
P0ABJ0	GO:0009060; P:aerobic respiration; IEA:InterPro	AF|LAf_00570;LC|LC_01091
Q92JQ4	GO:0002949; P:tRNA threonylcarbamoyladenosine modification; IEA:InterPro	AF|LAf_00546;LC|LC_00569
Q92QV4	GO:0006422; P:aspartyl-tRNA aminoacylation; IEA:UniProtKB-UniRule	AF|LAf_00629;LC|LC_00856
B9J8H5	GO:0019856; P:pyrimidine nucleobase biosynthetic process; IEA:InterPro	AF|LAf_00024;LC|LC_00142
B9JD18	GO:0006412; P:translation; IEA:UniProtKB-UniRule	AF|LAf_00233;LC|LC_00196
P29944	N/A	AF|LAf_00722;LC|LC_00310
N/A	N/A	AF|LAf_00966;LC|LC_00223
P15925	GO:0006730; P:one-carbon metabolic process; IEA:UniProtKB-KW	AF|LAf_00541;LC|LC_00565
N/A	N/A	AF|LAf_01082;LC|LC_00420
Q89AI5	GO:0002949; P:tRNA threonylcarbamoyladenosine modification; IEA:InterPro	AF|LAf_00618;LC|LC_00277
P0C124	GO:0006428; P:isoleucyl-tRNA aminoacylation; IEA:UniProtKB-UniRule	AF|LAf_00602;LC|LC_00695
P45123	GO:0046677; P:response to antibiotic; IEA:UniProtKB-KW	AF|LAf_00964;LC|LC_00539
Q52814	GO:0006865; P:amino acid transport; IEA:UniProtKB-KW	AF|LAf_00908;LC|LC_00877
N/A	N/A	AF|LAf_00369;LC|LC_00384
Q92KW2	GO:0002098; P:tRNA wobble uridine modification; IEA:InterPro	AF|LAf_00529;LC|LC_01039
Q8UE38	GO:0044209; P:AMP salvage; IEA:UniProtKB-UniPathway	AF|LAf_00178;LC|LC_00841
Q2YRP9	GO:0016024; P:CDP-diacylglycerol biosynthetic process; IEA:UniProtKB-UniPathway	AF|LAf_00497;LC|LC_00606
N/A	N/A	AF|LAf_00692;LC|LC_00692
N/A	N/A	AF|LAf_00346;LC|LC_01062
O54246	GO:0006935; P:chemotaxis; IEA:UniProtKB-KW	AF|LAf_00365;LC|LC_00380
Q88EI9	GO:0009088; P:threonine biosynthetic process; IEA:UniProtKB-UniPathway	AF|LAf_00127;LC|LC_00222
Q2KD88	GO:0006400; P:tRNA modification; IEA:UniProtKB-UniRule	AF|LAf_00619;LC|LC_00276
P25852	GO:0006355; P:regulation of transcription, DNA-templated; IEA:InterPro	AF|LAf_00871;LC|LC_00918
P29906	GO:0006464; P:cellular protein modification process; IEA:InterPro	AF|LAf_00133;LC|LC_00597
N/A	N/A	AF|LAf_00124;LC|LC_00352
P36250	GO:0006412; P:translation; IEA:UniProtKB-UniRule	AF|LAf_00863;LC|LC_00098
Q9P6Q1	GO:0042816; P:vitamin B6 metabolic process; ISS:PomBase	AF|LAf_00522;LC|LC_00150
B3Q0M2	GO:0006541; P:glutamine metabolic process; IEA:UniProtKB-KW	AF|LAf_00069;LC|LC_00684
B9JCB9	GO:0006412; P:translation; IEA:UniProtKB-UniRule	AF|LAf_00274;LC|LC_00473
A6U5K9	GO:0032977; F:membrane insertase activity; IEA:InterPro	AF|LAf_00562;LC|LC_00583
P25888	GO:0042255; P:ribosome assembly; IGI:EcoCyc	AF|LAf_00313;LC|LC_01054
Q92N73	GO:0009156; P:ribonucleoside monophosphate biosynthetic process; IEA:UniProtKB-UniRule	AF|LAf_00641;LC|LC_00011
Q8UEQ2	GO:0006434; P:seryl-tRNA aminoacylation; IEA:UniProtKB-UniRule	AF|LAf_00310;LC|LC_00864
P44443	GO:0008033; P:tRNA processing; IEA:UniProtKB-UniRule	AF|LAf_00423;LC|LC_00134
Q8UGB6	GO:0006228; P:UTP biosynthetic process; IEA:UniProtKB-UniRule	AF|LAf_00320;LC|LC_00365
P72332	GO:0009877; P:nodulation; IEA:UniProtKB-KW	AF|LAf_00765;LC|LC_00639
Q9A700	GO:0009432; P:SOS response; EXP:CollecTF	AF|LAf_00163;LC|LC_00156
Q4ZNN2	GO:0006885; P:regulation of pH; IEA:InterPro	AF|LAf_00342;LC|LC_01066
P14129	GO:0006412; P:translation; IEA:InterPro	AF|LAf_00590;LC|LC_00758
P0DOA0	GO:0000160; P:phosphorelay signal transduction system; IDA:UniProtKB	AF|LAf_00598;LC|LC_00052
A8HRT6	GO:0006412; P:translation; IEA:UniProtKB-UniRule	AF|LAf_00661;LC|LC_00035
B8H092	GO:0008360; P:regulation of cell shape; IEA:UniProtKB-KW	AF|LAf_01074;LC|LC_00412
Q6D000	GO:0006355; P:regulation of transcription, DNA-templated; IEA:InterPro	AF|LAf_00671;LC|LC_00211
P39671	GO:0006006; P:glucose metabolic process; IEA:UniProtKB-KW	AF|LAf_01084;LC|LC_00082
Q8UFY5	GO:0006457; P:protein folding; IEA:UniProtKB-UniRule	AF|LAf_00209;LC|LC_00869
P56909	GO:0048038; F:quinone binding; IEA:UniProtKB-KW	AF|LAf_00144;LC|LC_00720
Q92PI1	GO:0006541; P:glutamine metabolic process; IEA:UniProtKB-KW	AF|LAf_00968;LC|LC_00975
Q92QG7	GO:0006412; P:translation; IEA:UniProtKB-UniRule	AF|LAf_00196;LC|LC_00254
Q2KA25	GO:0035999; P:tetrahydrofolate interconversion; IEA:UniProtKB-UniPathway	AF|LAf_00292;LC|LC_00469
Q8UGL2	GO:0070929; P:trans-translation; IEA:UniProtKB-UniRule	AF|LAf_00215;LC|LC_01047
P0DPE4	GO:0006596; P:polyamine biosynthetic process; IEA:UniProtKB-KW	AF|LAf_00414;LC|LC_00989
Q0D8N0	GO:0003723; F:RNA binding; IEA:UniProtKB-KW	AF|LAf_00705;LC|LC_00064
P30327	GO:0051258; P:protein polymerization; IEA:UniProtKB-UniRule	AF|LAf_00933;LC|LC_00806
Q8BTE0	GO:0003407; P:neural retina development; ISO:MGI	AF|LAf_00642;LC|LC_00013
Q2K9T1	GO:0048038; F:quinone binding; IEA:UniProtKB-KW	AF|LAf_00145;LC|LC_00719
Q9X248	GO:0030497; P:fatty acid elongation; ISS:UniProtKB	AF|LAf_00282;LC|LC_00434
B9JEX9	GO:0009245; P:lipid A biosynthetic process; IEA:UniProtKB-UniRule	AF|LAf_00493;LC|LC_00622
N/A	N/A	AF|LAf_00521;LC|LC_00148
P71019	GO:0006633; P:fatty acid biosynthetic process; IEA:UniProtKB-UniPathway	AF|LAf_00764;LC|LC_00640
Q986A5	GO:0009113; P:purine nucleobase biosynthetic process; IEA:InterPro	AF|LAf_00086;LC|LC_00963
Q9ZCE9	GO:0046677; P:response to antibiotic; IEA:UniProtKB-KW	AF|LAf_00424;LC|LC_00395
P29272	GO:0006096; P:glycolytic process; IEA:UniProtKB-UniPathway	AF|LAf_00654;LC|LC_00819
P0AF07	GO:0006935; P:chemotaxis; IEA:UniProtKB-KW	AF|LAf_00773;LC|LC_00759
Q6PBN4	GO:0006744; P:ubiquinone biosynthetic process; IBA:GO_Central	AF|LAf_00308;LC|LC_00981
P9WQK2	GO:0006412; P:translation; IEA:UniProtKB-KW	AF|LAf_00211;LC|LC_00110
N/A	N/A	AF|LAf_00153;LC|LC_00707
P70920	GO:0006099; P:tricarboxylic acid cycle; ISS:UniProtKB	AF|LAf_00597;LC|LC_00886
A6U9N0	GO:0008360; P:regulation of cell shape; IEA:UniProtKB-KW	AF|LAf_00065;LC|LC_00306
N/A	N/A	AF|LAf_00788;LC|LC_00323
P44957	GO:0009231; P:riboflavin biosynthetic process; IEA:InterPro	AF|LAf_00154;LC|LC_00952
Q68WJ2	GO:0006269; P:DNA replication, synthesis of RNA primer; IEA:UniProtKB-KW	AF|LAf_00277;LC|LC_00972
Q92QJ0	GO:0006741; P:NADP biosynthetic process; IEA:UniProtKB-UniRule	AF|LAf_00426;LC|LC_00397
Q59749	GO:0006265; P:DNA topological change; IEA:UniProtKB-UniRule	AF|LAf_00296;LC|LC_00075
Q8UE23	GO:0006412; P:translation; IEA:UniProtKB-UniRule	AF|LAf_00194;LC|LC_00252
Q8UGA9	GO:0009432; P:SOS response; IEA:UniProtKB-UniRule	AF|LAf_00707;LC|LC_00269
Q44339	GO:0044780; P:bacterial-type flagellum assembly; IEA:InterPro	AF|LAf_00357;LC|LC_00372
Q92SA1	GO:0005315; F:inorganic phosphate transmembrane transporter activity; IEA:InterPro	AF|LAf_00380;LC|LC_00226
A5VTU2	GO:0006457; P:protein folding; IEA:UniProtKB-UniRule	AF|LAf_00152;LC|LC_00708
P50215	GO:0006099; P:tricarboxylic acid cycle; IEA:UniProtKB-KW	AF|LAf_00068;LC|LC_00683
Q6FZW4	GO:0006437; P:tyrosyl-tRNA aminoacylation; IEA:UniProtKB-UniRule	AF|LAf_01103;LC|LC_00121
B9JZL9	GO:0009089; P:lysine biosynthetic process via diaminopimelate; IEA:UniProtKB-UniRule	AF|LAf_00505;LC|LC_00950
C3MAA3	GO:0006412; P:translation; IEA:UniProtKB-UniRule	AF|LAf_00016;LC|LC_00810
P45112	GO:0006281; P:DNA repair; IEA:InterPro	AF|LAf_00843;LC|LC_01028
C6XFZ0	GO:2001295; P:malonyl-CoA biosynthetic process; IEA:UniProtKB-UniPathway	AF|LAf_00540;LC|LC_00564
Q1MEG2	GO:0015633; F:zinc-transporting ATPase activity; IEA:UniProtKB-UniRule	AF|LAf_00395;LC|LC_00484
A6WZF1	GO:0042158; P:lipoprotein biosynthetic process; IEA:UniProtKB-UniRule	AF|LAf_00639;LC|LC_00008
Q46339	GO:0006730; P:one-carbon metabolic process; IEA:UniProtKB-KW	AF|LAf_00926;LC|LC_00159
A6U7G4	GO:0006412; P:translation; IEA:UniProtKB-UniRule	AF|LAf_00276;LC|LC_00973
Q44338	GO:0071973; P:bacterial-type flagellum-dependent cell motility; IEA:InterPro	AF|LAf_00358;LC|LC_00373
Q1RH56	GO:0006099; P:tricarboxylic acid cycle; IEA:UniProtKB-UniRule	AF|LAf_00994;LC|LC_00329
P67664	GO:0003700; F:DNA-binding transcription factor activity; IEA:InterPro	AF|LAf_00222;LC|LC_00462
Q92L43	GO:0006412; P:translation; IEA:UniProtKB-UniRule	AF|LAf_00389;LC|LC_00478
A1UR49	GO:0015986; P:ATP synthesis coupled proton transport; IEA:UniProtKB-UniRule	AF|LAf_00688;LC|LC_00905
B2S758	GO:0006355; P:regulation of transcription, DNA-templated; IEA:InterPro	AF|LAf_00377;LC|LC_00296
P45622	GO:0006782; P:protoporphyrinogen IX biosynthetic process; IEA:UniProtKB-UniPathway	AF|LAf_00295;LC|LC_00073
P12833	GO:0046654; P:tetrahydrofolate biosynthetic process; IEA:UniProtKB-UniPathway	AF|LAf_01030;LC|LC_00514
A6U5K8	GO:0000917; P:division septum assembly; IEA:UniProtKB-KW	AF|LAf_00561;LC|LC_00584
B9JZJ6	GO:0042158; P:lipoprotein biosynthetic process; IEA:UniProtKB-UniRule	AF|LAf_00622;LC|LC_00895
N/A	N/A	AF|LAf_00714;LC|LC_00920
Q8Y016	GO:0070039; F:rRNA (guanosine-2'-O-)-methyltransferase activity; IEA:UniProtKB-UniRule	AF|LAf_00701;LC|LC_01021
P77499	GO:0009314; P:response to radiation; IMP:EcoCyc	AF|LAf_01002;LC|LC_00048
P0ABJ4	GO:0019646; P:aerobic electron transport chain; IEA:InterPro	AF|LAf_00571;LC|LC_01092
Q8UDF7	GO:0006541; P:glutamine metabolic process; IEA:UniProtKB-KW	AF|LAf_00628;LC|LC_00041
Q9XD74	GO:0004784; F:superoxide dismutase activity; IEA:UniProtKB-EC	AF|LAf_00801;LC|LC_00014
O54248	GO:0071973; P:bacterial-type flagellum-dependent cell motility; IEA:InterPro	AF|LAf_00363;LC|LC_00378
Q4UN77	GO:0006655; P:phosphatidylglycerol biosynthetic process; IEA:UniProtKB-UniPathway	AF|LAf_00706;LC|LC_00063
B9JWX0	GO:0008616; P:queuosine biosynthetic process; IEA:UniProtKB-UniRule	AF|LAf_00951;LC|LC_00578
Q2K2S7	GO:0006429; P:leucyl-tRNA aminoacylation; IEA:UniProtKB-UniRule	AF|LAf_00523;LC|LC_01033
Q92PY4	GO:0101030; P:tRNA-guanine transglycosylation; IEA:InterPro	AF|LAf_00952;LC|LC_00576
P74068	GO:0015341; F:zinc efflux active transmembrane transporter activity; IBA:GO_Central	AF|LAf_00286;LC|LC_00427
P46339	GO:0006817; P:phosphate ion transport; IEA:InterPro	AF|LAf_00382;LC|LC_00184
B9JDM7	GO:0000967; P:rRNA 5'-end processing; IEA:UniProtKB-UniRule	AF|LAf_00014;LC|LC_00808
P45682	GO:0000920; P:septum digestion after cytokinesis; IBA:GO_Central	AF|LAf_00312;LC|LC_01051
C3M997	GO:0006646; P:phosphatidylethanolamine biosynthetic process; IEA:UniProtKB-UniPathway	AF|LAf_00729;LC|LC_00898
P0AD57	GO:0006744; P:ubiquinone biosynthetic process; IMP:EcoCyc	AF|LAf_00427;LC|LC_00174
P39830	GO:0006813; P:potassium ion transport; IEA:InterPro	AF|LAf_00879;LC|LC_01101
O05940	GO:0006096; P:glycolytic process; IEA:UniProtKB-KW	AF|LAf_00306;LC|LC_00983
N/A	N/A	AF|LAf_00536;LC|LC_00562
B9J8H7	GO:0044205; P:'de novo' UMP biosynthetic process; IEA:UniProtKB-UniPathway	AF|LAf_00023;LC|LC_00143
O66534	GO:0009231; P:riboflavin biosynthetic process; IEA:UniProtKB-UniPathway	AF|LAf_00291;LC|LC_00422
N/A	N/A	AF|LAf_00040;LC|LC_00938
Q8UBS2	GO:0009435; P:NAD biosynthetic process; IEA:UniProtKB-UniRule	AF|LAf_00659;LC|LC_00814
B3PW62	GO:0006412; P:translation; IEA:UniProtKB-UniRule	AF|LAf_00204;LC|LC_00297
A6U6V4	GO:0009088; P:threonine biosynthetic process; IEA:UniProtKB-UniRule	AF|LAf_00518;LC|LC_00231
Q9R9N4	GO:0006096; P:glycolytic process; IEA:UniProtKB-KW	AF|LAf_00304;LC|LC_00044
Q92HF4	GO:0031564; P:transcription antitermination; IEA:UniProtKB-UniRule	AF|LAf_00511;LC|LC_00572
Q59662	GO:0006099; P:tricarboxylic acid cycle; IEA:UniProtKB-UniPathway	AF|LAf_00989;LC|LC_00449
P9WMT2	GO:0000746; P:conjugation; IEA:UniProtKB-KW	AF|LAf_00400;LC|LC_00837
Q44344	GO:0009306; P:protein secretion; IEA:InterPro	AF|LAf_00352;LC|LC_00067
Q1MIK6	GO:0048038; F:quinone binding; IEA:UniProtKB-KW	AF|LAf_00140;LC|LC_01010
B3PPL9	GO:0071973; P:bacterial-type flagellum-dependent cell motility; IEA:InterPro	AF|LAf_00359;LC|LC_00374
N/A	N/A	AF|LAf_00333;LC|LC_00458
Q38X69	GO:0006302; P:double-strand break repair; IEA:InterPro	AF|LAf_00544;LC|LC_00567
N/A	N/A	AF|LAf_00750;LC|LC_00411
Q5N725	GO:0006096; P:glycolytic process; ISS:UniProtKB	AF|LAf_00656;LC|LC_00817
P25535	GO:0006744; P:ubiquinone biosynthetic process; IMP:EcoCyc	AF|LAf_00158;LC|LC_00955
N/A	N/A	AF|LAf_00709;LC|LC_00072
Q08346	GO:0006269; P:DNA replication, synthesis of RNA primer; IBA:GO_Central	AF|LAf_00162;LC|LC_00731
Q2K2S0	GO:0006400; P:tRNA modification; IEA:UniProtKB-UniRule	AF|LAf_00530;LC|LC_01040
Q89AN3	GO:0006260; P:DNA replication; IEA:UniProtKB-KW	AF|LAf_00538;LC|LC_00558
P44660	GO:0010043; P:response to zinc ion; IBA:GO_Central	AF|LAf_00760;LC|LC_00645
B0U4D9	GO:0097428; P:protein maturation by iron-sulfur cluster transfer; IEA:InterPro	AF|LAf_00227;LC|LC_00916
N/A	N/A	AF|LAf_00412;LC|LC_00987
N/A	N/A	AF|LAf_00402;LC|LC_00508
Q8UCM8	GO:0006284; P:base-excision repair; IEA:UniProtKB-UniRule	AF|LAf_01050;LC|LC_00050
C3MC75	GO:0006633; P:fatty acid biosynthetic process; IEA:UniProtKB-UniRule	AF|LAf_00585;LC|LC_00500
B9JY53	GO:0008360; P:regulation of cell shape; IEA:UniProtKB-KW	AF|LAf_01072;LC|LC_00677
A6WXF0	GO:0006099; P:tricarboxylic acid cycle; IEA:InterPro	AF|LAf_00995;LC|LC_00455
Q92Q31	GO:0006420; P:arginyl-tRNA aminoacylation; IEA:UniProtKB-UniRule	AF|LAf_00225;LC|LC_00617
Q9ZCD3	GO:0070084; P:protein initiator methionine removal; IEA:UniProtKB-UniRule	AF|LAf_00841;LC|LC_01031
Q92QG4	GO:0006412; P:translation; IEA:UniProtKB-UniRule	AF|LAf_00193;LC|LC_00251
N/A	N/A	AF|LAf_00250;LC|LC_00945
P55323	GO:0006355; P:regulation of transcription, DNA-templated; IEA:InterPro	AF|LAf_00506;LC|LC_00951
Q8U526	GO:0007059; P:chromosome segregation; IEA:UniProtKB-KW	AF|LAf_00520;LC|LC_00147
P56912	GO:0048038; F:quinone binding; IEA:UniProtKB-KW	AF|LAf_00143;LC|LC_01013
P0ABJ7	GO:0015990; P:electron transport coupled proton transport; IEA:InterPro	AF|LAf_00572;LC|LC_01093
P51010	GO:0019253; P:reductive pentose-phosphate cycle; IEA:UniProtKB-UniPathway	AF|LAf_00653;LC|LC_00240
Q6FZC6	GO:0006412; P:translation; IEA:UniProtKB-UniRule	AF|LAf_00195;LC|LC_00253
Q8YIM6	GO:0006355; P:regulation of transcription, DNA-templated; IEA:InterPro	AF|LAf_00635;LC|LC_00401
B8IS84	GO:0006412; P:translation; IEA:UniProtKB-UniRule	AF|LAf_00200;LC|LC_00649
P0A3J5	GO:0006355; P:regulation of transcription, DNA-templated; IEA:InterPro	AF|LAf_00370;LC|LC_00385
Q2YMH5	GO:0000725; P:recombinational repair; IEA:UniProtKB-UniRule	AF|LAf_00279;LC|LC_00970
P0CAX1	GO:0006261; P:DNA-dependent DNA replication; IEA:UniProtKB-UniRule	AF|LAf_00535;LC|LC_00563
A6U7W4	GO:0048038; F:quinone binding; IEA:UniProtKB-KW	AF|LAf_00147;LC|LC_00716
N/A	N/A	AF|LAf_00428;LC|LC_00188
Q8YDK9	GO:0009306; P:protein secretion; IEA:InterPro	AF|LAf_00784;LC|LC_00319
P0CY91	GO:0046872; F:metal ion binding; IEA:UniProtKB-KW	AF|LAf_00632;LC|LC_00701
Q9ZDC8	N/A	AF|LAf_00545;LC|LC_00568
Q92MK7	GO:0009408; P:response to heat; IEA:InterPro	AF|LAf_00123;LC|LC_00351
Q4JB16	GO:0008033; P:tRNA processing; IEA:UniProtKB-KW	AF|LAf_00066;LC|LC_00307
B7KVX2	GO:0006099; P:tricarboxylic acid cycle; IEA:UniProtKB-UniRule	AF|LAf_00992;LC|LC_00446
N/A	N/A	AF|LAf_00383;LC|LC_00183
Q1MKU7	GO:0006298; P:mismatch repair; IEA:UniProtKB-UniRule	AF|LAf_00329;LC|LC_00021
Q55790	GO:0016226; P:iron-sulfur cluster assembly; IEA:InterPro	AF|LAf_01001;LC|LC_00051
Q8UGK1	GO:0042274; P:ribosomal small subunit biogenesis; IEA:UniProtKB-UniRule	AF|LAf_01113;LC|LC_00210
P69982	GO:0009306; P:protein secretion; IEA:InterPro	AF|LAf_00783;LC|LC_00318
Q98C10	GO:0046080; P:dUTP metabolic process; IEA:InterPro	AF|LAf_00974;LC|LC_00081
Q92QA1	GO:0006096; P:glycolytic process; IEA:UniProtKB-UniRule	AF|LAf_00071;LC|LC_00686
Q57259	GO:0052143; P:chemotaxis on or near host involved in symbiotic interaction; IMP:PAMGO_GAT	AF|LAf_00366;LC|LC_00381
B9JUY3	GO:0006189; P:'de novo' IMP biosynthetic process; IEA:UniProtKB-UniRule	AF|LAf_00737;LC|LC_00836
Q2K4X9	GO:0044208; P:'de novo' AMP biosynthetic process; IEA:UniProtKB-UniPathway	AF|LAf_00691;LC|LC_00693
P58278	GO:0004252; F:serine-type endopeptidase activity; IEA:UniProtKB-UniRule	AF|LAf_00210;LC|LC_00867
Q6NPM8	GO:0046854; P:phosphatidylinositol phosphorylation; IEA:InterPro	AF|LAf_00334;LC|LC_00457
Q1MMD6	GO:0006275; P:regulation of DNA replication; IEA:UniProtKB-UniRule	AF|LAf_00676;LC|LC_00261
Q1MMN0	GO:0006308; P:DNA catabolic process; IEA:UniProtKB-UniRule	AF|LAf_00514;LC|LC_00227
Q92NL9	GO:0008360; P:regulation of cell shape; IEA:UniProtKB-KW	AF|LAf_01073;LC|LC_00679
P19572	GO:0009089; P:lysine biosynthetic process via diaminopimelate; IBA:GO_Central	AF|LAf_00351;LC|LC_00069
P0CAV7	GO:0007059; P:chromosome segregation; IEA:UniProtKB-KW	AF|LAf_00527;LC|LC_01037
A1URA3	GO:0030163; P:protein catabolic process; IEA:UniProtKB-UniRule	AF|LAf_00756;LC|LC_00497
B3PYZ4	GO:0009432; P:SOS response; IEA:UniProtKB-UniRule	AF|LAf_00748;LC|LC_00875
Q92N45	GO:0008616; P:queuosine biosynthetic process; IEA:UniProtKB-UniRule	AF|LAf_00287;LC|LC_00426
B9JG59	GO:0006094; P:gluconeogenesis; IEA:UniProtKB-UniRule	AF|LAf_00549;LC|LC_00206
P25885	GO:0055085; P:transmembrane transport; IEA:InterPro	AF|LAf_00416;LC|LC_00992
B9JD51	GO:0048038; F:quinone binding; IEA:UniProtKB-KW	AF|LAf_00141;LC|LC_01011
B8H0A0	GO:0008360; P:regulation of cell shape; IEA:UniProtKB-KW	AF|LAf_01081;LC|LC_00418
B9JER1	GO:0042254; P:ribosome biogenesis; IEA:UniProtKB-UniRule	AF|LAf_00660;LC|LC_00037
Q8UC46	GO:0006782; P:protoporphyrinogen IX biosynthetic process; IEA:UniProtKB-UniPathway	AF|LAf_00982;LC|LC_00282
Q9RR45	GO:0006970; P:response to osmotic stress; IDA:UniProtKB	AF|LAf_00284;LC|LC_00431
Q92R55	GO:0009089; P:lysine biosynthetic process via diaminopimelate; IEA:UniProtKB-UniPathway	AF|LAf_00216;LC|LC_01048
N/A	N/A	AF|LAf_00616;LC|LC_00279
Q2YQA5	GO:0000160; P:phosphorelay signal transduction system; IDA:UniProtKB	AF|LAf_00832;LC|LC_00763
C3MB70	GO:0006782; P:protoporphyrinogen IX biosynthetic process; IEA:UniProtKB-UniPathway	AF|LAf_00533;LC|LC_00554
P44720	GO:0009252; P:peptidoglycan biosynthetic process; IEA:UniProtKB-UniRule	AF|LAf_00768;LC|LC_00115
Q2K3D8	GO:0008654; P:phospholipid biosynthetic process; IEA:UniProtKB-UniRule	AF|LAf_00984;LC|LC_00167
Q11KF1	GO:0008615; P:pyridoxine biosynthetic process; IEA:UniProtKB-KW	AF|LAf_00945;LC|LC_00893
Q98C31	GO:0006436; P:tryptophanyl-tRNA aminoacylation; IEA:UniProtKB-UniRule	AF|LAf_00517;LC|LC_00230
A9HRF6	GO:0008616; P:queuosine biosynthetic process; IEA:UniProtKB-UniRule	AF|LAf_00977;LC|LC_00327
P0A3B2	GO:0003924; F:GTPase activity; IEA:InterPro	AF|LAf_00172;LC|LC_00441
Q2K8V9	GO:0009249; P:protein lipoylation; IEA:UniProtKB-UniRule	AF|LAf_00307;LC|LC_00982
P96193	N/A	AF|LAf_00682;LC|LC_00349
Q92N68	GO:0006412; P:translation; IEA:UniProtKB-UniRule	AF|LAf_00630;LC|LC_00855
P29915	GO:0042773; P:ATP synthesis coupled electron transport; IEA:InterPro	AF|LAf_00142;LC|LC_01012
N/A	N/A	AF|LAf_00919;LC|LC_00100
Q9KH33	GO:0006177; P:GMP biosynthetic process; IEA:UniProtKB-UniRule	AF|LAf_00830;LC|LC_00766
A6U866	GO:0006412; P:translation; IEA:UniProtKB-UniRule	AF|LAf_00192;LC|LC_00250
Q8UGG4	GO:0006423; P:cysteinyl-tRNA aminoacylation; IEA:UniProtKB-UniRule	AF|LAf_00732;LC|LC_00344
P50507	GO:0001123; P:transcription initiation from bacterial-type RNA polymerase promoter; IEA:UniProtKB-UniRule	AF|LAf_00693;LC|LC_00691
Q9VGR2	GO:0032981; P:mitochondrial respiratory chain complex I assembly; ISS:UniProtKB	AF|LAf_00640;LC|LC_00009
N/A	N/A	AF|LAf_00657;LC|LC_00816
A6UB24	GO:0006235; P:dTTP biosynthetic process; IEA:UniProtKB-UniPathway	AF|LAf_01029;LC|LC_00513
P58736	GO:0008360; P:regulation of cell shape; IEA:UniProtKB-KW	AF|LAf_00278;LC|LC_00971
B9JEW2	GO:0070043; F:rRNA (guanine-N7-)-methyltransferase activity; IEA:UniProtKB-UniRule	AF|LAf_00528;LC|LC_01038
Q8UJC4	GO:0015937; P:coenzyme A biosynthetic process; IEA:UniProtKB-UniRule	AF|LAf_00539;LC|LC_00557
A6U899	GO:0009249; P:protein lipoylation; IEA:InterPro	AF|LAf_00961;LC|LC_00574
Q9RQQ9	GO:0000155; F:phosphorelay sensor kinase activity; IEA:InterPro	AF|LAf_00547;LC|LC_00570
C3MF26	GO:0031119; P:tRNA pseudouridine synthesis; IEA:UniProtKB-UniRule	AF|LAf_00236;LC|LC_01096
P77935	GO:0009113; P:purine nucleobase biosynthetic process; IEA:InterPro	AF|LAf_00281;LC|LC_00967
Q1MN15	GO:0009432; P:SOS response; IEA:UniProtKB-UniRule	AF|LAf_00489;LC|LC_00619
Q9KIF7	GO:0031460; P:glycine betaine transport; IEA:InterPro	AF|LAf_00283;LC|LC_00432
C3M9B0	GO:0006412; P:translation; IEA:UniProtKB-UniRule	AF|LAf_00275;LC|LC_00472
B9JCY8	GO:0008654; P:phospholipid biosynthetic process; IEA:UniProtKB-KW	AF|LAf_00798;LC|LC_00113
Q92RL5	GO:0006426; P:glycyl-tRNA aminoacylation; IEA:UniProtKB-UniRule	AF|LAf_00429;LC|LC_00189
P0AEC2	GO:0050660; F:flavin adenine dinucleotide binding; IEA:InterPro	AF|LAf_00633;LC|LC_00406
A6U821	GO:0006412; P:translation; IEA:UniProtKB-UniRule	AF|LAf_00017;LC|LC_00811
Q2YNM1	GO:0015031; P:protein transport; IEA:UniProtKB-KW	AF|LAf_01096;LC|LC_00750
Q6FYD4	GO:0006099; P:tricarboxylic acid cycle; IEA:UniProtKB-KW	AF|LAf_00996;LC|LC_00454
A6WUU9	GO:0003677; F:DNA binding; IEA:UniProtKB-UniRule	AF|LAf_00484;LC|LC_00828
Q9UYB2	GO:0002949; P:tRNA threonylcarbamoyladenosine modification; IDA:UniProtKB	AF|LAf_00481;LC|LC_00503
Q56954	GO:0010043; P:response to zinc ion; IBA:GO_Central	AF|LAf_00761;LC|LC_00644
Q8U9M5	GO:0006400; P:tRNA modification; IEA:UniProtKB-UniRule	AF|LAf_00857;LC|LC_00217
Q8UG70	GO:0009231; P:riboflavin biosynthetic process; IEA:UniProtKB-UniRule	AF|LAf_00289;LC|LC_00424
Q2K4D4	N/A	AF|LAf_01055;LC|LC_00091
P44318	GO:0006281; P:DNA repair; IEA:UniProtKB-KW	AF|LAf_00228;LC|LC_00917
Q92SK4	GO:0009146; P:purine nucleoside triphosphate catabolic process; IEA:UniProtKB-UniRule	AF|LAf_00674;LC|LC_00215
Q9ZD73	GO:0016787; F:hydrolase activity; IEA:InterPro	AF|LAf_01065;LC|LC_00059
Q1MM57	GO:0001682; P:tRNA 5'-leader removal; IEA:UniProtKB-UniRule	AF|LAf_00563;LC|LC_00582
Q8UGD4	GO:0008615; P:pyridoxine biosynthetic process; IEA:UniProtKB-UniRule	AF|LAf_00327;LC|LC_01110
Q9V187	GO:0019287; P:isopentenyl diphosphate biosynthetic process, mevalonate pathway; IEA:UniProtKB-UniPathway	AF|LAf_00007;LC|LC_00948
B9JDS5	GO:0006412; P:translation; IEA:UniProtKB-UniRule	AF|LAf_00203;LC|LC_00298
Q92QR7	GO:0006526; P:arginine biosynthetic process; IEA:UniProtKB-UniRule	AF|LAf_00235;LC|LC_01097
N/A	N/A	AF|LAf_00399;LC|LC_00838
Q8UBZ7	GO:0052906; F:tRNA (guanine(37)-N(1))-methyltransferase activity; IEA:UniProtKB-EC	AF|LAf_00391;LC|LC_00480
Q52989	GO:0006817; P:phosphate ion transport; IEA:UniProtKB-KW	AF|LAf_00379;LC|LC_00225
P73265	GO:0042128; P:nitrate assimilation; IEA:UniProtKB-KW	AF|LAf_00710;LC|LC_00106
Ca. L. capsica and Ca. L. americanus
swiss_prot_id	go_annotation	protein_list
B9JVN7	GO:0006412; P:translation; IEA:UniProtKB-UniRule	AM|LAm_00934;LC|LC_00648
N/A	N/A	AM|LAm_00201;LC|LC_00188
Q44338	GO:0071973; P:bacterial-type flagellum-dependent cell motility; IEA:InterPro	AM|LAm_00269;LC|LC_00373
Q88EI9	GO:0009088; P:threonine biosynthetic process; IEA:UniProtKB-UniPathway	AM|LAm_00579;LC|LC_00222
P80481	GO:0006099; P:tricarboxylic acid cycle; IEA:UniProtKB-UniPathway	AM|LAm_00770;LC|LC_00170
N/A	N/A	AM|LAm_00230;LC|LC_00839
Q44337	GO:0071973; P:bacterial-type flagellum-dependent cell motility; IEA:InterPro	AM|LAm_00268;LC|LC_00374
P56902	GO:0006633; P:fatty acid biosynthetic process; IEA:UniProtKB-UniPathway	AM|LAm_00885;LC|LC_00116
B9J7S8	GO:0006744; P:ubiquinone biosynthetic process; IEA:UniProtKB-UniPathway	AM|LAm_01036;LC|LC_00242
A6U7W5	GO:0048038; F:quinone binding; IEA:UniProtKB-KW	AM|LAm_00561;LC|LC_00717
Q56953	GO:0055072; P:iron ion homeostasis; IEA:UniProtKB-KW	AM|LAm_00890;LC|LC_00643
P14129	GO:0006412; P:translation; IEA:InterPro	AM|LAm_00084;LC|LC_00758
B2S758	GO:0006355; P:regulation of transcription, DNA-templated; IEA:InterPro	AM|LAm_00251;LC|LC_00296
B3PW63	GO:0006412; P:translation; IEA:UniProtKB-UniRule	AM|LAm_00938;LC|LC_00298
Q92SQ3	GO:0006177; P:GMP biosynthetic process; IEA:UniProtKB-UniRule	AM|LAm_00041;LC|LC_00405
P12013	GO:0006098; P:pentose-phosphate shunt; IEA:InterPro	AM|LAm_00235;LC|LC_00482
N/A	N/A	AM|LAm_00227;LC|LC_00507
N/A	N/A	AM|LAm_00150;LC|LC_01035
P70920	GO:0006099; P:tricarboxylic acid cycle; ISS:UniProtKB	AM|LAm_00078;LC|LC_00886
Q98EZ6	GO:0009435; P:NAD biosynthetic process; IEA:UniProtKB-UniRule	AM|LAm_00016;LC|LC_00814
Q9KH33	GO:0006177; P:GMP biosynthetic process; IEA:UniProtKB-UniRule	AM|LAm_00523;LC|LC_00766
Q2KA54	GO:0009432; P:SOS response; IEA:UniProtKB-UniRule	AM|LAm_01010;LC|LC_00269
N/A	N/A	AM|LAm_00293;LC|LC_00459
P45622	GO:0006782; P:protoporphyrinogen IX biosynthetic process; IEA:UniProtKB-UniPathway	AM|LAm_00325;LC|LC_00073
Q9KKZ4	GO:1902201; P:negative regulation of bacterial-type flagellum-dependent cell motility; IBA:GO_Central	AM|LAm_00626;LC|LC_00085
Q8UG70	GO:0009231; P:riboflavin biosynthetic process; IEA:UniProtKB-UniRule	AM|LAm_00331;LC|LC_00424
Q9HZP7	GO:0033539; P:fatty acid beta-oxidation using acyl-CoA dehydrogenase; IBA:GO_Central	AM|LAm_00278;LC|LC_00616
Q8U526	GO:0007059; P:chromosome segregation; IEA:UniProtKB-KW	AM|LAm_00155;LC|LC_00147
Q92JQ4	GO:0002949; P:tRNA threonylcarbamoyladenosine modification; IEA:InterPro	AM|LAm_00130;LC|LC_00569
C3MCQ9	GO:0006308; P:DNA catabolic process; IEA:UniProtKB-UniRule	AM|LAm_00167;LC|LC_00227
Q8UC06	GO:0000917; P:division septum assembly; IEA:UniProtKB-KW	AM|LAm_00243;LC|LC_00512
P45123	GO:0046677; P:response to antibiotic; IEA:UniProtKB-KW	AM|LAm_00802;LC|LC_00539
P36247	GO:0006412; P:translation; IEA:UniProtKB-UniRule	AM|LAm_00456;LC|LC_00602
Q1W2L8	GO:0006750; P:glutathione biosynthetic process; IEA:UniProtKB-UniPathway	AM|LAm_00807;LC|LC_00891
P57061	GO:0042954; F:lipoprotein transporter activity; IEA:InterPro	AM|LAm_00576;LC|LC_00249
Q9A700	GO:0009432; P:SOS response; EXP:CollecTF	AM|LAm_00545;LC|LC_00156
N/A	N/A	AM|LAm_00582;LC|LC_00352
Q11LY3	GO:0003743; F:translation initiation factor activity; IEA:UniProtKB-UniRule	AM|LAm_00101;LC|LC_01095
Q5BKM6	GO:0019918; P:peptidyl-arginine methylation, to symmetrical-dimethyl arginine; ISS:UniProtKB	AM|LAm_00034;LC|LC_00009
N/A	N/A	AM|LAm_00396;LC|LC_00320
A8GID8	GO:0051205; P:protein insertion into membrane; IEA:UniProtKB-UniRule	AM|LAm_00186;LC|LC_01015
P12833	GO:0046654; P:tetrahydrofolate biosynthetic process; IEA:UniProtKB-UniPathway	AM|LAm_00737;LC|LC_00514
B6JGW0	GO:0048038; F:quinone binding; IEA:UniProtKB-KW	AM|LAm_00560;LC|LC_00716
B3Q031	GO:0042450; P:arginine biosynthetic process via ornithine; IEA:UniProtKB-UniRule	AM|LAm_00114;LC|LC_00586
Q8UGL2	GO:0070929; P:trans-translation; IEA:UniProtKB-UniRule	AM|LAm_00948;LC|LC_01047
B9JGW1	GO:0009432; P:SOS response; IEA:UniProtKB-UniRule	AM|LAm_00190;LC|LC_00619
Q59747	GO:0009399; P:nitrogen fixation; IEA:UniProtKB-KW	AM|LAm_00901;LC|LC_00703
Q2K975	GO:0006420; P:arginyl-tRNA aminoacylation; IEA:UniProtKB-UniRule	AM|LAm_00869;LC|LC_00617
Q9KV09	GO:0006508; P:proteolysis; ISS:TIGR	AM|LAm_00738;LC|LC_00515
Q8UFL7	GO:0004222; F:metalloendopeptidase activity; IEA:InterPro	AM|LAm_00185;LC|LC_01016
Q1MMD6	GO:0006275; P:regulation of DNA replication; IEA:UniProtKB-UniRule	AM|LAm_00001;LC|LC_00261
Q8UE23	GO:0006412; P:translation; IEA:UniProtKB-UniRule	AM|LAm_00929;LC|LC_00252
P55323	GO:0006355; P:regulation of transcription, DNA-templated; IEA:InterPro	AM|LAm_00175;LC|LC_00951
Q9RR45	GO:0006970; P:response to osmotic stress; IDA:UniProtKB	AM|LAm_00337;LC|LC_00431
P29272	GO:0006096; P:glycolytic process; IEA:UniProtKB-UniPathway	AM|LAm_00021;LC|LC_00819
Q11CV9	GO:0006099; P:tricarboxylic acid cycle; IEA:UniProtKB-UniRule	AM|LAm_00764;LC|LC_00446
P42200	GO:0006865; P:amino acid transport; IEA:UniProtKB-KW	AM|LAm_00839;LC|LC_00237
N/A	N/A	AM|LAm_00828;LC|LC_00685
P0A1L6	GO:0009306; P:protein secretion; IEA:InterPro	AM|LAm_00394;LC|LC_00318
Q92R55	GO:0009089; P:lysine biosynthetic process via diaminopimelate; IEA:UniProtKB-UniPathway	AM|LAm_00949;LC|LC_01048
Q92SX1	GO:0003677; F:DNA binding; IEA:UniProtKB-UniRule	AM|LAm_00193;LC|LC_00828
Q8UBZ5	GO:0006412; P:translation; IEA:UniProtKB-UniRule	AM|LAm_00236;LC|LC_00481
A9CHH2	GO:0006614; P:SRP-dependent cotranslational protein targeting to membrane; IEA:InterPro	AM|LAm_00242;LC|LC_00442
Q92QJ0	GO:0006741; P:NADP biosynthetic process; IEA:UniProtKB-UniRule	AM|LAm_00203;LC|LC_00397
N/A	N/A	AM|LAm_00109;LC|LC_00822
Q92NM1	GO:0008360; P:regulation of cell shape; IEA:UniProtKB-KW	AM|LAm_00475;LC|LC_00676
Q9RQQ9	GO:0000155; F:phosphorelay sensor kinase activity; IEA:InterPro	AM|LAm_00129;LC|LC_00570
N/A	N/A	AM|LAm_00018;LC|LC_00816
Q8UHA8	GO:0009088; P:threonine biosynthetic process; IEA:UniProtKB-UniRule	AM|LAm_00159;LC|LC_00231
B3PW60	GO:0006351; P:transcription, DNA-templated; IEA:UniProtKB-UniRule	AM|LAm_00458;LC|LC_00260
P0AEC2	GO:0050660; F:flavin adenine dinucleotide binding; IEA:InterPro	AM|LAm_00042;LC|LC_00406
Q9ZCD3	GO:0070084; P:protein initiator methionine removal; IEA:UniProtKB-UniRule	AM|LAm_00534;LC|LC_01031
N/A	N/A	AM|LAm_00253;LC|LC_00291
O54243	GO:0009306; P:protein secretion; IEA:InterPro	AM|LAm_00259;LC|LC_00383
A9CIM3	GO:0008654; P:phospholipid biosynthetic process; IDA:UniProtKB	AM|LAm_00548;LC|LC_00956
Q8YIM6	GO:0006355; P:regulation of transcription, DNA-templated; IEA:InterPro	AM|LAm_00040;LC|LC_00401
Q6CYV2	GO:0050821; P:protein stabilization; IEA:UniProtKB-UniRule	AM|LAm_01034;LC|LC_00349
Q8UBZ7	GO:0052906; F:tRNA (guanine(37)-N(1))-methyltransferase activity; IEA:UniProtKB-EC	AM|LAm_00237;LC|LC_00480
P48639	GO:0006749; P:glutathione metabolic process; IEA:InterPro	AM|LAm_00757;LC|LC_00117
Q59749	GO:0006265; P:DNA topological change; IEA:UniProtKB-UniRule	AM|LAm_00324;LC|LC_00075
B9JCB9	GO:0006412; P:translation; IEA:UniProtKB-UniRule	AM|LAm_00347;LC|LC_00473
P39671	GO:0006006; P:glucose metabolic process; IEA:UniProtKB-KW	AM|LAm_00625;LC|LC_00082
Q4UYH8	GO:0006835; P:dicarboxylic acid transport; IEA:UniProtKB-UniRule	AM|LAm_00305;LC|LC_00368
P56909	GO:0048038; F:quinone binding; IEA:UniProtKB-KW	AM|LAm_00563;LC|LC_00720
C3MAG2	GO:0006364; P:rRNA processing; IEA:InterPro	AM|LAm_00238;LC|LC_00479
Q2YRP9	GO:0016024; P:CDP-diacylglycerol biosynthetic process; IEA:UniProtKB-UniPathway	AM|LAm_00184;LC|LC_00606
P0AFQ9	GO:0046872; F:metal ion binding; IEA:UniProtKB-KW	AM|LAm_00711;LC|LC_00494
N/A	N/A	AM|LAm_00217;LC|LC_00985
Q9P016	GO:0005634; C:nucleus; HDA:UniProtKB	AM|LAm_00771;LC|LC_00168
Q7CU92	GO:0009408; P:response to heat; IEA:InterPro	AM|LAm_00583;LC|LC_00351
N/A	N/A	AM|LAm_00292;LC|LC_00458
Q92L43	GO:0006412; P:translation; IEA:UniProtKB-UniRule	AM|LAm_00239;LC|LC_00478
B2SB45	GO:0000160; P:phosphorelay signal transduction system; IEA:UniProtKB-KW	AM|LAm_00107;LC|LC_01086
A9CG70	GO:0018364; P:peptidyl-glutamine methylation; IEA:UniProtKB-UniRule	AM|LAm_00581;LC|LC_00354
Q2K4X9	GO:0044208; P:'de novo' AMP biosynthetic process; IEA:UniProtKB-UniPathway	AM|LAm_01026;LC|LC_00693
Q8UJC4	GO:0015937; P:coenzyme A biosynthetic process; IEA:UniProtKB-UniRule	AM|LAm_00140;LC|LC_00557
B6JDC8	GO:0015986; P:ATP synthesis coupled proton transport; IEA:UniProtKB-UniRule	AM|LAm_00518;LC|LC_00153
N/A	N/A	AM|LAm_00480;LC|LC_00032
Q6PBN4	GO:0006744; P:ubiquinone biosynthetic process; IBA:GO_Central	AM|LAm_00314;LC|LC_00981
Q8FDG5	GO:0008270; F:zinc ion binding; IEA:UniProtKB-UniRule	AM|LAm_00546;LC|LC_00731
Q1RIM1	GO:0006265; P:DNA topological change; IEA:UniProtKB-UniRule	AM|LAm_00376;LC|LC_00941
P0CAV8	GO:0007059; P:chromosome segregation; IEA:UniProtKB-KW	AM|LAm_00149;LC|LC_01036
Q8UFS9	GO:0006412; P:translation; IEA:UniProtKB-UniRule	AM|LAm_00633;LC|LC_00809
Q2KD47	GO:0009089; P:lysine biosynthetic process via diaminopimelate; IEA:UniProtKB-UniRule	AM|LAm_00176;LC|LC_00950
Q1MM57	GO:0001682; P:tRNA 5'-leader removal; IEA:UniProtKB-UniRule	AM|LAm_00111;LC|LC_00582
Q6G398	GO:0042773; P:ATP synthesis coupled electron transport; IEA:InterPro	AM|LAm_00569;LC|LC_01008
B2S660	GO:0006412; P:translation; IEA:UniProtKB-UniRule	AM|LAm_00916;LC|LC_00155
A9CK16	GO:0002100; P:tRNA wobble adenosine to inosine editing; IEA:UniProtKB-UniRule	AM|LAm_00288;LC|LC_00849
B5ZYM1	GO:0048038; F:quinone binding; IEA:UniProtKB-KW	AM|LAm_00566;LC|LC_01011
Q0APG4	GO:0031564; P:transcription antitermination; IEA:UniProtKB-KW	AM|LAm_00332;LC|LC_00425
O05940	GO:0006096; P:glycolytic process; IEA:UniProtKB-KW	AM|LAm_00316;LC|LC_00983
Q7MUY1	GO:0009249; P:protein lipoylation; IEA:InterPro	AM|LAm_00712;LC|LC_00495
P9WP58	GO:0046872; F:metal ion binding; IEA:UniProtKB-KW	AM|LAm_00005;LC|LC_00212
Q01610	GO:0006351; P:transcription, DNA-templated; IBA:GO_Central	AM|LAm_00866;LC|LC_00462
A6UEE2	GO:0006429; P:leucyl-tRNA aminoacylation; IEA:UniProtKB-UniRule	AM|LAm_00152;LC|LC_01033
P45682	GO:0000920; P:septum digestion after cytokinesis; IBA:GO_Central	AM|LAm_00308;LC|LC_01051
B9JVP1	GO:0006412; P:translation; IEA:UniProtKB-UniRule	AM|LAm_00930;LC|LC_00253
A1URA3	GO:0030163; P:protein catabolic process; IEA:UniProtKB-UniRule	AM|LAm_00896;LC|LC_00497
N/A	N/A	AM|LAm_00488;LC|LC_00938
Q8K996	GO:0015990; P:electron transport coupled proton transport; IEA:InterPro	AM|LAm_00102;LC|LC_01093
Q1RKE8	GO:0048038; F:quinone binding; IEA:UniProtKB-KW	AM|LAm_00568;LC|LC_01009
Q8UF44	GO:0009249; P:protein lipoylation; IEA:InterPro	AM|LAm_00426;LC|LC_00574
P00967	GO:0006164; P:purine nucleotide biosynthetic process; IBA:GO_Central	AM|LAm_00982;LC|LC_00835
A9IZV3	GO:0006099; P:tricarboxylic acid cycle; IEA:UniProtKB-UniRule	AM|LAm_00763;LC|LC_00964
P56907	GO:0048038; F:quinone binding; IEA:UniProtKB-KW	AM|LAm_00562;LC|LC_00719
P73265	GO:0042128; P:nitrate assimilation; IEA:UniProtKB-KW	AM|LAm_01007;LC|LC_00106
Q9ZCW8	GO:0043952; P:protein transport by the Sec complex; IEA:UniProtKB-UniRule	AM|LAm_00955;LC|LC_01105
P77499	GO:0009314; P:response to radiation; IMP:EcoCyc	AM|LAm_00612;LC|LC_00048
C6XFZ0	GO:2001295; P:malonyl-CoA biosynthetic process; IEA:UniProtKB-UniPathway	AM|LAm_00135;LC|LC_00564
B9JCA5	GO:0006423; P:cysteinyl-tRNA aminoacylation; IEA:UniProtKB-UniRule	AM|LAm_00985;LC|LC_00344
N/A	N/A	AM|LAm_00700;LC|LC_00315
P58278	GO:0004252; F:serine-type endopeptidase activity; IEA:UniProtKB-UniRule	AM|LAm_00944;LC|LC_00867
P50507	GO:0001123; P:transcription initiation from bacterial-type RNA polymerase promoter; IEA:UniProtKB-UniRule	AM|LAm_01024;LC|LC_00691
P31808	GO:0016491; F:oxidoreductase activity; IBA:GO_Central	AM|LAm_00339;LC|LC_00434
N/A	N/A	AM|LAm_00840;LC|LC_00236
N/A	N/A	AM|LAm_00154;LC|LC_00148
P44318	GO:0006281; P:DNA repair; IEA:UniProtKB-KW	AM|LAm_00872;LC|LC_00917
B9JDT4	GO:0006412; P:translation; IEA:UniProtKB-UniRule	AM|LAm_00928;LC|LC_00251
P9WQK2	GO:0006412; P:translation; IEA:UniProtKB-KW	AM|LAm_00945;LC|LC_00110
Q8U0F3	GO:0019287; P:isopentenyl diphosphate biosynthetic process, mevalonate pathway; IEA:UniProtKB-UniPathway	AM|LAm_00717;LC|LC_00948
Q9UMS0	GO:0097428; P:protein maturation by iron-sulfur cluster transfer; IBA:GO_Central	AM|LAm_00058;LC|LC_00278
B9JEX9	GO:0009245; P:lipid A biosynthetic process; IEA:UniProtKB-UniRule	AM|LAm_00188;LC|LC_00622
P58736	GO:0008360; P:regulation of cell shape; IEA:UniProtKB-KW	AM|LAm_00343;LC|LC_00971
N/A	N/A	AM|LAm_00554;LC|LC_00707
P29915	GO:0042773; P:ATP synthesis coupled electron transport; IEA:InterPro	AM|LAm_00565;LC|LC_01012
A6U9N0	GO:0008360; P:regulation of cell shape; IEA:UniProtKB-KW	AM|LAm_00821;LC|LC_00306
Q9XD74	GO:0004784; F:superoxide dismutase activity; IEA:UniProtKB-EC	AM|LAm_00412;LC|LC_00014
M4MR97	GO:0006364; P:rRNA processing; IEA:UniProtKB-UniRule	AM|LAm_00574;LC|LC_00596
O69777	GO:0045454; P:cell redox homeostasis; IEA:InterPro	AM|LAm_00368;LC|LC_00266
Q6G2G5	GO:0000917; P:division septum assembly; IEA:UniProtKB-KW	AM|LAm_00113;LC|LC_00584
Q92QV4	GO:0006422; P:aspartyl-tRNA aminoacylation; IEA:UniProtKB-UniRule	AM|LAm_00046;LC|LC_00856
C3MF10	GO:0006364; P:rRNA processing; IEA:UniProtKB-UniRule	AM|LAm_00055;LC|LC_00274
N/A	N/A	AM|LAm_00229;LC|LC_00838
Q92QH2	GO:0003746; F:translation elongation factor activity; IEA:UniProtKB-UniRule	AM|LAm_00937;LC|LC_00774
P12047	GO:0006167; P:AMP biosynthetic process; IDA:MGI	AM|LAm_00795;LC|LC_00443
Q44458	GO:0052143; P:chemotaxis on or near host involved in symbiotic interaction; IMP:PAMGO_GAT	AM|LAm_00260;LC|LC_00382
Q52814	GO:0006865; P:amino acid transport; IEA:UniProtKB-KW	AM|LAm_00972;LC|LC_00877
Q298G6	GO:0006744; P:ubiquinone biosynthetic process; ISS:UniProtKB	AM|LAm_00431;LC|LC_00039
A6WXF0	GO:0006099; P:tricarboxylic acid cycle; IEA:InterPro	AM|LAm_00761;LC|LC_00455
P21893	GO:0010165; P:response to X-ray; IMP:EcoCyc	AM|LAm_00536;LC|LC_01028
Q8UHN3	GO:0009113; P:purine nucleobase biosynthetic process; IEA:InterPro	AM|LAm_00430;LC|LC_00963
P56912	GO:0048038; F:quinone binding; IEA:UniProtKB-KW	AM|LAm_00564;LC|LC_01013
Q8UDN3	GO:0008360; P:regulation of cell shape; IEA:UniProtKB-KW	AM|LAm_00607;LC|LC_00999
Q2K6H4	GO:0008033; P:tRNA processing; IEA:UniProtKB-UniRule	AM|LAm_00740;LC|LC_00519
A7HT52	GO:0015986; P:ATP synthesis coupled proton transport; IEA:UniProtKB-UniRule	AM|LAm_01029;LC|LC_00905
O66534	GO:0009231; P:riboflavin biosynthetic process; IEA:UniProtKB-UniPathway	AM|LAm_00329;LC|LC_00422
N/A	N/A	AM|LAm_00775;LC|LC_00283
Q92R46	GO:0042274; P:ribosomal small subunit biogenesis; IEA:UniProtKB-UniRule	AM|LAm_00724;LC|LC_00210
P0ABJ0	GO:0009060; P:aerobic respiration; IEA:InterPro	AM|LAm_00104;LC|LC_01091
Q8ERW5	GO:0000724; P:double-strand break repair via homologous recombination; IEA:UniProtKB-UniRule	AM|LAm_00132;LC|LC_00567
A6U5H5	GO:0043565; F:sequence-specific DNA binding; IEA:InterPro	AM|LAm_00052;LC|LC_00896
B9JD18	GO:0006412; P:translation; IEA:UniProtKB-UniRule	AM|LAm_00876;LC|LC_00196
Q8UJ94	GO:0006094; P:gluconeogenesis; IEA:UniProtKB-UniRule	AM|LAm_00128;LC|LC_00206
A8LK04	GO:0006412; P:translation; IEA:UniProtKB-UniRule	AM|LAm_00014;LC|LC_00035
Q9WYY1	GO:0006281; P:DNA repair; IDA:UniProtKB	AM|LAm_00213;LC|LC_00991
P65591	GO:0031564; P:transcription antitermination; IEA:UniProtKB-UniRule	AM|LAm_00452;LC|LC_00097
O87821	GO:0006430; P:lysyl-tRNA aminoacylation; IEA:UniProtKB-UniRule	AM|LAm_00623;LC|LC_00123
N/A	N/A	AM|LAm_00245;LC|LC_00183
B9JZ26	GO:0042158; P:lipoprotein biosynthetic process; IEA:UniProtKB-UniRule	AM|LAm_00035;LC|LC_00008
P29924	GO:0042773; P:ATP synthesis coupled electron transport; IEA:InterPro	AM|LAm_00570;LC|LC_00066
N/A	N/A	AM|LAm_00297;LC|LC_01111
Q92QA1	GO:0006096; P:glycolytic process; IEA:UniProtKB-UniRule	AM|LAm_00829;LC|LC_00686
B2S7D4	GO:0017038; P:protein import; IEA:InterPro	AM|LAm_00899;LC|LC_00544
Q92QL0	GO:0000967; P:rRNA 5'-end processing; IEA:UniProtKB-UniRule	AM|LAm_00632;LC|LC_00808
Q8UCM8	GO:0006284; P:base-excision repair; IEA:UniProtKB-UniRule	AM|LAm_00697;LC|LC_00050
Q168J2	GO:0006412; P:translation; IEA:UniProtKB-UniRule	AM|LAm_00106;LC|LC_01088
P74068	GO:0015341; F:zinc efflux active transmembrane transporter activity; IBA:GO_Central	AM|LAm_00334;LC|LC_00427
Q98KB3	GO:0008360; P:regulation of cell shape; IEA:UniProtKB-KW	AM|LAm_00473;LC|LC_00679
N/A	N/A	AM|LAm_00299;LC|LC_00363
Q8UES8	GO:0101030; P:tRNA-guanine transglycosylation; IEA:InterPro	AM|LAm_00425;LC|LC_00576
Q11DS9	GO:0006412; P:translation; IEA:UniProtKB-UniRule	AM|LAm_00993;LC|LC_00312
Q8UDF7	GO:0006541; P:glutamine metabolic process; IEA:UniProtKB-KW	AM|LAm_00047;LC|LC_00041
Q57259	GO:0052143; P:chemotaxis on or near host involved in symbiotic interaction; IMP:PAMGO_GAT	AM|LAm_00261;LC|LC_00381
P37006	GO:0006396; P:RNA processing; IEA:InterPro	AM|LAm_00822;LC|LC_00307
Q8UIG9	GO:0009146; P:purine nucleoside triphosphate catabolic process; IEA:UniProtKB-UniRule	AM|LAm_00003;LC|LC_00215
Q37625	GO:0008137; F:NADH dehydrogenase (ubiquinone) activity; IEA:InterPro	AM|LAm_00559;LC|LC_00715
Q1MEG2	GO:0015633; F:zinc-transporting ATPase activity; IEA:UniProtKB-UniRule	AM|LAm_00233;LC|LC_00484
N/A	N/A	AM|LAm_00490;LC|LC_00936
B9JEG2	GO:0016793; F:triphosphoric monoester hydrolase activity; IEA:InterPro	AM|LAm_00870;LC|LC_00618
Q8UDM3	GO:0008360; P:regulation of cell shape; IEA:UniProtKB-KW	AM|LAm_00468;LC|LC_00417
Q9KIF7	GO:0031460; P:glycine betaine transport; IEA:InterPro	AM|LAm_00338;LC|LC_00432
Q9FD71	GO:0008299; P:isoprenoid biosynthetic process; IEA:UniProtKB-KW	AM|LAm_00716;LC|LC_00949
Q8UC37	GO:0006796; P:phosphate-containing compound metabolic process; IEA:InterPro	AM|LAm_00907;LC|LC_00440
Q8UJC6	GO:0047429; F:nucleoside-triphosphate diphosphatase activity; IEA:InterPro	AM|LAm_00141;LC|LC_00556
Q8UES7	GO:0008616; P:queuosine biosynthetic process; IEA:UniProtKB-UniRule	AM|LAm_00424;LC|LC_00578
Q92HG8	GO:0006269; P:DNA replication, synthesis of RNA primer; IEA:UniProtKB-KW	AM|LAm_00344;LC|LC_00972
P50215	GO:0006099; P:tricarboxylic acid cycle; IEA:UniProtKB-KW	AM|LAm_00826;LC|LC_00683
Q92QG7	GO:0006412; P:translation; IEA:UniProtKB-UniRule	AM|LAm_00931;LC|LC_00254
B9JER1	GO:0042254; P:ribosome biogenesis; IEA:UniProtKB-UniRule	AM|LAm_00015;LC|LC_00037
Q1ME30	GO:0008360; P:regulation of cell shape; IEA:UniProtKB-KW	AM|LAm_00470;LC|LC_00414
B9JV51	GO:0070043; F:rRNA (guanine-N7-)-methyltransferase activity; IEA:UniProtKB-UniRule	AM|LAm_00147;LC|LC_01038
Q1ZXI6	GO:0030170; F:pyridoxal phosphate binding; IBA:GO_Central	AM|LAm_00153;LC|LC_00150
Q98HE3	GO:0071973; P:bacterial-type flagellum-dependent cell motility; IEA:InterPro	AM|LAm_00264;LC|LC_00378
N/A	N/A	AM|LAm_00226;LC|LC_00508
Q9UYB2	GO:0002949; P:tRNA threonylcarbamoyladenosine modification; IDA:UniProtKB	AM|LAm_00196;LC|LC_00503
Q92N73	GO:0009156; P:ribonucleoside monophosphate biosynthetic process; IEA:UniProtKB-UniRule	AM|LAm_00033;LC|LC_00011
C3MAA7	GO:0006412; P:translation; IEA:UniProtKB-UniRule	AM|LAm_00635;LC|LC_00811
N/A	N/A	AM|LAm_00466;LC|LC_00420
A0L5X2	GO:0006412; P:translation; IEA:UniProtKB-UniRule	AM|LAm_00935;LC|LC_00649
P0AD57	GO:0006744; P:ubiquinone biosynthetic process; IMP:EcoCyc	AM|LAm_00202;LC|LC_00174
A6UB24	GO:0006235; P:dTTP biosynthetic process; IEA:UniProtKB-UniPathway	AM|LAm_00736;LC|LC_00513
P55702	GO:0009306; P:protein secretion; IEA:InterPro	AM|LAm_00225;LC|LC_00509
B3PR77	GO:0006412; P:translation; IEA:UniProtKB-UniRule	AM|LAm_00284;LC|LC_01067
C3MAJ1	GO:0070475; P:rRNA base methylation; IEA:UniProtKB-UniRule	AM|LAm_00699;LC|LC_00049
P54952	GO:0006865; P:amino acid transport; IEA:UniProtKB-KW	AM|LAm_00838;LC|LC_00238
A8EXI2	GO:0008236; F:serine-type peptidase activity; IEA:InterPro	AM|LAm_00722;LC|LC_00477
O34171	GO:0030254; P:protein secretion by the type III secretion system; IEA:InterPro	AM|LAm_00265;LC|LC_00377
B5ZS33	GO:0006426; P:glycyl-tRNA aminoacylation; IEA:UniProtKB-UniRule	AM|LAm_00200;LC|LC_00189
B5ZN86	GO:0006415; P:translational termination; IEA:UniProtKB-UniRule	AM|LAm_00182;LC|LC_00608
Q9R9N3	GO:0006096; P:glycolytic process; IEA:UniProtKB-KW	AM|LAm_00317;LC|LC_00045
C3MB70	GO:0006782; P:protoporphyrinogen IX biosynthetic process; IEA:UniProtKB-UniPathway	AM|LAm_00142;LC|LC_00554
P44443	GO:0008033; P:tRNA processing; IEA:UniProtKB-UniRule	AM|LAm_00206;LC|LC_00134
P0AF07	GO:0006935; P:chemotaxis; IEA:UniProtKB-KW	AM|LAm_00384;LC|LC_00759
B9J7E0	GO:0008616; P:queuosine biosynthetic process; IEA:UniProtKB-UniRule	AM|LAm_00333;LC|LC_00426
Q2W3F8	GO:0016149; F:translation release factor activity, codon specific; IEA:UniProtKB-UniRule	AM|LAm_00204;LC|LC_00396
C3MDE7	GO:0009052; P:pentose-phosphate shunt, non-oxidative branch; IEA:UniProtKB-UniRule	AM|LAm_00758;LC|LC_00487
Q8L7S8	GO:0042254; P:ribosome biogenesis; IMP:UniProtKB	AM|LAm_01012;LC|LC_00064
Q8K9Z1	GO:0009231; P:riboflavin biosynthetic process; IEA:InterPro	AM|LAm_00553;LC|LC_00952
P0CAU5	GO:0006260; P:DNA replication; IEA:UniProtKB-KW	AM|LAm_00081;LC|LC_00301
P35473	GO:0006457; P:protein folding; IEA:UniProtKB-UniRule	AM|LAm_00555;LC|LC_00708
N/A	N/A	AM|LAm_00258;LC|LC_00384
N/A	N/A	AM|LAm_00373;LC|LC_00946
C0SCV1	GO:0070006; F:metalloaminopeptidase activity; IEA:InterPro	AM|LAm_01018;LC|LC_01022
O05331	GO:0015986; P:ATP synthesis coupled proton transport; IEA:UniProtKB-UniRule	AM|LAm_00517;LC|LC_00152
B2S9Q7	GO:0008615; P:pyridoxine biosynthetic process; IEA:UniProtKB-KW	AM|LAm_00808;LC|LC_00893
N/A	N/A	AM|LAm_00300;LC|LC_00361
Q2K4D4	N/A	AM|LAm_00747;LC|LC_00091
P77935	GO:0009113; P:purine nucleobase biosynthetic process; IEA:InterPro	AM|LAm_00340;LC|LC_00967
P50974	GO:0006120; P:mitochondrial electron transport, NADH to ubiquinone; IEA:InterPro	AM|LAm_00571;LC|LC_00831
B3PW62	GO:0006412; P:translation; IEA:UniProtKB-UniRule	AM|LAm_00939;LC|LC_00297
P42778	GO:0008237; F:metallopeptidase activity; IEA:UniProtKB-KW	AM|LAm_00166;LC|LC_00228
Q89AJ5	GO:0051301; P:cell division; IEA:UniProtKB-UniRule	AM|LAm_00898;LC|LC_00543
A6WX21	GO:0003743; F:translation initiation factor activity; IEA:UniProtKB-UniRule	AM|LAm_00355;LC|LC_00247
Q32PX9	GO:0016887; F:ATPase activity; IBA:GO_Central	AM|LAm_00765;LC|LC_00447
P0DPE4	GO:0006596; P:polyamine biosynthetic process; IEA:UniProtKB-KW	AM|LAm_00214;LC|LC_00989
Q1MM58	GO:0032977; F:membrane insertase activity; IEA:InterPro	AM|LAm_00112;LC|LC_00583
Q8Y8N0	GO:0010501; P:RNA secondary structure unwinding; IEA:InterPro	AM|LAm_00307;LC|LC_01054
P39830	GO:0006813; P:potassium ion transport; IEA:InterPro	AM|LAm_00956;LC|LC_01101
P41191	GO:0006412; P:translation; IEA:UniProtKB-UniRule	AM|LAm_00455;LC|LC_00601
P0CAV7	GO:0007059; P:chromosome segregation; IEA:UniProtKB-KW	AM|LAm_00148;LC|LC_01037
Q11LG4	GO:0042026; P:protein refolding; IEA:UniProtKB-UniRule	AM|LAm_00556;LC|LC_00709
B8EIU8	GO:0015937; P:coenzyme A biosynthetic process; IEA:UniProtKB-UniRule	AM|LAm_00423;LC|LC_00580
N/A	N/A	AM|LAm_00814;LC|LC_00411
Q7RX59	GO:0016226; P:iron-sulfur cluster assembly; IEA:EnsemblFungi	AM|LAm_00987;LC|LC_00018
P52558	GO:0006189; P:'de novo' IMP biosynthetic process; IEA:UniProtKB-UniRule	AM|LAm_00443;LC|LC_00138
Q92IZ6	GO:0006261; P:DNA-dependent DNA replication; IEA:UniProtKB-UniRule	AM|LAm_00422;LC|LC_00451
Q60AU6	GO:0097428; P:protein maturation by iron-sulfur cluster transfer; IEA:InterPro	AM|LAm_00871;LC|LC_00916
A6WZ81	GO:0006355; P:regulation of transcription, DNA-templated; IEA:InterPro	AM|LAm_00527;LC|LC_00761
Q92J60	N/A	AM|LAm_00032;LC|LC_00013
Q1MAQ9	GO:0008654; P:phospholipid biosynthetic process; IEA:UniProtKB-UniRule	AM|LAm_00772;LC|LC_00167
N/A	N/A	AM|LAm_00216;LC|LC_00987
Q9A7P3	GO:0000036; F:acyl carrier activity; IEA:UniProtKB-UniRule	AM|LAm_00886;LC|LC_00638
Q8UGD4	GO:0008615; P:pyridoxine biosynthetic process; IEA:UniProtKB-UniRule	AM|LAm_00296;LC|LC_01110
A6U8F5	GO:0009249; P:protein lipoylation; IEA:UniProtKB-UniRule	AM|LAm_00315;LC|LC_00982
P29944	N/A	AM|LAm_00994;LC|LC_00310
Q1RHP1	GO:0043952; P:protein transport by the Sec complex; IEA:UniProtKB-UniRule	AM|LAm_00915;LC|LC_00065
B3PYP3	GO:0003746; F:translation elongation factor activity; IEA:UniProtKB-UniRule	AM|LAm_00180;LC|LC_00611
Q1MMP4	GO:0006412; P:translation; IEA:InterPro	AM|LAm_00357;LC|LC_00669
Q7VMI2	GO:0043022; F:ribosome binding; IEA:UniProtKB-UniRule	AM|LAm_00842;LC|LC_00728
P48260	GO:0016226; P:iron-sulfur cluster assembly; IEA:InterPro	AM|LAm_00611;LC|LC_00051
Q44336	GO:0071973; P:bacterial-type flagellum-dependent cell motility; IEA:InterPro	AM|LAm_00267;LC|LC_00375
Q1MIK6	GO:0048038; F:quinone binding; IEA:UniProtKB-KW	AM|LAm_00567;LC|LC_01010
Q8UEB7	GO:0009236; P:cobalamin biosynthetic process; IEA:InterPro	AM|LAm_00796;LC|LC_00444
A8AQI3	GO:0006355; P:regulation of transcription, DNA-templated; IEA:InterPro	AM|LAm_00006;LC|LC_00211
N/A	N/A	AM|LAm_00137;LC|LC_00562
O67716	GO:0009088; P:threonine biosynthetic process; IEA:UniProtKB-UniRule	AM|LAm_00375;LC|LC_00944
Q52947	GO:0044780; P:bacterial-type flagellum assembly; IEA:InterPro	AM|LAm_00270;LC|LC_00372
Q52894	GO:0004252; F:serine-type endopeptidase activity; ISS:UniProtKB	AM|LAm_00252;LC|LC_00293
B2S4V2	GO:0006228; P:UTP biosynthetic process; IEA:UniProtKB-UniRule	AM|LAm_00303;LC|LC_00365
Q6G5C7	GO:0044210; P:'de novo' CTP biosynthetic process; IEA:UniProtKB-UniPathway	AM|LAm_00181;LC|LC_00609
B9J8H7	GO:0044205; P:'de novo' UMP biosynthetic process; IEA:UniProtKB-UniPathway	AM|LAm_00706;LC|LC_00143
P44466	GO:0008360; P:regulation of cell shape; IEA:UniProtKB-KW	AM|LAm_00254;LC|LC_00289
C3MC75	GO:0006633; P:fatty acid biosynthetic process; IEA:UniProtKB-UniRule	AM|LAm_00089;LC|LC_00500
Q2G5N8	GO:0015986; P:ATP synthesis coupled proton transport; IEA:UniProtKB-UniRule	AM|LAm_01032;LC|LC_00902
N/A	N/A	AM|LAm_00280;LC|LC_01062
P0A3J5	GO:0006355; P:regulation of transcription, DNA-templated; IEA:InterPro	AM|LAm_00257;LC|LC_00385
Q1MM16	GO:0019856; P:pyrimidine nucleobase biosynthetic process; IEA:InterPro	AM|LAm_00707;LC|LC_00142
A9CHB2	GO:0006400; P:tRNA modification; IEA:UniProtKB-UniRule	AM|LAm_00145;LC|LC_01040
B8H0A0	GO:0008360; P:regulation of cell shape; IEA:UniProtKB-KW	AM|LAm_00467;LC|LC_00418
A6X562	GO:0006412; P:translation; IEA:UniProtKB-UniRule	AM|LAm_00634;LC|LC_00810
Q1MJ11	GO:0006412; P:translation; IEA:UniProtKB-UniRule	AM|LAm_00346;LC|LC_00472
P58740	GO:0046677; P:response to antibiotic; IEA:UniProtKB-UniRule	AM|LAm_01004;LC|LC_00919
Q2KA25	GO:0035999; P:tetrahydrofolate interconversion; IEA:UniProtKB-UniPathway	AM|LAm_00328;LC|LC_00469
N/A	N/A	AM|LAm_00526;LC|LC_00762
N/A	N/A	AM|LAm_00374;LC|LC_00945
Q52815	GO:0005524; F:ATP binding; IEA:UniProtKB-KW	AM|LAm_00973;LC|LC_00878
Q4ULN5	GO:0006268; P:DNA unwinding involved in DNA replication; IEA:InterPro	AM|LAm_00843;LC|LC_00730
N/A	N/A	AM|LAm_00341;LC|LC_00969
N/A	N/A	AM|LAm_00746;LC|LC_00921
Q4FLX6	GO:0006885; P:regulation of pH; IEA:InterPro	AM|LAm_00283;LC|LC_01066
B3PYZ4	GO:0009432; P:SOS response; IEA:UniProtKB-UniRule	AM|LAm_00816;LC|LC_00875
P71019	GO:0006633; P:fatty acid biosynthetic process; IEA:UniProtKB-UniPathway	AM|LAm_00888;LC|LC_00640
F4KGQ0	GO:0006096; P:glycolytic process; ISS:UniProtKB	AM|LAm_00019;LC|LC_00817
P0CAX1	GO:0006261; P:DNA-dependent DNA replication; IEA:UniProtKB-UniRule	AM|LAm_00136;LC|LC_00563
Q2YN92	GO:0009231; P:riboflavin biosynthetic process; IDA:UniProtKB	AM|LAm_00330;LC|LC_00423
P0CY91	GO:0046872; F:metal ion binding; IEA:UniProtKB-KW	AM|LAm_00043;LC|LC_00701
Q98EV6	GO:0015986; P:ATP synthesis coupled proton transport; IEA:UniProtKB-UniRule	AM|LAm_01031;LC|LC_00903
A8EZU0	GO:0050660; F:flavin adenine dinucleotide binding; IEA:InterPro	AM|LAm_00054;LC|LC_00273
Q8UFL9	GO:0004659; F:prenyltransferase activity; IEA:UniProtKB-UniRule	AM|LAm_00183;LC|LC_00607
Q9I425	GO:0015990; P:electron transport coupled proton transport; IBA:GO_Central	AM|LAm_00103;LC|LC_01092
P46681	GO:0022904; P:respiratory electron transport chain; IBA:GO_Central	AM|LAm_00195;LC|LC_00871
N/A	N/A	AM|LAm_00131;LC|LC_00568
Q68Y00	GO:0006662; P:glycerol ether metabolic process; IEA:InterPro	AM|LAm_00133;LC|LC_00566
Q2YQA5	GO:0000160; P:phosphorelay signal transduction system; IDA:UniProtKB	AM|LAm_00525;LC|LC_00763
P46339	GO:0006817; P:phosphate ion transport; IEA:InterPro	AM|LAm_00246;LC|LC_00184
Q7D1M2	GO:0006400; P:tRNA modification; IEA:UniProtKB-UniRule	AM|LAm_00056;LC|LC_00276
Q46339	GO:0006730; P:one-carbon metabolic process; IEA:UniProtKB-KW	AM|LAm_00957;LC|LC_00159
N/A	N/A	AM|LAm_00108;LC|LC_01084
B3PZA2	GO:0008033; P:tRNA processing; IEA:UniProtKB-UniRule	AM|LAm_00004;LC|LC_00214
Q56955	GO:0010043; P:response to zinc ion; IBA:GO_Central	AM|LAm_00892;LC|LC_00645
N/A	N/A	AM|LAm_01025;LC|LC_00692
P52156	GO:0006353; P:DNA-templated transcription, termination; IEA:UniProtKB-UniRule	AM|LAm_00144;LC|LC_00550
C3MA45	GO:0006457; P:protein folding; IEA:UniProtKB-UniRule	AM|LAm_00943;LC|LC_00869
N/A	N/A	AM|LAm_00399;LC|LC_00323
Q8U9M5	GO:0006400; P:tRNA modification; IEA:UniProtKB-UniRule	AM|LAm_00447;LC|LC_00217
Q2YNM1	GO:0015031; P:protein transport; IEA:UniProtKB-KW	AM|LAm_00833;LC|LC_00750
Q52953	GO:0008360; P:regulation of cell shape; IEA:UniProtKB-KW	AM|LAm_00471;LC|LC_00413
Q4UML9	GO:0004222; F:metalloendopeptidase activity; IEA:InterPro	AM|LAm_00093;LC|LC_00705
C3MEL9	GO:0006260; P:DNA replication; IEA:UniProtKB-KW	AM|LAm_00781;LC|LC_01081
N/A	N/A	AM|LAm_00211;LC|LC_00994
P72332	GO:0009877; P:nodulation; IEA:UniProtKB-KW	AM|LAm_00887;LC|LC_00639
Q92HF4	GO:0031564; P:transcription antitermination; IEA:UniProtKB-UniRule	AM|LAm_00170;LC|LC_00572
N/A	N/A	AM|LAm_00524;LC|LC_00765
Q8U9I9	GO:0006096; P:glycolytic process; IEA:UniProtKB-UniRule	AM|LAm_00020;LC|LC_00818
O68827	GO:0005886; C:plasma membrane; IBA:GO_Central	AM|LAm_00986;LC|LC_00342
P74328	GO:0000453; P:enzyme-directed rRNA 2'-O-methylation; IBA:GO_Central	AM|LAm_01017;LC|LC_01021
P0A331	GO:0043093; P:FtsZ-dependent cytokinesis; IEA:UniProtKB-UniRule	AM|LAm_00609;LC|LC_00805
B9JEX0	GO:0006412; P:translation; IEA:UniProtKB-UniRule	AM|LAm_00179;LC|LC_00612
O30992	GO:0051258; P:protein polymerization; IEA:UniProtKB-UniRule	AM|LAm_00610;LC|LC_00806
Q44335	GO:0071973; P:bacterial-type flagellum-dependent cell motility; IEA:InterPro	AM|LAm_00266;LC|LC_00376
N/A	N/A	AM|LAm_00400;LC|LC_00324
E3PRJ8	GO:0019475; P:L-lysine catabolic process to acetate; IEA:UniProtKB-UniPathway	AM|LAm_00705;LC|LC_00144
P15925	GO:0006730; P:one-carbon metabolic process; IEA:UniProtKB-KW	AM|LAm_00134;LC|LC_00565
P29365	GO:0009088; P:threonine biosynthetic process; IDA:PseudoCAP	AM|LAm_00535;LC|LC_01030
Q2K6C2	GO:0008360; P:regulation of cell shape; IEA:UniProtKB-KW	AM|LAm_00474;LC|LC_00677
B9JVB9	GO:0006526; P:arginine biosynthetic process; IEA:UniProtKB-UniRule	AM|LAm_00878;LC|LC_01097
N/A	N/A	AM|LAm_01008;LC|LC_00072
Q5QCP2	GO:0008295; P:spermidine biosynthetic process; ISS:UniProtKB	AM|LAm_00215;LC|LC_00988
P0C124	GO:0006428; P:isoleucyl-tRNA aminoacylation; IEA:UniProtKB-UniRule	AM|LAm_00073;LC|LC_00695
Q56954	GO:0010043; P:response to zinc ion; IBA:GO_Central	AM|LAm_00891;LC|LC_00644
P26745	GO:0046872; F:metal ion binding; IEA:UniProtKB-KW	AM|LAm_00487;LC|LC_00939
N/A	N/A	AM|LAm_00281;LC|LC_01063
Q9R9N4	GO:0006096; P:glycolytic process; IEA:UniProtKB-KW	AM|LAm_00318;LC|LC_00044
Q1RHB6	GO:0006099; P:tricarboxylic acid cycle; IEA:UniProtKB-UniPathway	AM|LAm_00769;LC|LC_00171
Q8Z153	GO:0006790; P:sulfur compound metabolic process; IEA:InterPro	AM|LAm_00291;LC|LC_00457
Q1QM87	GO:0008616; P:queuosine biosynthetic process; IEA:UniProtKB-UniRule	AM|LAm_00779;LC|LC_00327
Q1MLW4	GO:0005315; F:inorganic phosphate transmembrane transporter activity; IEA:InterPro	AM|LAm_00248;LC|LC_00226
P58380	GO:0006633; P:fatty acid biosynthetic process; IEA:UniProtKB-UniPathway	AM|LAm_00809;LC|LC_00846
P57630	GO:0052547; P:regulation of peptidase activity; IEA:InterPro	AM|LAm_00739;LC|LC_00516
Q89AI5	GO:0002949; P:tRNA threonylcarbamoyladenosine modification; IEA:InterPro	AM|LAm_00057;LC|LC_00277
D2E9W7	GO:0004497; F:monooxygenase activity; IEA:UniProtKB-KW	AM|LAm_00549;LC|LC_00955
P05445	GO:0006268; P:DNA unwinding involved in DNA replication; IEA:UniProtKB-UniRule	AM|LAm_01033;LC|LC_00901
Q9L4K3	GO:0022857; F:transmembrane transporter activity; IEA:InterPro	AM|LAm_00336;LC|LC_00430
Q9ZD73	GO:0016787; F:hydrolase activity; IEA:InterPro	AM|LAm_00621;LC|LC_00059
Q11GC6	GO:0006412; P:translation; IEA:UniProtKB-UniRule	AM|LAm_00045;LC|LC_00855
C3MF26	GO:0031119; P:tRNA pseudouridine synthesis; IEA:UniProtKB-UniRule	AM|LAm_00879;LC|LC_01096
O26018	GO:0005886; C:plasma membrane; IEA:UniProtKB-SubCell	AM|LAm_00143;LC|LC_00553
P0DOA0	GO:0000160; P:phosphorelay signal transduction system; IDA:UniProtKB	AM|LAm_00077;LC|LC_00052
N/A	N/A	AM|LAm_00327;LC|LC_00470
Q92KW2	GO:0002098; P:tRNA wobble uridine modification; IEA:InterPro	AM|LAm_00146;LC|LC_01039
Q1RH56	GO:0006099; P:tricarboxylic acid cycle; IEA:UniProtKB-UniRule	AM|LAm_00762;LC|LC_00329
Q6Q2C2	GO:0009636; P:response to toxic substance; IEA:UniProtKB-KW	AM|LAm_00967;LC|LC_00199
N/A	N/A	AM|LAm_00800;LC|LC_00223
Q44344	GO:0009306; P:protein secretion; IEA:InterPro	AM|LAm_00275;LC|LC_00067
N/A	N/A	AM|LAm_00963;LC|LC_00100
B9J8B4	GO:0042158; P:lipoprotein biosynthetic process; IEA:UniProtKB-UniRule	AM|LAm_00053;LC|LC_00895
A6U866	GO:0006412; P:translation; IEA:UniProtKB-UniRule	AM|LAm_00927;LC|LC_00250
Q89AN3	GO:0006260; P:DNA replication; IEA:UniProtKB-KW	AM|LAm_00139;LC|LC_00558
Q59661	GO:0006099; P:tricarboxylic acid cycle; IEA:UniProtKB-UniPathway	AM|LAm_00768;LC|LC_00450
A6UFD9	GO:0046080; P:dUTP metabolic process; IEA:InterPro	AM|LAm_00586;LC|LC_00081
N/A	N/A	AM|LAm_00966;LC|LC_00845
Q8UEQ2	GO:0006434; P:seryl-tRNA aminoacylation; IEA:UniProtKB-UniRule	AM|LAm_00311;LC|LC_00864
P44720	GO:0009252; P:peptidoglycan biosynthetic process; IEA:UniProtKB-UniRule	AM|LAm_00884;LC|LC_00115
P63566	GO:0006526; P:arginine biosynthetic process; IEA:UniProtKB-UniRule	AM|LAm_00060;LC|LC_00688
Q92PI1	GO:0006541; P:glutamine metabolic process; IEA:UniProtKB-KW	AM|LAm_00798;LC|LC_00975
Q68W05	GO:0045454; P:cell redox homeostasis; IEA:InterPro	AM|LAm_00801;LC|LC_00540
C3MHB5	GO:0015986; P:ATP synthesis coupled proton transport; IEA:UniProtKB-UniRule	AM|LAm_00516;LC|LC_00151
Q8YDK9	GO:0009306; P:protein secretion; IEA:InterPro	AM|LAm_00395;LC|LC_00319
Q2YMH5	GO:0000725; P:recombinational repair; IEA:UniProtKB-UniRule	AM|LAm_00342;LC|LC_00970
P9WMT2	GO:0000746; P:conjugation; IEA:UniProtKB-KW	AM|LAm_00228;LC|LC_00837
Q8UE38	GO:0044209; P:AMP salvage; IEA:UniProtKB-UniPathway	AM|LAm_00914;LC|LC_00841
B3PRD9	GO:0006298; P:mismatch repair; IEA:UniProtKB-UniRule	AM|LAm_00294;LC|LC_00021
P51010	GO:0019253; P:reductive pentose-phosphate cycle; IEA:UniProtKB-UniPathway	AM|LAm_00022;LC|LC_00240
Q52989	GO:0006817; P:phosphate ion transport; IEA:UniProtKB-KW	AM|LAm_00249;LC|LC_00225
Q44456	GO:0006811; P:ion transport; IEA:UniProtKB-KW	AM|LAm_00263;LC|LC_00379
Q8UIN5	GO:0006432; P:phenylalanyl-tRNA aminoacylation; IEA:UniProtKB-UniRule	AM|LAm_00358;LC|LC_00668
P36250	GO:0006412; P:translation; IEA:UniProtKB-UniRule	AM|LAm_00453;LC|LC_00098
Q92PK5	GO:0006437; P:tyrosyl-tRNA aminoacylation; IEA:UniProtKB-UniRule	AM|LAm_00756;LC|LC_00121
N/A	N/A	AM|LAm_00302;LC|LC_00364
Q8UGH4	GO:0006646; P:phosphatidylethanolamine biosynthetic process; IEA:UniProtKB-UniPathway	AM|LAm_00988;LC|LC_00898
N/A	N/A	AM|LAm_00398;LC|LC_00322
P19572	GO:0009089; P:lysine biosynthetic process via diaminopimelate; IBA:GO_Central	AM|LAm_00276;LC|LC_00069
P25852	GO:0006355; P:regulation of transcription, DNA-templated; IEA:InterPro	AM|LAm_00437;LC|LC_00918
Q8UC46	GO:0006782; P:protoporphyrinogen IX biosynthetic process; IEA:UniProtKB-UniPathway	AM|LAm_00774;LC|LC_00282
Q8UEY5	GO:0006541; P:glutamine metabolic process; IEA:UniProtKB-KW	AM|LAm_00827;LC|LC_00684
Q98C31	GO:0006436; P:tryptophanyl-tRNA aminoacylation; IEA:UniProtKB-UniRule	AM|LAm_00160;LC|LC_00230
O05467	GO:0008360; P:regulation of cell shape; IEA:UniProtKB-KW	AM|LAm_00165;LC|LC_00229
P53575	GO:0009055; F:electron transfer activity; IBA:GO_Central	AM|LAm_00279;LC|LC_00615
P25885	GO:0055085; P:transmembrane transport; IEA:InterPro	AM|LAm_00212;LC|LC_00992
B9JCV0	GO:0006189; P:'de novo' IMP biosynthetic process; IEA:UniProtKB-UniRule	AM|LAm_00981;LC|LC_00836
Q98I01	GO:0009432; P:SOS response; IEA:UniProtKB-UniRule	AM|LAm_00846;LC|LC_00464
P0A3B2	GO:0003924; F:GTPase activity; IEA:InterPro	AM|LAm_00908;LC|LC_00441
B9JCY8	GO:0008654; P:phospholipid biosynthetic process; IEA:UniProtKB-KW	AM|LAm_00409;LC|LC_00113
Q9WWR1	GO:0004129; F:cytochrome-c oxidase activity; IEA:InterPro	AM|LAm_00105;LC|LC_01089
Q984U0	GO:0006412; P:translation; IEA:UniProtKB-UniRule	AM|LAm_00345;LC|LC_00973
Q1RKC5	GO:0046677; P:response to antibiotic; IEA:UniProtKB-KW	AM|LAm_00205;LC|LC_00395
N/A	N/A	AM|LAm_00991;LC|LC_00055
N/A	N/A	AM|LAm_01003;LC|LC_00920
P06709	GO:0006355; P:regulation of transcription, DNA-templated; IEA:UniProtKB-UniRule	AM|LAm_00573;LC|LC_00597
Q92JJ2	GO:0006655; P:phosphatidylglycerol biosynthetic process; IEA:UniProtKB-UniPathway	AM|LAm_01011;LC|LC_00063
N/A	N/A	AM|LAm_00059;LC|LC_00279
B8H092	GO:0008360; P:regulation of cell shape; IEA:UniProtKB-KW	AM|LAm_00472;LC|LC_00412
Q56952	GO:0030001; P:metal ion transport; IEA:InterPro	AM|LAm_00889;LC|LC_00642
O54246	GO:0006935; P:chemotaxis; IEA:UniProtKB-KW	AM|LAm_00262;LC|LC_00380
Q1RI04	GO:0006269; P:DNA replication, synthesis of RNA primer; IEA:UniProtKB-KW	AM|LAm_00481;LC|LC_00033
N/A	N/A	AM|LAm_00803;LC|LC_00535
Q6FYD4	GO:0006099; P:tricarboxylic acid cycle; IEA:UniProtKB-KW	AM|LAm_00760;LC|LC_00454
Q59662	GO:0006099; P:tricarboxylic acid cycle; IEA:UniProtKB-UniPathway	AM|LAm_00767;LC|LC_00449
Ca. L. capsica and Ca. L. asiaticus
swiss_prot_id	go_annotation	protein_list
Q8YI63	GO:0008360; P:regulation of cell shape; IEA:UniProtKB-KW	AS|LAs_01081;LC|LC_00999
Q2K2S0	GO:0006400; P:tRNA modification; IEA:UniProtKB-UniRule	AS|LAs_00393;LC|LC_01040
N/A	N/A	AS|LAs_00479;LC|LC_00508
Q1MEG2	GO:0015633; F:zinc-transporting ATPase activity; IEA:UniProtKB-UniRule	AS|LAs_00486;LC|LC_00484
A6UB24	GO:0006235; P:dTTP biosynthetic process; IEA:UniProtKB-UniPathway	AS|LAs_00847;LC|LC_00513
P0A3B2	GO:0003924; F:GTPase activity; IEA:InterPro	AS|LAs_00106;LC|LC_00441
Q92R55	GO:0009089; P:lysine biosynthetic process via diaminopimelate; IEA:UniProtKB-UniPathway	AS|LAs_00149;LC|LC_01048
P0AEC2	GO:0050660; F:flavin adenine dinucleotide binding; IEA:InterPro	AS|LAs_00288;LC|LC_00406
N/A	N/A	AS|LAs_00687;LC|LC_00322
B3PRZ3	GO:0042254; P:ribosome biogenesis; IEA:UniProtKB-UniRule	AS|LAs_00550;LC|LC_00037
P21872	GO:0006164; P:purine nucleotide biosynthetic process; IBA:GO_Central	AS|LAs_00629;LC|LC_00835
A6U866	GO:0006412; P:translation; IEA:UniProtKB-UniRule	AS|LAs_00126;LC|LC_00250
P44443	GO:0008033; P:tRNA processing; IEA:UniProtKB-UniRule	AS|LAs_00455;LC|LC_00134
N/A	N/A	AS|LAs_00482;LC|LC_00838
O54249	GO:0030254; P:protein secretion by the type III secretion system; IEA:InterPro	AS|LAs_00520;LC|LC_00377
P55323	GO:0006355; P:regulation of transcription, DNA-templated; IEA:InterPro	AS|LAs_00419;LC|LC_00951
P52558	GO:0006189; P:'de novo' IMP biosynthetic process; IEA:UniProtKB-UniRule	AS|LAs_00032;LC|LC_00138
P42778	GO:0008237; F:metallopeptidase activity; IEA:UniProtKB-KW	AS|LAs_00410;LC|LC_00228
Q1MMD6	GO:0006275; P:regulation of DNA replication; IEA:UniProtKB-UniRule	AS|LAs_00569;LC|LC_00261
Q92HF4	GO:0031564; P:transcription antitermination; IEA:UniProtKB-UniRule	AS|LAs_00414;LC|LC_00572
Q59659	GO:0006099; P:tricarboxylic acid cycle; IEA:UniProtKB-UniPathway	AS|LAs_00938;LC|LC_00170
Q6PBN4	GO:0006744; P:ubiquinone biosynthetic process; IBA:GO_Central	AS|LAs_00525;LC|LC_00981
N/A	N/A	AS|LAs_00468;LC|LC_00985
P25888	GO:0042255; P:ribosome assembly; IGI:EcoCyc	AS|LAs_00256;LC|LC_01054
Q92J60	N/A	AS|LAs_00280;LC|LC_00013
Q8UES7	GO:0008616; P:queuosine biosynthetic process; IEA:UniProtKB-UniRule	AS|LAs_00054;LC|LC_00578
P69982	GO:0009306; P:protein secretion; IEA:InterPro	AS|LAs_00678;LC|LC_00318
Q8UE23	GO:0006412; P:translation; IEA:UniProtKB-UniRule	AS|LAs_00128;LC|LC_00252
N/A	N/A	AS|LAs_00180;LC|LC_00945
B3PW62	GO:0006412; P:translation; IEA:UniProtKB-UniRule	AS|LAs_00138;LC|LC_00297
N/A	N/A	AS|LAs_00304;LC|LC_00279
P77499	GO:0009314; P:response to radiation; IMP:EcoCyc	AS|LAs_00957;LC|LC_00048
O05940	GO:0006096; P:glycolytic process; IEA:UniProtKB-KW	AS|LAs_00527;LC|LC_00983
Q92QJ0	GO:0006741; P:NADP biosynthetic process; IEA:UniProtKB-UniRule	AS|LAs_00452;LC|LC_00397
Q1MGM6	GO:0015937; P:coenzyme A biosynthetic process; IEA:UniProtKB-UniRule	AS|LAs_00055;LC|LC_00580
Q8Y016	GO:0070039; F:rRNA (guanosine-2'-O-)-methyltransferase activity; IEA:UniProtKB-UniRule	AS|LAs_00594;LC|LC_01021
Q8UI76	GO:0005315; F:inorganic phosphate transmembrane transporter activity; IEA:InterPro	AS|LAs_00501;LC|LC_00226
Q4UMQ9	GO:0043952; P:protein transport by the Sec complex; IEA:UniProtKB-UniRule	AS|LAs_00113;LC|LC_00065
Q983S3	GO:0006457; P:protein folding; IEA:UniProtKB-UniRule	AS|LAs_00731;LC|LC_00708
B8ISU9	GO:0006412; P:translation; IEA:UniProtKB-UniRule	AS|LAs_00235;LC|LC_01067
Q92NL9	GO:0008360; P:regulation of cell shape; IEA:UniProtKB-KW	AS|LAs_00997;LC|LC_00679
Q2YRP9	GO:0016024; P:CDP-diacylglycerol biosynthetic process; IEA:UniProtKB-UniPathway	AS|LAs_00428;LC|LC_00606
Q8UJC4	GO:0015937; P:coenzyme A biosynthetic process; IEA:UniProtKB-UniRule	AS|LAs_00384;LC|LC_00557
P83772	GO:0006602; P:creatinine catabolic process; IDA:UniProtKB	AS|LAs_00564;LC|LC_00212
Q9ZD73	GO:0016787; F:hydrolase activity; IEA:InterPro	AS|LAs_00992;LC|LC_00059
N/A	N/A	AS|LAs_00547;LC|LC_00816
B9JVN7	GO:0006412; P:translation; IEA:UniProtKB-UniRule	AS|LAs_00133;LC|LC_00648
P56912	GO:0048038; F:quinone binding; IEA:UniProtKB-KW	AS|LAs_00740;LC|LC_01013
Q8UGL2	GO:0070929; P:trans-translation; IEA:UniProtKB-UniRule	AS|LAs_00148;LC|LC_01047
P73265	GO:0042128; P:nitrate assimilation; IEA:UniProtKB-KW	AS|LAs_00603;LC|LC_00106
B8IS84	GO:0006412; P:translation; IEA:UniProtKB-UniRule	AS|LAs_00134;LC|LC_00649
B9J9F7	GO:0006400; P:tRNA modification; IEA:UniProtKB-UniRule	AS|LAs_00025;LC|LC_00217
P0ABJ7	GO:0015990; P:electron transport coupled proton transport; IEA:InterPro	AS|LAs_00348;LC|LC_01093
Q92RG1	GO:0009088; P:threonine biosynthetic process; IEA:UniProtKB-UniRule	AS|LAs_00407;LC|LC_00231
B5ZYL5	GO:0048038; F:quinone binding; IEA:UniProtKB-KW	AS|LAs_00738;LC|LC_00719
C0RFI0	GO:0000917; P:division septum assembly; IEA:UniProtKB-KW	AS|LAs_00496;LC|LC_00512
P73056	GO:0045454; P:cell redox homeostasis; IEA:InterPro	AS|LAs_00860;LC|LC_00540
P44957	GO:0009231; P:riboflavin biosynthetic process; IEA:InterPro	AS|LAs_00729;LC|LC_00952
Q9HWC4	GO:0031564; P:transcription antitermination; IEA:UniProtKB-UniRule	AS|LAs_00020;LC|LC_00097
Q9KIF7	GO:0031460; P:glycine betaine transport; IEA:InterPro	AS|LAs_00215;LC|LC_00432
Q4UML9	GO:0004222; F:metalloendopeptidase activity; IEA:InterPro	AS|LAs_00340;LC|LC_00705
P19572	GO:0009089; P:lysine biosynthetic process via diaminopimelate; IBA:GO_Central	AS|LAs_00245;LC|LC_00069
N/A	N/A	AS|LAs_00480;LC|LC_00507
Q2KA25	GO:0035999; P:tetrahydrofolate interconversion; IEA:UniProtKB-UniPathway	AS|LAs_00224;LC|LC_00469
N/A	N/A	AS|LAs_00730;LC|LC_00707
Q92QR4	GO:0006412; P:translation; IEA:UniProtKB-UniRule	AS|LAs_00165;LC|LC_00196
N/A	N/A	AS|LAs_00267;LC|LC_00363
Q9WWR1	GO:0004129; F:cytochrome-c oxidase activity; IEA:InterPro	AS|LAs_00351;LC|LC_01089
P39830	GO:0006813; P:potassium ion transport; IEA:InterPro	AS|LAs_00810;LC|LC_01101
Q1MIP7	GO:0006526; P:arginine biosynthetic process; IEA:UniProtKB-UniRule	AS|LAs_00167;LC|LC_01097
Q2YNM1	GO:0015031; P:protein transport; IEA:UniProtKB-KW	AS|LAs_01016;LC|LC_00750
Q9HZP7	GO:0033539; P:fatty acid beta-oxidation using acyl-CoA dehydrogenase; IBA:GO_Central	AS|LAs_00243;LC|LC_00616
Q8P5Z7	GO:0006096; P:glycolytic process; IEA:UniProtKB-UniPathway	AS|LAs_00546;LC|LC_00817
Q9XD74	GO:0004784; F:superoxide dismutase activity; IEA:UniProtKB-EC	AS|LAs_00701;LC|LC_00014
N/A	N/A	AS|LAs_00276;LC|LC_00458
B3PRD9	GO:0006298; P:mismatch repair; IEA:UniProtKB-UniRule	AS|LAs_00272;LC|LC_00021
P46339	GO:0006817; P:phosphate ion transport; IEA:InterPro	AS|LAs_00499;LC|LC_00184
Q6CYV2	GO:0050821; P:protein stabilization; IEA:UniProtKB-UniRule	AS|LAs_00575;LC|LC_00349
B9J7T9	GO:0008033; P:tRNA processing; IEA:UniProtKB-UniRule	AS|LAs_00566;LC|LC_00214
Q11HQ6	GO:0006412; P:translation; IEA:UniProtKB-UniRule	AS|LAs_00129;LC|LC_00253
A6UEE8	GO:0002098; P:tRNA wobble uridine modification; IEA:InterPro	AS|LAs_00394;LC|LC_01039
Q043G6	GO:0000724; P:double-strand break repair via homologous recombination; IEA:UniProtKB-UniRule	AS|LAs_00380;LC|LC_00567
A4JBK6	GO:0097428; P:protein maturation by iron-sulfur cluster transfer; IEA:InterPro	AS|LAs_00160;LC|LC_00916
Q6FZW4	GO:0006437; P:tyrosyl-tRNA aminoacylation; IEA:UniProtKB-UniRule	AS|LAs_00839;LC|LC_00121
B3PYP5	GO:0006415; P:translational termination; IEA:UniProtKB-UniRule	AS|LAs_00426;LC|LC_00608
Q9KH33	GO:0006177; P:GMP biosynthetic process; IEA:UniProtKB-UniRule	AS|LAs_00775;LC|LC_00766
Q92N73	GO:0009156; P:ribonucleoside monophosphate biosynthetic process; IEA:UniProtKB-UniRule	AS|LAs_00281;LC|LC_00011
Q1MM16	GO:0019856; P:pyrimidine nucleobase biosynthetic process; IEA:InterPro	AS|LAs_00910;LC|LC_00142
P39153	GO:0002949; P:tRNA threonylcarbamoyladenosine modification; IDA:UniProtKB	AS|LAs_00445;LC|LC_00503
Q68WJ2	GO:0006269; P:DNA replication, synthesis of RNA primer; IEA:UniProtKB-KW	AS|LAs_00206;LC|LC_00972
P0ABJ4	GO:0019646; P:aerobic electron transport chain; IEA:InterPro	AS|LAs_00349;LC|LC_01092
P58740	GO:0046677; P:response to antibiotic; IEA:UniProtKB-UniRule	AS|LAs_00606;LC|LC_00919
P57062	GO:0042954; F:lipoprotein transporter activity; IEA:InterPro	AS|LAs_00752;LC|LC_00249
P0AFQ9	GO:0046872; F:metal ion binding; IEA:UniProtKB-KW	AS|LAs_00088;LC|LC_00494
P45123	GO:0046677; P:response to antibiotic; IEA:UniProtKB-KW	AS|LAs_00859;LC|LC_00539
P25535	GO:0006744; P:ubiquinone biosynthetic process; IMP:EcoCyc	AS|LAs_00724;LC|LC_00955
A6WZF1	GO:0042158; P:lipoprotein biosynthetic process; IEA:UniProtKB-UniRule	AS|LAs_00283;LC|LC_00008
P0AD57	GO:0006744; P:ubiquinone biosynthetic process; IMP:EcoCyc	AS|LAs_00451;LC|LC_00174
Q2K6H4	GO:0008033; P:tRNA processing; IEA:UniProtKB-UniRule	AS|LAs_00852;LC|LC_00519
Q9RQQ9	GO:0000155; F:phosphorelay sensor kinase activity; IEA:InterPro	AS|LAs_00377;LC|LC_00570
A6U878	GO:0006412; P:translation; IEA:UniProtKB-UniRule	AS|LAs_00114;LC|LC_00155
P45622	GO:0006782; P:protoporphyrinogen IX biosynthetic process; IEA:UniProtKB-UniPathway	AS|LAs_00227;LC|LC_00073
N/A	N/A	AS|LAs_00387;LC|LC_00562
Q59749	GO:0006265; P:DNA topological change; IEA:UniProtKB-UniRule	AS|LAs_00228;LC|LC_00075
P29915	GO:0042773; P:ATP synthesis coupled electron transport; IEA:InterPro	AS|LAs_00741;LC|LC_01012
B9J9J0	GO:0009432; P:SOS response; IEA:UniProtKB-UniRule	AS|LAs_00644;LC|LC_00875
Q8UDF7	GO:0006541; P:glutamine metabolic process; IEA:UniProtKB-KW	AS|LAs_00293;LC|LC_00041
Q8GTQ9	GO:0006099; P:tricarboxylic acid cycle; IDA:UniProtKB	AS|LAs_00947;LC|LC_00329
P0DPE4	GO:0006596; P:polyamine biosynthetic process; IEA:UniProtKB-KW	AS|LAs_00464;LC|LC_00989
N/A	N/A	AS|LAs_00398;LC|LC_01035
P56902	GO:0006633; P:fatty acid biosynthetic process; IEA:UniProtKB-UniPathway	AS|LAs_00663;LC|LC_00116
C0RMH0	GO:0009089; P:lysine biosynthetic process via diaminopimelate; IEA:UniProtKB-UniRule	AS|LAs_00420;LC|LC_00950
C3MC75	GO:0006633; P:fatty acid biosynthetic process; IEA:UniProtKB-UniRule	AS|LAs_00336;LC|LC_00500
M4MR97	GO:0006364; P:rRNA processing; IEA:UniProtKB-UniRule	AS|LAs_00750;LC|LC_00596
Q8UIN5	GO:0006432; P:phenylalanyl-tRNA aminoacylation; IEA:UniProtKB-UniRule	AS|LAs_00191;LC|LC_00668
Q88EI9	GO:0009088; P:threonine biosynthetic process; IEA:UniProtKB-UniPathway	AS|LAs_00755;LC|LC_00222
N/A	N/A	AS|LAs_00498;LC|LC_00183
O69777	GO:0045454; P:cell redox homeostasis; IEA:InterPro	AS|LAs_00183;LC|LC_00266
A6U5H5	GO:0043565; F:sequence-specific DNA binding; IEA:InterPro	AS|LAs_00297;LC|LC_00896
A1URA3	GO:0030163; P:protein catabolic process; IEA:UniProtKB-UniRule	AS|LAs_00652;LC|LC_00497
Q92L43	GO:0006412; P:translation; IEA:UniProtKB-UniRule	AS|LAs_00492;LC|LC_00478
Q8UG70	GO:0009231; P:riboflavin biosynthetic process; IEA:UniProtKB-UniRule	AS|LAs_00221;LC|LC_00424
P50507	GO:0001123; P:transcription initiation from bacterial-type RNA polymerase promoter; IEA:UniProtKB-UniRule	AS|LAs_00586;LC|LC_00691
C3MF81	GO:0044205; P:'de novo' UMP biosynthetic process; IEA:UniProtKB-UniPathway	AS|LAs_00909;LC|LC_00143
Q52814	GO:0006865; P:amino acid transport; IEA:UniProtKB-KW	AS|LAs_00045;LC|LC_00877
Q2K8V9	GO:0009249; P:protein lipoylation; IEA:UniProtKB-UniRule	AS|LAs_00526;LC|LC_00982
Q92MK7	GO:0009408; P:response to heat; IEA:InterPro	AS|LAs_00759;LC|LC_00351
Q8YDK9	GO:0009306; P:protein secretion; IEA:InterPro	AS|LAs_00684;LC|LC_00319
Q8U9I9	GO:0006096; P:glycolytic process; IEA:UniProtKB-UniRule	AS|LAs_00545;LC|LC_00818
B2S9Q7	GO:0008615; P:pyridoxine biosynthetic process; IEA:UniProtKB-KW	AS|LAs_01068;LC|LC_00893
O54246	GO:0006935; P:chemotaxis; IEA:UniProtKB-KW	AS|LAs_00517;LC|LC_00380
B9JRD7	GO:0044208; P:'de novo' AMP biosynthetic process; IEA:UniProtKB-UniPathway	AS|LAs_00584;LC|LC_00693
Q8UFL9	GO:0004659; F:prenyltransferase activity; IEA:UniProtKB-UniRule	AS|LAs_00427;LC|LC_00607
B3Q0M2	GO:0006541; P:glutamine metabolic process; IEA:UniProtKB-KW	AS|LAs_00071;LC|LC_00684
Q2K942	GO:0000967; P:rRNA 5'-end processing; IEA:UniProtKB-UniRule	AS|LAs_00869;LC|LC_00808
Q8UBZ7	GO:0052906; F:tRNA (guanine(37)-N(1))-methyltransferase activity; IEA:UniProtKB-EC	AS|LAs_00490;LC|LC_00480
B3MRT7	GO:0016226; P:iron-sulfur cluster assembly; IEA:InterPro	AS|LAs_00303;LC|LC_00278
Q1QM87	GO:0008616; P:queuosine biosynthetic process; IEA:UniProtKB-UniRule	AS|LAs_00928;LC|LC_00327
P70920	GO:0006099; P:tricarboxylic acid cycle; ISS:UniProtKB	AS|LAs_00325;LC|LC_00886
Q6FZY1	GO:0042773; P:ATP synthesis coupled electron transport; IEA:InterPro	AS|LAs_00745;LC|LC_01008
Q59747	GO:0009399; P:nitrogen fixation; IEA:UniProtKB-KW	AS|LAs_00059;LC|LC_00703
B9JVP0	GO:0006412; P:translation; IEA:UniProtKB-UniRule	AS|LAs_00130;LC|LC_00254
P29906	GO:0006464; P:cellular protein modification process; IEA:InterPro	AS|LAs_00749;LC|LC_00597
B9JZJ6	GO:0042158; P:lipoprotein biosynthetic process; IEA:UniProtKB-UniRule	AS|LAs_00298;LC|LC_00895
Q1MAQ9	GO:0008654; P:phospholipid biosynthetic process; IEA:UniProtKB-UniRule	AS|LAs_00936;LC|LC_00167
A6UDA0	GO:0006430; P:lysyl-tRNA aminoacylation; IEA:UniProtKB-UniRule	AS|LAs_01018;LC|LC_00123
Q1MMB6	GO:0006400; P:tRNA modification; IEA:UniProtKB-UniRule	AS|LAs_00301;LC|LC_00276
O54248	GO:0071973; P:bacterial-type flagellum-dependent cell motility; IEA:InterPro	AS|LAs_00519;LC|LC_00378
B3PV52	GO:0008616; P:queuosine biosynthetic process; IEA:UniProtKB-UniRule	AS|LAs_00219;LC|LC_00426
O66534	GO:0009231; P:riboflavin biosynthetic process; IEA:UniProtKB-UniPathway	AS|LAs_00223;LC|LC_00422
Q1RIM1	GO:0006265; P:DNA topological change; IEA:UniProtKB-UniRule	AS|LAs_00178;LC|LC_00941
Q92JQ4	GO:0002949; P:tRNA threonylcarbamoyladenosine modification; IEA:InterPro	AS|LAs_00378;LC|LC_00569
P0CAV7	GO:0007059; P:chromosome segregation; IEA:UniProtKB-KW	AS|LAs_00396;LC|LC_01037
Q59662	GO:0006099; P:tricarboxylic acid cycle; IEA:UniProtKB-UniPathway	AS|LAs_00941;LC|LC_00449
A1DF27	GO:0070006; F:metalloaminopeptidase activity; IEA:InterPro	AS|LAs_00592;LC|LC_01022
Q55790	GO:0016226; P:iron-sulfur cluster assembly; IEA:InterPro	AS|LAs_00956;LC|LC_00051
N/A	N/A	AS|LAs_00585;LC|LC_00692
P0DOA0	GO:0000160; P:phosphorelay signal transduction system; IDA:UniProtKB	AS|LAs_00324;LC|LC_00052
N/A	N/A	AS|LAs_00241;LC|LC_01062
N/A	N/A	AS|LAs_00209;LC|LC_00969
Q8UGD4	GO:0008615; P:pyridoxine biosynthetic process; IEA:UniProtKB-UniRule	AS|LAs_00270;LC|LC_01110
Q8FW72	GO:0009249; P:protein lipoylation; IEA:InterPro	AS|LAs_00052;LC|LC_00574
Q92QA1	GO:0006096; P:glycolytic process; IEA:UniProtKB-UniRule	AS|LAs_00073;LC|LC_00686
Q08BY0	GO:0019918; P:peptidyl-arginine methylation, to symmetrical-dimethyl arginine; ISS:UniProtKB	AS|LAs_00282;LC|LC_00009
B9JCV0	GO:0006189; P:'de novo' IMP biosynthetic process; IEA:UniProtKB-UniRule	AS|LAs_00630;LC|LC_00836
P55576	GO:0003700; F:DNA-binding transcription factor activity; IEA:InterPro	AS|LAs_00155;LC|LC_00462
P77935	GO:0009113; P:purine nucleobase biosynthetic process; IEA:InterPro	AS|LAs_00210;LC|LC_00967
A6U7K1	GO:0006228; P:UTP biosynthetic process; IEA:UniProtKB-UniRule	AS|LAs_00263;LC|LC_00365
N/A	N/A	AS|LAs_00758;LC|LC_00352
P12047	GO:0006167; P:AMP biosynthetic process; IDA:MGI	AS|LAs_00866;LC|LC_00443
Q52946	GO:0071973; P:bacterial-type flagellum-dependent cell motility; IEA:InterPro	AS|LAs_00252;LC|LC_00373
Q98EZ6	GO:0009435; P:NAD biosynthetic process; IEA:UniProtKB-UniRule	AS|LAs_00549;LC|LC_00814
A6UEE7	GO:0070043; F:rRNA (guanine-N7-)-methyltransferase activity; IEA:UniProtKB-UniRule	AS|LAs_00395;LC|LC_01038
Q6FYD4	GO:0006099; P:tricarboxylic acid cycle; IEA:UniProtKB-KW	AS|LAs_00949;LC|LC_00454
C3MDE7	GO:0009052; P:pentose-phosphate shunt, non-oxidative branch; IEA:UniProtKB-UniRule	AS|LAs_00951;LC|LC_00487
E3PRJ8	GO:0019475; P:L-lysine catabolic process to acetate; IEA:UniProtKB-UniPathway	AS|LAs_00962;LC|LC_00144
A6X5X4	GO:0006355; P:regulation of transcription, DNA-templated; IEA:InterPro	AS|LAs_00286;LC|LC_00401
B3PTW3	GO:0008360; P:regulation of cell shape; IEA:UniProtKB-KW	AS|LAs_01000;LC|LC_00414
Q59661	GO:0006099; P:tricarboxylic acid cycle; IEA:UniProtKB-UniPathway	AS|LAs_00940;LC|LC_00450
B9JD51	GO:0048038; F:quinone binding; IEA:UniProtKB-KW	AS|LAs_00742;LC|LC_01011
Q92SF4	GO:0001682; P:tRNA 5'-leader removal; IEA:UniProtKB-UniRule	AS|LAs_00358;LC|LC_00582
P54925	GO:0004252; F:serine-type endopeptidase activity; ISS:UniProtKB	AS|LAs_00505;LC|LC_00293
Q92PI1	GO:0006541; P:glutamine metabolic process; IEA:UniProtKB-KW	AS|LAs_00863;LC|LC_00975
A9CK16	GO:0002100; P:tRNA wobble adenosine to inosine editing; IEA:UniProtKB-UniRule	AS|LAs_00232;LC|LC_00849
Q98EV6	GO:0015986; P:ATP synthesis coupled proton transport; IEA:UniProtKB-UniRule	AS|LAs_00579;LC|LC_00903
Q5SKC5	GO:0006281; P:DNA repair; IDA:UniProtKB	AS|LAs_00463;LC|LC_00991
Q4UN77	GO:0006655; P:phosphatidylglycerol biosynthetic process; IEA:UniProtKB-UniPathway	AS|LAs_00599;LC|LC_00063
P71019	GO:0006633; P:fatty acid biosynthetic process; IEA:UniProtKB-UniPathway	AS|LAs_00660;LC|LC_00640
Q6FYR2	GO:0046080; P:dUTP metabolic process; IEA:InterPro	AS|LAs_00923;LC|LC_00081
N/A	N/A	AS|LAs_01004;LC|LC_00420
P51010	GO:0019253; P:reductive pentose-phosphate cycle; IEA:UniProtKB-UniPathway	AS|LAs_00543;LC|LC_00240
P39671	GO:0006006; P:glucose metabolic process; IEA:UniProtKB-KW	AS|LAs_01007;LC|LC_00082
P25885	GO:0055085; P:transmembrane transport; IEA:InterPro	AS|LAs_00462;LC|LC_00992
Q9ZDC8	N/A	AS|LAs_00379;LC|LC_00568
Q2KA93	GO:0006412; P:translation; IEA:UniProtKB-UniRule	AS|LAs_00203;LC|LC_00473
B8H0A0	GO:0008360; P:regulation of cell shape; IEA:UniProtKB-KW	AS|LAs_01003;LC|LC_00418
N/A	N/A	AS|LAs_01049;LC|LC_00938
Q8UFY5	GO:0006457; P:protein folding; IEA:UniProtKB-UniRule	AS|LAs_00143;LC|LC_00869
Q8UJC6	GO:0047429; F:nucleoside-triphosphate diphosphatase activity; IEA:InterPro	AS|LAs_00389;LC|LC_00556
Q8YI71	GO:0008360; P:regulation of cell shape; IEA:UniProtKB-KW	AS|LAs_01002;LC|LC_00417
N/A	N/A	AS|LAs_00689;LC|LC_00324
B2S758	GO:0006355; P:regulation of transcription, DNA-templated; IEA:InterPro	AS|LAs_00504;LC|LC_00296
P58380	GO:0006633; P:fatty acid biosynthetic process; IEA:UniProtKB-UniPathway	AS|LAs_01069;LC|LC_00846
B2S7D4	GO:0017038; P:protein import; IEA:InterPro	AS|LAs_00649;LC|LC_00544
P56909	GO:0048038; F:quinone binding; IEA:UniProtKB-KW	AS|LAs_00739;LC|LC_00720
Q983E9	GO:0006422; P:aspartyl-tRNA aminoacylation; IEA:UniProtKB-UniRule	AS|LAs_00292;LC|LC_00856
O66631	GO:0030170; F:pyridoxal phosphate binding; IBA:GO_Central	AS|LAs_00401;LC|LC_00150
P0CAX1	GO:0006261; P:DNA-dependent DNA replication; IEA:UniProtKB-UniRule	AS|LAs_00388;LC|LC_00563
A7IH31	GO:0015986; P:ATP synthesis coupled proton transport; IEA:UniProtKB-UniRule	AS|LAs_00581;LC|LC_00905
A6U9N0	GO:0008360; P:regulation of cell shape; IEA:UniProtKB-KW	AS|LAs_00793;LC|LC_00306
C3MF26	GO:0031119; P:tRNA pseudouridine synthesis; IEA:UniProtKB-UniRule	AS|LAs_00168;LC|LC_01096
P44660	GO:0010043; P:response to zinc ion; IBA:GO_Central	AS|LAs_00656;LC|LC_00645
B9JGW1	GO:0009432; P:SOS response; IEA:UniProtKB-UniRule	AS|LAs_00436;LC|LC_00619
N/A	N/A	AS|LAs_00466;LC|LC_00987
P48639	GO:0006749; P:glutathione metabolic process; IEA:InterPro	AS|LAs_00952;LC|LC_00117
Q9R9N4	GO:0006096; P:glycolytic process; IEA:UniProtKB-KW	AS|LAs_00529;LC|LC_00044
P58278	GO:0004252; F:serine-type endopeptidase activity; IEA:UniProtKB-UniRule	AS|LAs_00144;LC|LC_00867
P0C124	GO:0006428; P:isoleucyl-tRNA aminoacylation; IEA:UniProtKB-UniRule	AS|LAs_00320;LC|LC_00695
P0A3J5	GO:0006355; P:regulation of transcription, DNA-templated; IEA:InterPro	AS|LAs_00511;LC|LC_00385
N/A	N/A	AS|LAs_00512;LC|LC_00384
Q8YJB8	GO:0007059; P:chromosome segregation; IEA:UniProtKB-KW	AS|LAs_00403;LC|LC_00147
P58736	GO:0008360; P:regulation of cell shape; IEA:UniProtKB-KW	AS|LAs_00207;LC|LC_00971
P44676	GO:0002128; P:tRNA nucleoside ribose methylation; IBA:GO_Central	AS|LAs_00792;LC|LC_00307
Q8UEQ2	GO:0006434; P:seryl-tRNA aminoacylation; IEA:UniProtKB-UniRule	AS|LAs_00523;LC|LC_00864
B9JZF4	GO:0006744; P:ubiquinone biosynthetic process; IEA:UniProtKB-UniPathway	AS|LAs_00572;LC|LC_00242
Q8T9W2	GO:0031154; P:culmination involved in sorocarp development; IMP:dictyBase	AS|LAs_00623;LC|LC_00018
N/A	N/A	AS|LAs_01064;LC|LC_00535
P15925	GO:0006730; P:one-carbon metabolic process; IEA:UniProtKB-KW	AS|LAs_00382;LC|LC_00565
N/A	N/A	AS|LAs_00607;LC|LC_00920
P05445	GO:0006268; P:DNA unwinding involved in DNA replication; IEA:UniProtKB-UniRule	AS|LAs_00577;LC|LC_00901
A6U7W4	GO:0048038; F:quinone binding; IEA:UniProtKB-KW	AS|LAs_00736;LC|LC_00716
B8EM00	GO:0006412; P:translation; IEA:InterPro	AS|LAs_00192;LC|LC_00669
Q0ILZ4	GO:0003723; F:RNA binding; IEA:UniProtKB-KW	AS|LAs_00598;LC|LC_00064
P59735	GO:0006790; P:sulfur compound metabolic process; IEA:InterPro	AS|LAs_00277;LC|LC_00457
P30327	GO:0051258; P:protein polymerization; IEA:UniProtKB-UniRule	AS|LAs_01078;LC|LC_00806
N/A	N/A	AS|LAs_00450;LC|LC_00188
B9JCM0	GO:0006364; P:rRNA processing; IEA:InterPro	AS|LAs_00491;LC|LC_00479
Q9RR45	GO:0006970; P:response to osmotic stress; IDA:UniProtKB	AS|LAs_00216;LC|LC_00431
C3MCS5	GO:0006177; P:GMP biosynthetic process; IEA:UniProtKB-UniRule	AS|LAs_00287;LC|LC_00405
B5ZW97	GO:0006646; P:phosphatidylethanolamine biosynthetic process; IEA:UniProtKB-UniPathway	AS|LAs_00622;LC|LC_00898
A6WXF0	GO:0006099; P:tricarboxylic acid cycle; IEA:InterPro	AS|LAs_00948;LC|LC_00455
Q2K4D4	N/A	AS|LAs_00978;LC|LC_00091
P0A118	GO:0008270; F:zinc ion binding; IEA:UniProtKB-UniRule	AS|LAs_00716;LC|LC_00731
Q52947	GO:0044780; P:bacterial-type flagellum assembly; IEA:InterPro	AS|LAs_00251;LC|LC_00372
P36250	GO:0006412; P:translation; IEA:UniProtKB-UniRule	AS|LAs_00019;LC|LC_00098
Q89AI5	GO:0002949; P:tRNA threonylcarbamoyladenosine modification; IEA:InterPro	AS|LAs_00302;LC|LC_00277
Q9EYJ6	GO:0006099; P:tricarboxylic acid cycle; IEA:UniProtKB-UniRule	AS|LAs_00945;LC|LC_00446
Q2YMH5	GO:0000725; P:recombinational repair; IEA:UniProtKB-UniRule	AS|LAs_00208;LC|LC_00970
Q92G78	GO:0046677; P:response to antibiotic; IEA:UniProtKB-KW	AS|LAs_00454;LC|LC_00395
Q92QK8	GO:0006412; P:translation; IEA:UniProtKB-UniRule	AS|LAs_00870;LC|LC_00809
C6XFZ0	GO:2001295; P:malonyl-CoA biosynthetic process; IEA:UniProtKB-UniPathway	AS|LAs_00383;LC|LC_00564
A6U821	GO:0006412; P:translation; IEA:UniProtKB-UniRule	AS|LAs_00872;LC|LC_00811
N/A	N/A	AS|LAs_00602;LC|LC_00072
Q9R9N3	GO:0006096; P:glycolytic process; IEA:UniProtKB-KW	AS|LAs_00528;LC|LC_00045
Q8UJ43	GO:0003677; F:DNA binding; IEA:UniProtKB-UniRule	AS|LAs_00441;LC|LC_00828
P0CY91	GO:0046872; F:metal ion binding; IEA:UniProtKB-KW	AS|LAs_00289;LC|LC_00701
P28355	GO:0006281; P:DNA repair; IEA:InterPro	AS|LAs_00789;LC|LC_01028
O05467	GO:0008360; P:regulation of cell shape; IEA:UniProtKB-KW	AS|LAs_00409;LC|LC_00229
P9WQK2	GO:0006412; P:translation; IEA:UniProtKB-KW	AS|LAs_00145;LC|LC_00110
A7AZH2	GO:0006694; P:steroid biosynthetic process; IEA:UniProtKB-KW	AS|LAs_00211;LC|LC_00434
P0CAV8	GO:0007059; P:chromosome segregation; IEA:UniProtKB-KW	AS|LAs_00397;LC|LC_01036
Q92QG4	GO:0006412; P:translation; IEA:UniProtKB-UniRule	AS|LAs_00127;LC|LC_00251
C3MAA3	GO:0006412; P:translation; IEA:UniProtKB-UniRule	AS|LAs_00871;LC|LC_00810
Q986A5	GO:0009113; P:purine nucleobase biosynthetic process; IEA:InterPro	AS|LAs_00081;LC|LC_00963
Q8UCM8	GO:0006284; P:base-excision repair; IEA:UniProtKB-UniRule	AS|LAs_00972;LC|LC_00050
Q98C31	GO:0006436; P:tryptophanyl-tRNA aminoacylation; IEA:UniProtKB-UniRule	AS|LAs_00408;LC|LC_00230
N/A	N/A	AS|LAs_00269;LC|LC_01111
Q98I01	GO:0009432; P:SOS response; IEA:UniProtKB-UniRule	AS|LAs_00889;LC|LC_00464
A7MPE7	GO:0006355; P:regulation of transcription, DNA-templated; IEA:InterPro	AS|LAs_00563;LC|LC_00211
Q56953	GO:0055072; P:iron ion homeostasis; IEA:UniProtKB-KW	AS|LAs_00658;LC|LC_00643
B9JEX9	GO:0009245; P:lipid A biosynthetic process; IEA:UniProtKB-UniRule	AS|LAs_00432;LC|LC_00622
Q8UJ94	GO:0006094; P:gluconeogenesis; IEA:UniProtKB-UniRule	AS|LAs_00376;LC|LC_00206
Q8UEP4	GO:0006420; P:arginyl-tRNA aminoacylation; IEA:UniProtKB-UniRule	AS|LAs_00158;LC|LC_00617
C3M9B0	GO:0006412; P:translation; IEA:UniProtKB-UniRule	AS|LAs_00204;LC|LC_00472
P55702	GO:0009306; P:protein secretion; IEA:InterPro	AS|LAs_00478;LC|LC_00509
P9WMT2	GO:0000746; P:conjugation; IEA:UniProtKB-KW	AS|LAs_00481;LC|LC_00837
Q92RL5	GO:0006426; P:glycyl-tRNA aminoacylation; IEA:UniProtKB-UniRule	AS|LAs_00449;LC|LC_00189
P74068	GO:0015341; F:zinc efflux active transmembrane transporter activity; IBA:GO_Central	AS|LAs_00218;LC|LC_00427
Q2W3F8	GO:0016149; F:translation release factor activity, codon specific; IEA:UniProtKB-UniRule	AS|LAs_00453;LC|LC_00396
N/A	N/A	AS|LAs_00776;LC|LC_00765
Q2KDI7	GO:0006308; P:DNA catabolic process; IEA:UniProtKB-UniRule	AS|LAs_00411;LC|LC_00227
P52156	GO:0006353; P:DNA-templated transcription, termination; IEA:UniProtKB-UniRule	AS|LAs_00392;LC|LC_00550
Q44458	GO:0052143; P:chemotaxis on or near host involved in symbiotic interaction; IMP:PAMGO_GAT	AS|LAs_00515;LC|LC_00382
N/A	N/A	AS|LAs_00506;LC|LC_00291
P44318	GO:0006281; P:DNA repair; IEA:UniProtKB-KW	AS|LAs_00161;LC|LC_00917
N/A	N/A	AS|LAs_00036;LC|LC_00100
P50215	GO:0006099; P:tricarboxylic acid cycle; IEA:UniProtKB-KW	AS|LAs_00790;LC|LC_00683
Q92PY4	GO:0101030; P:tRNA-guanine transglycosylation; IEA:InterPro	AS|LAs_00053;LC|LC_00576
Q52989	GO:0006817; P:phosphate ion transport; IEA:UniProtKB-KW	AS|LAs_00502;LC|LC_00225
N/A	N/A	AS|LAs_00646;LC|LC_00411
Q44344	GO:0009306; P:protein secretion; IEA:InterPro	AS|LAs_00246;LC|LC_00067
Q92PI3	GO:0009236; P:cobalamin biosynthetic process; IEA:InterPro	AS|LAs_00865;LC|LC_00444
Q92SK4	GO:0009146; P:purine nucleoside triphosphate catabolic process; IEA:UniProtKB-UniRule	AS|LAs_00567;LC|LC_00215
B9JVN3	GO:0006412; P:translation; IEA:UniProtKB-UniRule	AS|LAs_00137;LC|LC_00298
Q58189	GO:0005886; C:plasma membrane; IEA:UniProtKB-SubCell	AS|LAs_00483;LC|LC_00839
P29272	GO:0006096; P:glycolytic process; IEA:UniProtKB-UniPathway	AS|LAs_00544;LC|LC_00819
Q92N68	GO:0006412; P:translation; IEA:UniProtKB-UniRule	AS|LAs_00291;LC|LC_00855
Q2K2S7	GO:0006429; P:leucyl-tRNA aminoacylation; IEA:UniProtKB-UniRule	AS|LAs_00400;LC|LC_01033
P0ABJ0	GO:0009060; P:aerobic respiration; IEA:InterPro	AS|LAs_00350;LC|LC_01091
P0AF07	GO:0006935; P:chemotaxis; IEA:UniProtKB-KW	AS|LAs_00668;LC|LC_00759
Q2KA54	GO:0009432; P:SOS response; IEA:UniProtKB-UniRule	AS|LAs_00600;LC|LC_00269
A6TJ58	GO:0006885; P:regulation of pH; IEA:InterPro	AS|LAs_00236;LC|LC_01066
P14375	GO:0006351; P:transcription, DNA-templated; IEP:EcoCyc	AS|LAs_00802;LC|LC_00918
P14129	GO:0006412; P:translation; IEA:InterPro	AS|LAs_00331;LC|LC_00758
Q1MIK6	GO:0048038; F:quinone binding; IEA:UniProtKB-KW	AS|LAs_00743;LC|LC_01010
B9J966	GO:0071973; P:bacterial-type flagellum-dependent cell motility; IEA:InterPro	AS|LAs_00253;LC|LC_00374
P46681	GO:0022904; P:respiratory electron transport chain; IBA:GO_Central	AS|LAs_00444;LC|LC_00871
P44720	GO:0009252; P:peptidoglycan biosynthetic process; IEA:UniProtKB-UniRule	AS|LAs_00664;LC|LC_00115
Q1MKT2	GO:0015986; P:ATP synthesis coupled proton transport; IEA:UniProtKB-UniRule	AS|LAs_00987;LC|LC_00151
O27995	GO:0019287; P:isopentenyl diphosphate biosynthetic process, mevalonate pathway; IEA:UniProtKB-UniPathway	AS|LAs_00917;LC|LC_00948
Q5QCP2	GO:0008295; P:spermidine biosynthetic process; ISS:UniProtKB	AS|LAs_00465;LC|LC_00988
Q92Q53	GO:0044210; P:'de novo' CTP biosynthetic process; IEA:UniProtKB-UniPathway	AS|LAs_00425;LC|LC_00609
Ca. L. capsica and Ca. L. psyllaurous
swiss_prot_id	go_annotation	protein_list
Q8PYC9	GO:0046872; F:metal ion binding; IEA:UniProtKB-KW	LC|LC_00144;Psy|LPsy_00817
P70920	GO:0006099; P:tricarboxylic acid cycle; ISS:UniProtKB	LC|LC_00886;Psy|LPsy_00343
B9JZ26	GO:0042158; P:lipoprotein biosynthetic process; IEA:UniProtKB-UniRule	LC|LC_00008;Psy|LPsy_00387
P0DOA0	GO:0000160; P:phosphorelay signal transduction system; IDA:UniProtKB	LC|LC_00052;Psy|LPsy_00344
Q9UYB2	GO:0002949; P:tRNA threonylcarbamoyladenosine modification; IDA:UniProtKB	LC|LC_00503;Psy|LPsy_00218
Q1RIB3	GO:0009088; P:threonine biosynthetic process; IEA:UniProtKB-UniRule	LC|LC_00944;Psy|LPsy_00517
C3MA45	GO:0006457; P:protein folding; IEA:UniProtKB-UniRule	LC|LC_00869;Psy|LPsy_01068
Q8UBZ7	GO:0052906; F:tRNA (guanine(37)-N(1))-methyltransferase activity; IEA:UniProtKB-EC	LC|LC_00480;Psy|LPsy_00127
Q6G2G5	GO:0000917; P:division septum assembly; IEA:UniProtKB-KW	LC|LC_00584;Psy|LPsy_00302
Q2KA25	GO:0035999; P:tetrahydrofolate interconversion; IEA:UniProtKB-UniPathway	LC|LC_00469;Psy|LPsy_00473
A6U8F5	GO:0009249; P:protein lipoylation; IEA:UniProtKB-UniRule	LC|LC_00982;Psy|LPsy_00457
N/A	N/A	LC|LC_00323;Psy|LPsy_00542
M4MR97	GO:0006364; P:rRNA processing; IEA:UniProtKB-UniRule	LC|LC_00596;Psy|LPsy_00943
Q5SKC5	GO:0006281; P:DNA repair; IDA:UniProtKB	LC|LC_00991;Psy|LPsy_00151
Q59662	GO:0006099; P:tricarboxylic acid cycle; IEA:UniProtKB-UniPathway	LC|LC_00449;Psy|LPsy_00627
Q44344	GO:0009306; P:protein secretion; IEA:InterPro	LC|LC_00067;Psy|LPsy_00088
N/A	N/A	LC|LC_00322;Psy|LPsy_00541
N/A	N/A	LC|LC_01035;Psy|LPsy_00267
N/A	N/A	LC|LC_00072;Psy|LPsy_00042
Q8U526	GO:0007059; P:chromosome segregation; IEA:UniProtKB-KW	LC|LC_00147;Psy|LPsy_00261
Q11CV9	GO:0006099; P:tricarboxylic acid cycle; IEA:UniProtKB-UniRule	LC|LC_00446;Psy|LPsy_00630
Q8U9I9	GO:0006096; P:glycolytic process; IEA:UniProtKB-UniRule	LC|LC_00818;Psy|LPsy_00402
B9JVB9	GO:0006526; P:arginine biosynthetic process; IEA:UniProtKB-UniRule	LC|LC_01097;Psy|LPsy_01094
Q1RIM1	GO:0006265; P:DNA topological change; IEA:UniProtKB-UniRule	LC|LC_00941;Psy|LPsy_00518
Q44456	GO:0006811; P:ion transport; IEA:UniProtKB-KW	LC|LC_00379;Psy|LPsy_00100
Q1MIK6	GO:0048038; F:quinone binding; IEA:UniProtKB-KW	LC|LC_01010;Psy|LPsy_00950
B9JH39	GO:0006260; P:DNA replication; IEA:UniProtKB-KW	LC|LC_01081;Psy|LPsy_00796
P74068	GO:0015341; F:zinc efflux active transmembrane transporter activity; IBA:GO_Central	LC|LC_00427;Psy|LPsy_00479
Q2K2S0	GO:0006400; P:tRNA modification; IEA:UniProtKB-UniRule	LC|LC_01040;Psy|LPsy_00272
Q11LD2	GO:0009089; P:lysine biosynthetic process via diaminopimelate; IEA:UniProtKB-UniRule	LC|LC_00950;Psy|LPsy_00242
P0AFQ9	GO:0046872; F:metal ion binding; IEA:UniProtKB-KW	LC|LC_00494;Psy|LPsy_00585
P51010	GO:0019253; P:reductive pentose-phosphate cycle; IEA:UniProtKB-UniPathway	LC|LC_00240;Psy|LPsy_00400
A1SHU2	GO:0006885; P:regulation of pH; IEA:InterPro	LC|LC_01084;Psy|LPsy_00308
B9JCV0	GO:0006189; P:'de novo' IMP biosynthetic process; IEA:UniProtKB-UniRule	LC|LC_00836;Psy|LPsy_00010
Q8UG70	GO:0009231; P:riboflavin biosynthetic process; IEA:UniProtKB-UniRule	LC|LC_00424;Psy|LPsy_00476
Q9ZD73	GO:0016787; F:hydrolase activity; IEA:InterPro	LC|LC_00059;Psy|LPsy_00671
Q98C10	GO:0046080; P:dUTP metabolic process; IEA:InterPro	LC|LC_00081;Psy|LPsy_00830
Q98BB7	GO:0006526; P:arginine biosynthetic process; IEA:UniProtKB-UniRule	LC|LC_00688;Psy|LPsy_00362
B0DZL3	GO:0070006; F:metalloaminopeptidase activity; IEA:InterPro	LC|LC_01022;Psy|LPsy_00053
N/A	N/A	LC|LC_00692;Psy|LPsy_00059
P44318	GO:0006281; P:DNA repair; IEA:UniProtKB-KW	LC|LC_00917;Psy|LPsy_01088
Q8FW67	GO:0006412; P:translation; IEA:UniProtKB-UniRule	LC|LC_00810;Psy|LPsy_00753
B3Q031	GO:0042450; P:arginine biosynthetic process via ornithine; IEA:UniProtKB-UniRule	LC|LC_00586;Psy|LPsy_00301
Q6NPM8	GO:0046854; P:phosphatidylinositol phosphorylation; IEA:InterPro	LC|LC_00457;Psy|LPsy_00428
Q98KB0	GO:0008360; P:regulation of cell shape; IEA:UniProtKB-KW	LC|LC_00414;Psy|LPsy_00658
Q9RR46	GO:0006970; P:response to osmotic stress; IDA:UniProtKB	LC|LC_00432;Psy|LPsy_00482
Q92QG7	GO:0006412; P:translation; IEA:UniProtKB-UniRule	LC|LC_00254;Psy|LPsy_01054
N/A	N/A	LC|LC_01111;Psy|LPsy_00436
B3Q040	GO:0032977; F:membrane insertase activity; IEA:InterPro	LC|LC_00583;Psy|LPsy_00303
Q8UJC6	GO:0047429; F:nucleoside-triphosphate diphosphatase activity; IEA:InterPro	LC|LC_00556;Psy|LPsy_00276
P0CL93	GO:0055072; P:iron ion homeostasis; IEA:UniProtKB-KW	LC|LC_00018;Psy|LPsy_00017
Q52815	GO:0005524; F:ATP binding; IEA:UniProtKB-KW	LC|LC_00878;Psy|LPsy_00902
Q92PI1	GO:0006541; P:glutamine metabolic process; IEA:UniProtKB-KW	LC|LC_00975;Psy|LPsy_00837
Q92HG8	GO:0006269; P:DNA replication, synthesis of RNA primer; IEA:UniProtKB-KW	LC|LC_00972;Psy|LPsy_00488
Q2K6C1	GO:0008360; P:regulation of cell shape; IEA:UniProtKB-KW	LC|LC_00679;Psy|LPsy_00661
N/A	N/A	LC|LC_00987;Psy|LPsy_00148
Q8UES8	GO:0101030; P:tRNA-guanine transglycosylation; IEA:InterPro	LC|LC_00576;Psy|LPsy_01017
P0A120	GO:0006260; P:DNA replication; IEA:UniProtKB-KW	LC|LC_00301;Psy|LPsy_00340
Q9WWR1	GO:0004129; F:cytochrome-c oxidase activity; IEA:InterPro	LC|LC_01089;Psy|LPsy_00311
Q92MK7	GO:0009408; P:response to heat; IEA:InterPro	LC|LC_00351;Psy|LPsy_00933
P44953	GO:0015941; P:pantothenate catabolic process; IEA:InterPro	LC|LC_00313;Psy|LPsy_00071
Q8FZP5	GO:0008360; P:regulation of cell shape; IEA:UniProtKB-KW	LC|LC_00999;Psy|LPsy_00803
B9J8H5	GO:0019856; P:pyrimidine nucleobase biosynthetic process; IEA:InterPro	LC|LC_00142;Psy|LPsy_00749
Q2YLI8	GO:0009435; P:NAD biosynthetic process; IEA:UniProtKB-UniRule	LC|LC_00814;Psy|LPsy_00406
N/A	N/A	LC|LC_00562;Psy|LPsy_00278
Q52814	GO:0006865; P:amino acid transport; IEA:UniProtKB-KW	LC|LC_00877;Psy|LPsy_00901
N/A	N/A	LC|LC_00969;Psy|LPsy_00485
P14129	GO:0006412; P:translation; IEA:InterPro	LC|LC_00758;Psy|LPsy_00337
Q9ZCE4	N/A	LC|LC_00223;Psy|LPsy_00839
P9WIT0	GO:0016491; F:oxidoreductase activity; IEA:UniProtKB-KW	LC|LC_00871;Psy|LPsy_00219
Q9HZP7	GO:0033539; P:fatty acid beta-oxidation using acyl-CoA dehydrogenase; IBA:GO_Central	LC|LC_00616;Psy|LPsy_00085
Q1MP91	GO:0006096; P:glycolytic process; IEA:UniProtKB-UniRule	LC|LC_00686;Psy|LPsy_00850
Q89AC9	GO:0003924; F:GTPase activity; IEA:InterPro	LC|LC_00441;Psy|LPsy_01029
Q2YN92	GO:0009231; P:riboflavin biosynthetic process; IDA:UniProtKB	LC|LC_00423;Psy|LPsy_00475
P0AEC2	GO:0050660; F:flavin adenine dinucleotide binding; IEA:InterPro	LC|LC_00406;Psy|LPsy_00381
O30824	GO:0045454; P:cell redox homeostasis; IEA:InterPro	LC|LC_00540;Psy|LPsy_00840
Q5L3G9	GO:0010501; P:RNA secondary structure unwinding; IEA:InterPro	LC|LC_01054;Psy|LPsy_00450
B5ZS00	GO:0006298; P:mismatch repair; IEA:UniProtKB-UniRule	LC|LC_00021;Psy|LPsy_00433
Q8UE23	GO:0006412; P:translation; IEA:UniProtKB-UniRule	LC|LC_00252;Psy|LPsy_01052
A7HT52	GO:0015986; P:ATP synthesis coupled proton transport; IEA:UniProtKB-UniRule	LC|LC_00905;Psy|LPsy_00063
Q92QJ0	GO:0006741; P:NADP biosynthetic process; IEA:UniProtKB-UniRule	LC|LC_00397;Psy|LPsy_00162
C6XFZ0	GO:2001295; P:malonyl-CoA biosynthetic process; IEA:UniProtKB-UniPathway	LC|LC_00564;Psy|LPsy_00281
Q7VMI2	GO:0043022; F:ribosome binding; IEA:UniProtKB-UniRule	LC|LC_00728;Psy|LPsy_00577
Q11GC6	GO:0006412; P:translation; IEA:UniProtKB-UniRule	LC|LC_00855;Psy|LPsy_00378
C0RFI0	GO:0000917; P:division septum assembly; IEA:UniProtKB-KW	LC|LC_00512;Psy|LPsy_00121
P58736	GO:0008360; P:regulation of cell shape; IEA:UniProtKB-KW	LC|LC_00971;Psy|LPsy_00487
N/A	N/A	LC|LC_00384;Psy|LPsy_00105
Q043G6	GO:0000724; P:double-strand break repair via homologous recombination; IEA:UniProtKB-UniRule	LC|LC_00567;Psy|LPsy_00284
A6U9L2	GO:0009236; P:cobalamin biosynthetic process; IEA:InterPro	LC|LC_00444;Psy|LPsy_00835
Q92LH7	GO:0006782; P:protoporphyrinogen IX biosynthetic process; IEA:UniProtKB-UniPathway	LC|LC_00282;Psy|LPsy_00620
Q8UBZ5	GO:0006412; P:translation; IEA:UniProtKB-UniRule	LC|LC_00481;Psy|LPsy_00128
P71019	GO:0006633; P:fatty acid biosynthetic process; IEA:UniProtKB-UniPathway	LC|LC_00640;Psy|LPsy_01104
Q11DS9	GO:0006412; P:translation; IEA:UniProtKB-UniRule	LC|LC_00312;Psy|LPsy_00024
Q6PBN4	GO:0006744; P:ubiquinone biosynthetic process; IBA:GO_Central	LC|LC_00981;Psy|LPsy_00456
A6X0J3	GO:0044210; P:'de novo' CTP biosynthetic process; IEA:UniProtKB-UniPathway	LC|LC_00609;Psy|LPsy_00237
Q8UJC4	GO:0015937; P:coenzyme A biosynthetic process; IEA:UniProtKB-UniRule	LC|LC_00557;Psy|LPsy_00280
B2S4V2	GO:0006228; P:UTP biosynthetic process; IEA:UniProtKB-UniRule	LC|LC_00365;Psy|LPsy_00442
Q44338	GO:0071973; P:bacterial-type flagellum-dependent cell motility; IEA:InterPro	LC|LC_00373;Psy|LPsy_00094
Q8UED2	GO:0006437; P:tyrosyl-tRNA aminoacylation; IEA:UniProtKB-UniRule	LC|LC_00121;Psy|LPsy_00606
P39830	GO:0006813; P:potassium ion transport; IEA:InterPro	LC|LC_01101;Psy|LPsy_00877
C3MDE7	GO:0009052; P:pentose-phosphate shunt, non-oxidative branch; IEA:UniProtKB-UniRule	LC|LC_00487;Psy|LPsy_00636
A9CHH2	GO:0006614; P:SRP-dependent cotranslational protein targeting to membrane; IEA:InterPro	LC|LC_00442;Psy|LPsy_00122
Q1MM57	GO:0001682; P:tRNA 5'-leader removal; IEA:UniProtKB-UniRule	LC|LC_00582;Psy|LPsy_00304
Q52989	GO:0006817; P:phosphate ion transport; IEA:UniProtKB-KW	LC|LC_00225;Psy|LPsy_00115
Q9FD71	GO:0008299; P:isoprenoid biosynthetic process; IEA:UniProtKB-KW	LC|LC_00949;Psy|LPsy_00743
Q9R9N4	GO:0006096; P:glycolytic process; IEA:UniProtKB-KW	LC|LC_00044;Psy|LPsy_00460
C3MHB5	GO:0015986; P:ATP synthesis coupled proton transport; IEA:UniProtKB-UniRule	LC|LC_00151;Psy|LPsy_00673
A6UDC0	GO:0006284; P:base-excision repair; IEA:UniProtKB-UniRule	LC|LC_00050;Psy|LPsy_00704
N/A	N/A	LC|LC_00279;Psy|LPsy_00363
Q9ZDC8	N/A	LC|LC_00568;Psy|LPsy_00285
P30327	GO:0051258; P:protein polymerization; IEA:UniProtKB-UniRule	LC|LC_00806;Psy|LPsy_00800
Q8U9M5	GO:0006400; P:tRNA modification; IEA:UniProtKB-UniRule	LC|LC_00217;Psy|LPsy_00991
C3MAX7	GO:0003746; F:translation elongation factor activity; IEA:UniProtKB-UniRule	LC|LC_00774;Psy|LPsy_01060
O67820	GO:0006183; P:GTP biosynthetic process; IBA:GO_Central	LC|LC_00766;Psy|LPsy_00921
Q8UGL2	GO:0070929; P:trans-translation; IEA:UniProtKB-UniRule	LC|LC_01047;Psy|LPsy_01074
Q92R46	GO:0042274; P:ribosomal small subunit biogenesis; IEA:UniProtKB-UniRule	LC|LC_00210;Psy|LPsy_00598
N/A	N/A	LC|LC_00936;Psy|LPsy_00767
Q44337	GO:0071973; P:bacterial-type flagellum-dependent cell motility; IEA:InterPro	LC|LC_00374;Psy|LPsy_00095
Q2K4D4	N/A	LC|LC_00091;Psy|LPsy_00700
A0L5X2	GO:0006412; P:translation; IEA:UniProtKB-UniRule	LC|LC_00649;Psy|LPsy_01058
Q8UDF7	GO:0006541; P:glutamine metabolic process; IEA:UniProtKB-KW	LC|LC_00041;Psy|LPsy_00376
A8LK04	GO:0006412; P:translation; IEA:UniProtKB-UniRule	LC|LC_00035;Psy|LPsy_00408
C3MB70	GO:0006782; P:protoporphyrinogen IX biosynthetic process; IEA:UniProtKB-UniPathway	LC|LC_00554;Psy|LPsy_00275
B3PYP3	GO:0003746; F:translation elongation factor activity; IEA:UniProtKB-UniRule	LC|LC_00611;Psy|LPsy_00238
P0A3J5	GO:0006355; P:regulation of transcription, DNA-templated; IEA:InterPro	LC|LC_00385;Psy|LPsy_00106
A6U866	GO:0006412; P:translation; IEA:UniProtKB-UniRule	LC|LC_00250;Psy|LPsy_01050
B9JD18	GO:0006412; P:translation; IEA:UniProtKB-UniRule	LC|LC_00196;Psy|LPsy_01092
Q8YIM6	GO:0006355; P:regulation of transcription, DNA-templated; IEA:InterPro	LC|LC_00401;Psy|LPsy_00383
P42400	GO:0005886; C:plasma membrane; IEA:UniProtKB-SubCell	LC|LC_00238;Psy|LPsy_00715
B2FJT4	GO:0097428; P:protein maturation by iron-sulfur cluster transfer; IEA:InterPro	LC|LC_00916;Psy|LPsy_01087
Q9Z661	GO:0009089; P:lysine biosynthetic process via diaminopimelate; IEA:UniProtKB-UniRule	LC|LC_00069;Psy|LPsy_00087
B3PV52	GO:0008616; P:queuosine biosynthetic process; IEA:UniProtKB-UniRule	LC|LC_00426;Psy|LPsy_00478
Q8UIG9	GO:0009146; P:purine nucleoside triphosphate catabolic process; IEA:UniProtKB-UniRule	LC|LC_00215;Psy|LPsy_00079
Q1RHB6	GO:0006099; P:tricarboxylic acid cycle; IEA:UniProtKB-UniPathway	LC|LC_00171;Psy|LPsy_00625
P70918	N/A	LC|LC_00349;Psy|LPsy_00070
Q9RR45	GO:0006970; P:response to osmotic stress; IDA:UniProtKB	LC|LC_00431;Psy|LPsy_00481
B3PZA2	GO:0008033; P:tRNA processing; IEA:UniProtKB-UniRule	LC|LC_00214;Psy|LPsy_00080
F4KGQ0	GO:0006096; P:glycolytic process; ISS:UniProtKB	LC|LC_00817;Psy|LPsy_00403
Q9A700	GO:0009432; P:SOS response; EXP:CollecTF	LC|LC_00156;Psy|LPsy_01025
O05331	GO:0015986; P:ATP synthesis coupled proton transport; IEA:UniProtKB-UniRule	LC|LC_00152;Psy|LPsy_00674
Q1MMD6	GO:0006275; P:regulation of DNA replication; IEA:UniProtKB-UniRule	LC|LC_00261;Psy|LPsy_00077
P0DPE4	GO:0006596; P:polyamine biosynthetic process; IEA:UniProtKB-KW	LC|LC_00989;Psy|LPsy_00150
B9J7S8	GO:0006744; P:ubiquinone biosynthetic process; IEA:UniProtKB-UniPathway	LC|LC_00242;Psy|LPsy_00073
Q8UHN3	GO:0009113; P:purine nucleobase biosynthetic process; IEA:InterPro	LC|LC_00963;Psy|LPsy_00857
Q4ULN5	GO:0006268; P:DNA unwinding involved in DNA replication; IEA:InterPro	LC|LC_00730;Psy|LPsy_00739
O87821	GO:0006430; P:lysyl-tRNA aminoacylation; IEA:UniProtKB-UniRule	LC|LC_00123;Psy|LPsy_00810
P55702	GO:0009306; P:protein secretion; IEA:InterPro	LC|LC_00509;Psy|LPsy_00139
Q7D1M2	GO:0006400; P:tRNA modification; IEA:UniProtKB-UniRule	LC|LC_00276;Psy|LPsy_00366
N/A	N/A	LC|LC_00315;Psy|LPsy_00812
P52156	GO:0006353; P:DNA-templated transcription, termination; IEA:UniProtKB-UniRule	LC|LC_00550;Psy|LPsy_00273
Q6G0M7	GO:0003677; F:DNA binding; IEA:UniProtKB-UniRule	LC|LC_00828;Psy|LPsy_00221
B3PS46	GO:0006429; P:leucyl-tRNA aminoacylation; IEA:UniProtKB-UniRule	LC|LC_01033;Psy|LPsy_00264
N/A	N/A	LC|LC_00324;Psy|LPsy_00543
Q2YRP9	GO:0016024; P:CDP-diacylglycerol biosynthetic process; IEA:UniProtKB-UniPathway	LC|LC_00606;Psy|LPsy_00234
Q9L4K3	GO:0022857; F:transmembrane transporter activity; IEA:InterPro	LC|LC_00430;Psy|LPsy_00480
N/A	N/A	LC|LC_00765;Psy|LPsy_00920
A6U8M9	GO:0006420; P:arginyl-tRNA aminoacylation; IEA:UniProtKB-UniRule	LC|LC_00617;Psy|LPsy_01085
B9JCM0	GO:0006364; P:rRNA processing; IEA:InterPro	LC|LC_00479;Psy|LPsy_00126
P55323	GO:0006355; P:regulation of transcription, DNA-templated; IEA:InterPro	LC|LC_00951;Psy|LPsy_00245
P45682	GO:0000920; P:septum digestion after cytokinesis; IBA:GO_Central	LC|LC_01051;Psy|LPsy_00451
Q8UCN6	GO:0044208; P:'de novo' AMP biosynthetic process; IEA:UniProtKB-UniPathway	LC|LC_00693;Psy|LPsy_00060
Q92FZ7	GO:0008270; F:zinc ion binding; IEA:UniProtKB-UniRule	LC|LC_00731;Psy|LPsy_01024
N/A	N/A	LC|LC_00938;Psy|LPsy_00768
B3PW63	GO:0006412; P:translation; IEA:UniProtKB-UniRule	LC|LC_00298;Psy|LPsy_01061
Q8KN28	GO:0046300; P:2,4-dichlorophenoxyacetic acid catabolic process; IEA:UniProtKB-UniPathway	LC|LC_00955;Psy|LPsy_00968
Q9RQQ9	GO:0000155; F:phosphorelay sensor kinase activity; IEA:InterPro	LC|LC_00570;Psy|LPsy_00287
Q2W3F8	GO:0016149; F:translation release factor activity, codon specific; IEA:UniProtKB-UniRule	LC|LC_00396;Psy|LPsy_00161
A9IW02	GO:0006412; P:translation; IEA:UniProtKB-UniRule	LC|LC_00155;Psy|LPsy_01038
Q92L43	GO:0006412; P:translation; IEA:UniProtKB-UniRule	LC|LC_00478;Psy|LPsy_00125
O05467	GO:0008360; P:regulation of cell shape; IEA:UniProtKB-KW	LC|LC_00229;Psy|LPsy_00255
Q983S3	GO:0006457; P:protein folding; IEA:UniProtKB-UniRule	LC|LC_00708;Psy|LPsy_00962
B3PXG8	GO:0009432; P:SOS response; IEA:UniProtKB-UniRule	LC|LC_00619;Psy|LPsy_00226
Q8UEQ2	GO:0006434; P:seryl-tRNA aminoacylation; IEA:UniProtKB-UniRule	LC|LC_00864;Psy|LPsy_00453
Q8UF44	GO:0009249; P:protein lipoylation; IEA:InterPro	LC|LC_00574;Psy|LPsy_01016
P65098	GO:0006099; P:tricarboxylic acid cycle; IEA:UniProtKB-KW	LC|LC_00683;Psy|LPsy_00847
P9WP58	GO:0046872; F:metal ion binding; IEA:UniProtKB-KW	LC|LC_00212;Psy|LPsy_00081
C3MHK2	GO:0009088; P:threonine biosynthetic process; IEA:UniProtKB-UniRule	LC|LC_00231;Psy|LPsy_00257
Q1MIE8	GO:0006351; P:transcription, DNA-templated; IEA:UniProtKB-UniRule	LC|LC_00260;Psy|LPsy_00981
B3PW62	GO:0006412; P:translation; IEA:UniProtKB-UniRule	LC|LC_00297;Psy|LPsy_01063
A9CIM3	GO:0008654; P:phospholipid biosynthetic process; IDA:UniProtKB	LC|LC_00956;Psy|LPsy_00969
A6U5H5	GO:0043565; F:sequence-specific DNA binding; IEA:InterPro	LC|LC_00896;Psy|LPsy_00370
P0A3Q5	GO:0008033; P:tRNA processing; IEA:UniProtKB-UniRule	LC|LC_00519;Psy|LPsy_00728
B2SB45	GO:0000160; P:phosphorelay signal transduction system; IEA:UniProtKB-KW	LC|LC_01086;Psy|LPsy_00309
Q52947	GO:0044780; P:bacterial-type flagellum assembly; IEA:InterPro	LC|LC_00372;Psy|LPsy_00093
P00967	GO:0006164; P:purine nucleotide biosynthetic process; IBA:GO_Central	LC|LC_00835;Psy|LPsy_00011
B0T669	GO:0046677; P:response to antibiotic; IEA:UniProtKB-UniRule	LC|LC_00919;Psy|LPsy_00038
P00275	GO:0006662; P:glycerol ether metabolic process; IEA:InterPro	LC|LC_00566;Psy|LPsy_00283
P29944	N/A	LC|LC_00310;Psy|LPsy_00025
Q8UFL9	GO:0004659; F:prenyltransferase activity; IEA:UniProtKB-UniRule	LC|LC_00607;Psy|LPsy_00235
P9WQK2	GO:0006412; P:translation; IEA:UniProtKB-KW	LC|LC_00110;Psy|LPsy_01071
N/A	N/A	LC|LC_00363;Psy|LPsy_00438
N/A	N/A	LC|LC_00055;Psy|LPsy_00020
P42200	GO:0006865; P:amino acid transport; IEA:UniProtKB-KW	LC|LC_00237;Psy|LPsy_00716
Q2KDI7	GO:0006308; P:DNA catabolic process; IEA:UniProtKB-UniRule	LC|LC_00227;Psy|LPsy_00253
Q92QL0	GO:0000967; P:rRNA 5'-end processing; IEA:UniProtKB-UniRule	LC|LC_00808;Psy|LPsy_00755
Q92SQ3	GO:0006177; P:GMP biosynthetic process; IEA:UniProtKB-UniRule	LC|LC_00405;Psy|LPsy_00382
N/A	N/A	LC|LC_00920;Psy|LPsy_00037
P57630	GO:0052547; P:regulation of peptidase activity; IEA:InterPro	LC|LC_00516;Psy|LPsy_00731
C3MF26	GO:0031119; P:tRNA pseudouridine synthesis; IEA:UniProtKB-UniRule	LC|LC_01096;Psy|LPsy_01095
P0C124	GO:0006428; P:isoleucyl-tRNA aminoacylation; IEA:UniProtKB-UniRule	LC|LC_00695;Psy|LPsy_00348
N/A	N/A	LC|LC_00985;Psy|LPsy_00146
Q98HE3	GO:0071973; P:bacterial-type flagellum-dependent cell motility; IEA:InterPro	LC|LC_00378;Psy|LPsy_00099
P43775	GO:0046654; P:tetrahydrofolate biosynthetic process; IEA:UniProtKB-UniPathway	LC|LC_00565;Psy|LPsy_00282
N/A	N/A	LC|LC_00183;Psy|LPsy_00119
Q8UES7	GO:0008616; P:queuosine biosynthetic process; IEA:UniProtKB-UniRule	LC|LC_00578;Psy|LPsy_01018
N/A	N/A	LC|LC_00148;Psy|LPsy_00262
P21893	GO:0010165; P:response to X-ray; IMP:EcoCyc	LC|LC_01028;Psy|LPsy_00908
N/A	N/A	LC|LC_00816;Psy|LPsy_00404
P05445	GO:0006268; P:DNA unwinding involved in DNA replication; IEA:UniProtKB-UniRule	LC|LC_00901;Psy|LPsy_00068
A9W222	GO:0008616; P:queuosine biosynthetic process; IEA:UniProtKB-UniRule	LC|LC_00327;Psy|LPsy_00615
O66534	GO:0009231; P:riboflavin biosynthetic process; IEA:UniProtKB-UniPathway	LC|LC_00422;Psy|LPsy_00474
A6UF38	GO:0006633; P:fatty acid biosynthetic process; IEA:UniProtKB-UniRule	LC|LC_00500;Psy|LPsy_00332
P0CAV7	GO:0007059; P:chromosome segregation; IEA:UniProtKB-KW	LC|LC_01037;Psy|LPsy_00269
O05940	GO:0006096; P:glycolytic process; IEA:UniProtKB-KW	LC|LC_00983;Psy|LPsy_00458
Q8UJ94	GO:0006094; P:gluconeogenesis; IEA:UniProtKB-UniRule	LC|LC_00206;Psy|LPsy_00288
P74328	GO:0000453; P:enzyme-directed rRNA 2'-O-methylation; IBA:GO_Central	LC|LC_01021;Psy|LPsy_00051
Q2K871	GO:0006541; P:glutamine metabolic process; IEA:UniProtKB-KW	LC|LC_00684;Psy|LPsy_00848
B5ZYM1	GO:0048038; F:quinone binding; IEA:UniProtKB-KW	LC|LC_01011;Psy|LPsy_00951
Q53229	GO:0005886; C:plasma membrane; IEA:UniProtKB-SubCell	LC|LC_00553;Psy|LPsy_00274
Q6FYD4	GO:0006099; P:tricarboxylic acid cycle; IEA:UniProtKB-KW	LC|LC_00454;Psy|LPsy_00634
Q59749	GO:0006265; P:DNA topological change; IEA:UniProtKB-UniRule	LC|LC_00075;Psy|LPsy_00469
P12833	GO:0046654; P:tetrahydrofolate biosynthetic process; IEA:UniProtKB-UniPathway	LC|LC_00514;Psy|LPsy_00733
Q68WH4	GO:0006355; P:regulation of transcription, DNA-templated; IEA:InterPro	LC|LC_00918;Psy|LPsy_00972
A6WXF0	GO:0006099; P:tricarboxylic acid cycle; IEA:InterPro	LC|LC_00455;Psy|LPsy_00633
B8H092	GO:0008360; P:regulation of cell shape; IEA:UniProtKB-KW	LC|LC_00412;Psy|LPsy_00660
N/A	N/A	LC|LC_01062;Psy|LPsy_00083
B9JEX9	GO:0009245; P:lipid A biosynthetic process; IEA:UniProtKB-UniRule	LC|LC_00622;Psy|LPsy_00230
Q2K6C2	GO:0008360; P:regulation of cell shape; IEA:UniProtKB-KW	LC|LC_00677;Psy|LPsy_00662
Q98I01	GO:0009432; P:SOS response; IEA:UniProtKB-UniRule	LC|LC_00464;Psy|LPsy_00720
P48260	GO:0016226; P:iron-sulfur cluster assembly; IEA:InterPro	LC|LC_00051;Psy|LPsy_00638
Q8UI76	GO:0005315; F:inorganic phosphate transmembrane transporter activity; IEA:InterPro	LC|LC_00226;Psy|LPsy_00116
Q92N73	GO:0009156; P:ribonucleoside monophosphate biosynthetic process; IEA:UniProtKB-UniRule	LC|LC_00011;Psy|LPsy_00389
A8EZU0	GO:0050660; F:flavin adenine dinucleotide binding; IEA:InterPro	LC|LC_00273;Psy|LPsy_00368
N/A	N/A	LC|LC_00535;Psy|LPsy_00780
B3PWS5	GO:0006412; P:translation; IEA:UniProtKB-UniRule	LC|LC_00253;Psy|LPsy_01053
N/A	N/A	LC|LC_00188;Psy|LPsy_00164
P56907	GO:0048038; F:quinone binding; IEA:UniProtKB-KW	LC|LC_00719;Psy|LPsy_00955
P50974	GO:0006120; P:mitochondrial electron transport, NADH to ubiquinone; IEA:InterPro	LC|LC_00831;Psy|LPsy_00946
P0ABJ0	GO:0009060; P:aerobic respiration; IEA:InterPro	LC|LC_01091;Psy|LPsy_00312
Q44458	GO:0052143; P:chemotaxis on or near host involved in symbiotic interaction; IMP:PAMGO_GAT	LC|LC_00382;Psy|LPsy_00103
O54243	GO:0009306; P:protein secretion; IEA:InterPro	LC|LC_00383;Psy|LPsy_00104
A9CK16	GO:0002100; P:tRNA wobble adenosine to inosine editing; IEA:UniProtKB-UniRule	LC|LC_00849;Psy|LPsy_00425
A1URA3	GO:0030163; P:protein catabolic process; IEA:UniProtKB-UniRule	LC|LC_00497;Psy|LPsy_01112
Q1MEG2	GO:0015633; F:zinc-transporting ATPase activity; IEA:UniProtKB-UniRule	LC|LC_00484;Psy|LPsy_00131
P25885	GO:0055085; P:transmembrane transport; IEA:InterPro	LC|LC_00992;Psy|LPsy_00152
Q89AF9	GO:0006401; P:RNA catabolic process; IEA:UniProtKB-UniRule	LC|LC_00064;Psy|LPsy_00046
Q8UIN5	GO:0006432; P:phenylalanyl-tRNA aminoacylation; IEA:UniProtKB-UniRule	LC|LC_00668;Psy|LPsy_00503
B9J8H7	GO:0044205; P:'de novo' UMP biosynthetic process; IEA:UniProtKB-UniPathway	LC|LC_00143;Psy|LPsy_00750
Q2K6C3	GO:0008360; P:regulation of cell shape; IEA:UniProtKB-KW	LC|LC_00676;Psy|LPsy_00663
Q9X248	GO:0030497; P:fatty acid elongation; ISS:UniProtKB	LC|LC_00434;Psy|LPsy_00483
Q48PL9	GO:0006885; P:regulation of pH; IEA:InterPro	LC|LC_01066;Psy|LPsy_00421
P0CI75	GO:0006355; P:regulation of transcription, DNA-templated; IEA:UniProtKB-UniRule	LC|LC_00597;Psy|LPsy_00944
Q8UDM3	GO:0008360; P:regulation of cell shape; IEA:UniProtKB-KW	LC|LC_00417;Psy|LPsy_00656
P52558	GO:0006189; P:'de novo' IMP biosynthetic process; IEA:UniProtKB-UniRule	LC|LC_00138;Psy|LPsy_00996
A6UEE8	GO:0002098; P:tRNA wobble uridine modification; IEA:InterPro	LC|LC_01039;Psy|LPsy_00271
P45123	GO:0046677; P:response to antibiotic; IEA:UniProtKB-KW	LC|LC_00539;Psy|LPsy_00841
P77499	GO:0009314; P:response to radiation; IMP:EcoCyc	LC|LC_00048;Psy|LPsy_00639
P46339	GO:0006817; P:phosphate ion transport; IEA:InterPro	LC|LC_00184;Psy|LPsy_00118
A4N8V8	GO:0009405; P:pathogenesis; IEA:UniProtKB-KW	LC|LC_00642;Psy|LPsy_01105
P42778	GO:0008237; F:metallopeptidase activity; IEA:UniProtKB-KW	LC|LC_00228;Psy|LPsy_00254
P0AD57	GO:0006744; P:ubiquinone biosynthetic process; IMP:EcoCyc	LC|LC_00174;Psy|LPsy_00163
Q52894	GO:0004252; F:serine-type endopeptidase activity; ISS:UniProtKB	LC|LC_00293;Psy|LPsy_00112
Q8UGH4	GO:0006646; P:phosphatidylethanolamine biosynthetic process; IEA:UniProtKB-UniPathway	LC|LC_00898;Psy|LPsy_00018
Q1RKE8	GO:0048038; F:quinone binding; IEA:UniProtKB-KW	LC|LC_01009;Psy|LPsy_00949
Q9ZCD3	GO:0070084; P:protein initiator methionine removal; IEA:UniProtKB-UniRule	LC|LC_01031;Psy|LPsy_00910
Q92QV4	GO:0006422; P:aspartyl-tRNA aminoacylation; IEA:UniProtKB-UniRule	LC|LC_00856;Psy|LPsy_00377
Q8RWN9	GO:0006096; P:glycolytic process; IEA:UniProtKB-KW	LC|LC_00045;Psy|LPsy_00459
Q92JQ4	GO:0002949; P:tRNA threonylcarbamoyladenosine modification; IEA:InterPro	LC|LC_00569;Psy|LPsy_00286
B8H0A0	GO:0008360; P:regulation of cell shape; IEA:UniProtKB-KW	LC|LC_00418;Psy|LPsy_00655
Q4UML9	GO:0004222; F:metalloendopeptidase activity; IEA:InterPro	LC|LC_00705;Psy|LPsy_00328
A1BBD2	GO:0006835; P:dicarboxylic acid transport; IEA:UniProtKB-UniRule	LC|LC_00368;Psy|LPsy_00444
N/A	N/A	LC|LC_00945;Psy|LPsy_00515
N/A	N/A	LC|LC_00839;Psy|LPsy_00134
P56912	GO:0048038; F:quinone binding; IEA:UniProtKB-KW	LC|LC_01013;Psy|LPsy_00953
B9JER1	GO:0042254; P:ribosome biogenesis; IEA:UniProtKB-UniRule	LC|LC_00037;Psy|LPsy_00407
Q9KV09	GO:0006508; P:proteolysis; ISS:TIGR	LC|LC_00515;Psy|LPsy_00732
C3MF10	GO:0006364; P:rRNA processing; IEA:UniProtKB-UniRule	LC|LC_00274;Psy|LPsy_00367
Q8EKR0	GO:0070475; P:rRNA base methylation; IBA:GO_Central	LC|LC_00211;Psy|LPsy_00082
B2S7M5	GO:0015986; P:ATP synthesis coupled proton transport; IEA:UniProtKB-UniRule	LC|LC_00903;Psy|LPsy_00065
Q98C31	GO:0006436; P:tryptophanyl-tRNA aminoacylation; IEA:UniProtKB-UniRule	LC|LC_00230;Psy|LPsy_00256
P58278	GO:0004252; F:serine-type endopeptidase activity; IEA:UniProtKB-UniRule	LC|LC_00867;Psy|LPsy_01069
P56909	GO:0048038; F:quinone binding; IEA:UniProtKB-KW	LC|LC_00720;Psy|LPsy_00954
Q8UDM6	GO:0008360; P:regulation of cell shape; IEA:UniProtKB-KW	LC|LC_00413;Psy|LPsy_00659
P0A9F8	GO:0003700; F:DNA-binding transcription factor activity; IEA:InterPro	LC|LC_00462;Psy|LPsy_01082
Q2YNM1	GO:0015031; P:protein transport; IEA:UniProtKB-KW	LC|LC_00750;Psy|LPsy_00808
Q1MAQ9	GO:0008654; P:phospholipid biosynthetic process; IEA:UniProtKB-UniRule	LC|LC_00167;Psy|LPsy_00622
O34171	GO:0030254; P:protein secretion by the type III secretion system; IEA:InterPro	LC|LC_00377;Psy|LPsy_00098
P45622	GO:0006782; P:protoporphyrinogen IX biosynthetic process; IEA:UniProtKB-UniPathway	LC|LC_00073;Psy|LPsy_00470
P67084	GO:0030170; F:pyridoxal phosphate binding; IEA:UniProtKB-UniRule	LC|LC_00150;Psy|LPsy_00263
P29915	GO:0042773; P:ATP synthesis coupled electron transport; IEA:InterPro	LC|LC_01012;Psy|LPsy_00952
Q59747	GO:0009399; P:nitrogen fixation; IEA:UniProtKB-KW	LC|LC_00703;Psy|LPsy_01023
Q5BKM6	GO:0019918; P:peptidyl-arginine methylation, to symmetrical-dimethyl arginine; ISS:UniProtKB	LC|LC_00009;Psy|LPsy_00388
N/A	N/A	LC|LC_00759;Psy|LPsy_00527
Q89AI5	GO:0002949; P:tRNA threonylcarbamoyladenosine modification; IEA:InterPro	LC|LC_00277;Psy|LPsy_00365
P56902	GO:0006633; P:fatty acid biosynthetic process; IEA:UniProtKB-UniPathway	LC|LC_00116;Psy|LPsy_01101
P44957	GO:0009231; P:riboflavin biosynthetic process; IEA:InterPro	LC|LC_00952;Psy|LPsy_00964
B9JCY3	GO:0031564; P:transcription antitermination; IEA:UniProtKB-KW	LC|LC_00425;Psy|LPsy_00477
Q1RKC5	GO:0046677; P:response to antibiotic; IEA:UniProtKB-KW	LC|LC_00395;Psy|LPsy_00160
B9JVN7	GO:0006412; P:translation; IEA:UniProtKB-UniRule	LC|LC_00648;Psy|LPsy_01057
P26745	GO:0046872; F:metal ion binding; IEA:UniProtKB-KW	LC|LC_00939;Psy|LPsy_00769
P73265	GO:0042128; P:nitrate assimilation; IEA:UniProtKB-KW	LC|LC_00106;Psy|LPsy_00041
P48934	GO:0006099; P:tricarboxylic acid cycle; IEA:UniProtKB-UniPathway	LC|LC_00170;Psy|LPsy_00624
P44720	GO:0009252; P:peptidoglycan biosynthetic process; IEA:UniProtKB-UniRule	LC|LC_00115;Psy|LPsy_01100
Q8YDK9	GO:0009306; P:protein secretion; IEA:InterPro	LC|LC_00319;Psy|LPsy_00538
B3Q9W8	GO:0006412; P:translation; IEA:UniProtKB-UniRule	LC|LC_00809;Psy|LPsy_00754
Q92R55	GO:0009089; P:lysine biosynthetic process via diaminopimelate; IEA:UniProtKB-UniPathway	LC|LC_01048;Psy|LPsy_01075
P36250	GO:0006412; P:translation; IEA:UniProtKB-UniRule	LC|LC_00098;Psy|LPsy_00986
O54246	GO:0006935; P:chemotaxis; IEA:UniProtKB-KW	LC|LC_00380;Psy|LPsy_00101
N/A	N/A	LC|LC_00361;Psy|LPsy_00439
B5ZS33	GO:0006426; P:glycyl-tRNA aminoacylation; IEA:UniProtKB-UniRule	LC|LC_00189;Psy|LPsy_00165
Q92I22	GO:0006099; P:tricarboxylic acid cycle; IEA:UniProtKB-UniRule	LC|LC_00329;Psy|LPsy_00632
N/A	N/A	LC|LC_00411;Psy|LPsy_01117
Q56954	GO:0010043; P:response to zinc ion; IBA:GO_Central	LC|LC_00644;Psy|LPsy_01107
P0CAV8	GO:0007059; P:chromosome segregation; IEA:UniProtKB-KW	LC|LC_01036;Psy|LPsy_00268
P50507	GO:0001123; P:transcription initiation from bacterial-type RNA polymerase promoter; IEA:UniProtKB-UniRule	LC|LC_00691;Psy|LPsy_00058
N/A	N/A	LC|LC_00352;Psy|LPsy_00934
P57429	GO:0008033; P:tRNA processing; IEA:UniProtKB-UniRule	LC|LC_00134;Psy|LPsy_00159
B3PWS7	GO:0006412; P:translation; IEA:UniProtKB-UniRule	LC|LC_00251;Psy|LPsy_01051
N/A	N/A	LC|LC_00707;Psy|LPsy_00963
Q92HF4	GO:0031564; P:transcription antitermination; IEA:UniProtKB-UniRule	LC|LC_00572;Psy|LPsy_00250
P39671	GO:0006006; P:glucose metabolic process; IEA:UniProtKB-KW	LC|LC_00082;Psy|LPsy_00707
N/A	N/A	LC|LC_00458;Psy|LPsy_00429
P0CAX1	GO:0006261; P:DNA-dependent DNA replication; IEA:UniProtKB-UniRule	LC|LC_00563;Psy|LPsy_00277
A6U9N0	GO:0008360; P:regulation of cell shape; IEA:UniProtKB-KW	LC|LC_00306;Psy|LPsy_00844
P53575	GO:0009055; F:electron transfer activity; IBA:GO_Central	LC|LC_00615;Psy|LPsy_00084
Q1MJ11	GO:0006412; P:translation; IEA:UniProtKB-UniRule	LC|LC_00472;Psy|LPsy_00490
Q44335	GO:0071973; P:bacterial-type flagellum-dependent cell motility; IEA:InterPro	LC|LC_00376;Psy|LPsy_00097
Q1RKM3	GO:0006655; P:phosphatidylglycerol biosynthetic process; IEA:UniProtKB-UniPathway	LC|LC_00063;Psy|LPsy_00045
P9WMT2	GO:0000746; P:conjugation; IEA:UniProtKB-KW	LC|LC_00837;Psy|LPsy_00136
Q2YMH5	GO:0000725; P:recombinational repair; IEA:UniProtKB-UniRule	LC|LC_00970;Psy|LPsy_00486
P77935	GO:0009113; P:purine nucleobase biosynthetic process; IEA:InterPro	LC|LC_00967;Psy|LPsy_00484
O69777	GO:0045454; P:cell redox homeostasis; IEA:InterPro	LC|LC_00266;Psy|LPsy_00512
N/A	N/A	LC|LC_00838;Psy|LPsy_00135
Q11CS8	GO:0006412; P:translation; IEA:UniProtKB-UniRule	LC|LC_01067;Psy|LPsy_00422
Q56955	GO:0010043; P:response to zinc ion; IBA:GO_Central	LC|LC_00645;Psy|LPsy_01108
B5ZN86	GO:0006415; P:translational termination; IEA:UniProtKB-UniRule	LC|LC_00608;Psy|LPsy_00236
B2S9Q7	GO:0008615; P:pyridoxine biosynthetic process; IEA:UniProtKB-KW	LC|LC_00893;Psy|LPsy_00781
B2S758	GO:0006355; P:regulation of transcription, DNA-templated; IEA:InterPro	LC|LC_00296;Psy|LPsy_00113
Q1MJ22	GO:0006423; P:cysteinyl-tRNA aminoacylation; IEA:UniProtKB-UniRule	LC|LC_00344;Psy|LPsy_00015
N/A	N/A	LC|LC_00236;Psy|LPsy_00579
Q05523	GO:0030435; P:sporulation resulting in formation of a cellular spore; IEA:UniProtKB-KW	LC|LC_00289;Psy|LPsy_00110
Q56953	GO:0055072; P:iron ion homeostasis; IEA:UniProtKB-KW	LC|LC_00643;Psy|LPsy_01106
Q46339	GO:0006730; P:one-carbon metabolic process; IEA:UniProtKB-KW	LC|LC_00159;Psy|LPsy_00885
Q4UN31	GO:0006260; P:DNA replication; IEA:UniProtKB-KW	LC|LC_00558;Psy|LPsy_00279
Q1MGM6	GO:0015937; P:coenzyme A biosynthetic process; IEA:UniProtKB-UniRule	LC|LC_00580;Psy|LPsy_01019
A9CJA4	GO:0042773; P:ATP synthesis coupled electron transport; IEA:InterPro	LC|LC_01008;Psy|LPsy_00948
B9JVJ7	GO:0006412; P:translation; IEA:UniProtKB-UniRule	LC|LC_00811;Psy|LPsy_00752
A9CG70	GO:0018364; P:peptidyl-glutamine methylation; IEA:UniProtKB-UniRule	LC|LC_00354;Psy|LPsy_00935
Q2YQA5	GO:0000160; P:phosphorelay signal transduction system; IDA:UniProtKB	LC|LC_00763;Psy|LPsy_00919
Q8UBM1	GO:0070043; F:rRNA (guanine-N7-)-methyltransferase activity; IEA:UniProtKB-UniRule	LC|LC_01038;Psy|LPsy_00270
O33518	GO:0043952; P:protein transport by the Sec complex; IEA:UniProtKB-UniRule	LC|LC_01105;Psy|LPsy_00876
Q1C5G8	GO:0008033; P:tRNA processing; IEA:UniProtKB-KW	LC|LC_00307;Psy|LPsy_00845
Q8UGD4	GO:0008615; P:pyridoxine biosynthetic process; IEA:UniProtKB-UniRule	LC|LC_01110;Psy|LPsy_00435
B9J9J0	GO:0009432; P:SOS response; IEA:UniProtKB-UniRule	LC|LC_00875;Psy|LPsy_01119
Q5QCP2	GO:0008295; P:spermidine biosynthetic process; ISS:UniProtKB	LC|LC_00988;Psy|LPsy_00149
B9JCB9	GO:0006412; P:translation; IEA:UniProtKB-UniRule	LC|LC_00473;Psy|LPsy_00491
Q9ZL20	GO:0009088; P:threonine biosynthetic process; IEA:UniProtKB-UniPathway	LC|LC_01030;Psy|LPsy_00909
Q8UGA9	GO:0009432; P:SOS response; IEA:UniProtKB-UniRule	LC|LC_00269;Psy|LPsy_00044
Ca. L. capsica and L. crescens
swiss_prot_id	go_annotation	protein_list
N/A	N/A	cres|LCres_01174;LC|LC_00920
B9JXQ5	GO:0006235; P:dTTP biosynthetic process; IEA:UniProtKB-UniPathway	cres|LCres_00670;LC|LC_00513
Q2K9L1	GO:0006412; P:translation; IEA:UniProtKB-UniRule	cres|LCres_00449;LC|LC_00252
A6WZQ9	GO:0008360; P:regulation of cell shape; IEA:UniProtKB-KW	cres|LCres_00631;LC|LC_00999
Q1MHM2	GO:0006434; P:seryl-tRNA aminoacylation; IEA:UniProtKB-UniRule	cres|LCres_01143;LC|LC_00864
O83845	GO:0002949; P:tRNA threonylcarbamoyladenosine modification; IEA:InterPro	cres|LCres_00018;LC|LC_00569
A6U8F5	GO:0009249; P:protein lipoylation; IEA:UniProtKB-UniRule	cres|LCres_01137;LC|LC_00982
P56909	GO:0048038; F:quinone binding; IEA:UniProtKB-KW	cres|LCres_00301;LC|LC_00720
C3MAY3	GO:0006412; P:translation; IEA:UniProtKB-UniRule	cres|LCres_00447;LC|LC_00254
M4MR97	GO:0006364; P:rRNA processing; IEA:UniProtKB-UniRule	cres|LCres_00312;LC|LC_00596
P52156	GO:0006353; P:DNA-templated transcription, termination; IEA:UniProtKB-UniRule	cres|LCres_00034;LC|LC_00550
Q92TE9	GO:0015937; P:coenzyme A biosynthetic process; IEA:UniProtKB-UniRule	cres|LCres_00029;LC|LC_00557
Q8UIG9	GO:0009146; P:purine nucleoside triphosphate catabolic process; IEA:UniProtKB-UniRule	cres|LCres_01224;LC|LC_00215
P0CAV8	GO:0007059; P:chromosome segregation; IEA:UniProtKB-KW	cres|LCres_00039;LC|LC_01036
A6UF38	GO:0006633; P:fatty acid biosynthetic process; IEA:UniProtKB-UniRule	cres|LCres_00143;LC|LC_00500
Q9UYB2	GO:0002949; P:tRNA threonylcarbamoyladenosine modification; IDA:UniProtKB	cres|LCres_00095;LC|LC_00503
D3GSC3	GO:0005886; C:plasma membrane; IEA:UniProtKB-SubCell	cres|LCres_00977;LC|LC_00759
Q92R55	GO:0009089; P:lysine biosynthetic process via diaminopimelate; IEA:UniProtKB-UniPathway	cres|LCres_00588;LC|LC_01048
P0CY91	GO:0046872; F:metal ion binding; IEA:UniProtKB-KW	cres|LCres_00209;LC|LC_00701
N/A	N/A	cres|LCres_00752;LC|LC_00420
A1USW8	GO:0048038; F:quinone binding; IEA:UniProtKB-KW	cres|LCres_00298;LC|LC_00716
N/A	N/A	cres|LCres_00292;LC|LC_00707
N/A	N/A	cres|LCres_01245;LC|LC_00816
B9J7E0	GO:0008616; P:queuosine biosynthetic process; IEA:UniProtKB-UniRule	cres|LCres_01116;LC|LC_00426
B9JVN3	GO:0006412; P:translation; IEA:UniProtKB-UniRule	cres|LCres_00440;LC|LC_00298
P80859	GO:0006098; P:pentose-phosphate shunt; IEA:UniProtKB-UniPathway	cres|LCres_01303;LC|LC_00482
Q9KH33	GO:0006177; P:GMP biosynthetic process; IEA:UniProtKB-UniRule	cres|LCres_01071;LC|LC_00766
Q52989	GO:0006817; P:phosphate ion transport; IEA:UniProtKB-KW	cres|LCres_01289;LC|LC_00225
P0AD57	GO:0006744; P:ubiquinone biosynthetic process; IMP:EcoCyc	cres|LCres_00104;LC|LC_00174
B3PP01	GO:0009249; P:protein lipoylation; IEA:InterPro	cres|LCres_00952;LC|LC_00574
B9JUC4	GO:0006412; P:translation; IEA:UniProtKB-UniRule	cres|LCres_01299;LC|LC_00478
O08371	GO:0006099; P:tricarboxylic acid cycle; IEA:UniProtKB-UniRule	cres|LCres_00777;LC|LC_00329
C6XFZ0	GO:2001295; P:malonyl-CoA biosynthetic process; IEA:UniProtKB-UniPathway	cres|LCres_00023;LC|LC_00564
Q9XD74	GO:0004784; F:superoxide dismutase activity; IEA:UniProtKB-EC	cres|LCres_00328;LC|LC_00014
P58278	GO:0004252; F:serine-type endopeptidase activity; IEA:UniProtKB-UniRule	cres|LCres_00943;LC|LC_00867
P39665	GO:0042301; F:phosphate ion binding; IEA:InterPro	cres|LCres_01293;LC|LC_00183

## Sheet: Sup_Table4
Supplementary Table 3. Tad pilus complex genes in Ca. L. capsica and their divergence in pairwise comparisons with other Liberibacter taxa.
*See Sup_Table4 and 5 for Ca. L. capsica gene locus number locations and prokka annotations and protein fasta files
Gene name1	Gene description1	Ca. L. capsica2	query ID1,2	% Identity2	E-value2	Ca. L. africanus3	Ca. L. americanus3	Ca. L. asiaticus3	Ca. L psyllaurous3	Ca. L. crescens3
tadZ/cpaE	Biosynthesis of ATPase	LC_00501	WP_015273699.1	57.8	8.99e-176
rcpB/cpaD	periplasmic subunits	LC_00502	WP_015273700.1	37	2.21e-46
rcpa/cpaC	secretin	LC_00503	WP_081583181.1	48.1	1.19e-143
rcpC/tadG	inner membrane anchor	LC_00795	WP_015273492.1	33	2.44e-11
tadA/cpaF	Bidirectional motor ATPase	LC_00799	WP_015273698.1	77.4	3.35e-96
tadB/cpaG	inner membrane staging complex	LC_00800	AGA65272.1	49	5.28e-103
tadC/cpaH	inner membrane staging complex	LC_00801	WP_015273696.1	50.6	8.7e-56
tadD/cpaO	pilotin	LC_00880	WP_015273700.1	67.9	1.76e-54
cpaI	Pil-N domain of the secretin protein	LC_00933	B488_RS06290	44.6	1.97e-33
1 Gene names, accession numbers, and descriptions were obtained from Andrade and Wang (2019) and Cai et al. (2021); tadE, tadF, cpaA, and cpaB were not identified in the draft genome of Ca. L. capsica
2 Blastp was conducted with the query ID against the prokka annotated proteins of Ca. L. capsica; See Sup_Table4 for Ca. L. capsica gene locus number locations and prokka annotations
3 pair-wise dN comparison of Ca. L. capsica to other Liberibacter taxa; A colored cell indicates that the dN (nonsynonymous substitutions per nonsynonymous site) value is within the top 10% for that pair-wise comparison
	:A colored cell indicates that the dN (nonsynonymous substitutions per nonsynonymous site) value is within the top 10% for that pair-wise comparison

## Sheet: Sup_Table5
Supplementary Table 4. Prokka annotation of Ca. L. capsica contigs
>Feature k141_896
>Feature k141_2681
>Feature k141_1904
>Feature k141_2682
>Feature k141_112
306	157	CDS
			inference	ab initio prediction:Prodigal:002006
			locus_tag	LC_00001
			product	hypothetical protein
>Feature k141_1008
592	176	CDS
			EC_number	3.6.4.12
			db_xref	COG:COG2255
			gene	ruvB_1
			inference	ab initio prediction:Prodigal:002006
			inference	similar to AA sequence:UniProtKB:P0A812
			locus_tag	LC_00002
			product	Holliday junction ATP-dependent DNA helicase RuvB
>Feature k141_2128
>Feature k141_784
>Feature k141_785
>Feature k141_2571
>Feature k141_2237
20	508	CDS
			EC_number	2.5.1.145
			db_xref	COG:COG0682
			gene	lgt
			inference	ab initio prediction:Prodigal:002006
			inference	similar to AA sequence:UniProtKB:P60955
			locus_tag	LC_00003
			product	Phosphatidylglycerol--prolipoprotein diacylglyceryl transferase
505	1596	CDS
			inference	ab initio prediction:Prodigal:002006
			locus_tag	LC_00004
			product	hypothetical protein
1690	1788	CDS
			inference	ab initio prediction:Prodigal:002006
			locus_tag	LC_00005
			product	hypothetical protein
1917	2894	CDS
			EC_number	2.7.6.1
			db_xref	COG:COG0462
			gene	prs
			inference	ab initio prediction:Prodigal:002006
			inference	similar to AA sequence:UniProtKB:P65235
			locus_tag	LC_00006
			product	Ribose-phosphate pyrophosphokinase
2911	3030	CDS
			inference	ab initio prediction:Prodigal:002006
			locus_tag	LC_00007
			product	hypothetical protein
3307	3053	CDS
			inference	ab initio prediction:Prodigal:002006
			locus_tag	LC_00008
			product	hypothetical protein
>Feature k141_450
>Feature k141_1569
135	347	CDS
			EC_number	1.15.1.1
			db_xref	COG:COG0605
			gene	sodB
			inference	ab initio prediction:Prodigal:002006
			inference	similar to AA sequence:UniProtKB:Q9XD74
			locus_tag	LC_00009
			product	Superoxide dismutase [Mn]
>Feature k141_2238
>Feature k141_1459
>Feature k141_3015
>Feature k141_563
>Feature k141_897
34	168	CDS
			inference	ab initio prediction:Prodigal:002006
			locus_tag	LC_00010
			product	hypothetical protein
182	286	CDS
			inference	ab initio prediction:Prodigal:002006
			locus_tag	LC_00011
			product	hypothetical protein
998	234	CDS
			inference	ab initio prediction:Prodigal:002006
			locus_tag	LC_00012
			product	hypothetical protein
>Feature k141_339
>Feature k141_1345
54	683	CDS
			db_xref	COG:COG5265
			gene	atm1
			inference	ab initio prediction:Prodigal:002006
			inference	similar to AA sequence:UniProtKB:Q2G506
			locus_tag	LC_00013
			product	ATM1-type heavy metal exporter
829	755	tRNA
			inference	COORDINATES:profile:Aragorn:001002
			locus_tag	LC_00014
			product	tRNA-Glu(ttc)
1341	1466	CDS
			inference	ab initio prediction:Prodigal:002006
			locus_tag	LC_00015
			product	hypothetical protein
>Feature k141_1121
1433	75	CDS
			gene	mutL_1
			inference	ab initio prediction:Prodigal:002006
			inference	protein motif:HAMAP:MF_00149
			locus_tag	LC_00016
			product	DNA mismatch repair protein MutL
>Feature k141_564
>Feature k141_2129
>Feature k141_2460
>Feature k141_1793
>Feature k141_3016
>Feature k141_786
211	11	CDS
			inference	ab initio prediction:Prodigal:002006
			locus_tag	LC_00017
			product	hypothetical protein
440	541	CDS
			inference	ab initio prediction:Prodigal:002006
			locus_tag	LC_00018
			product	hypothetical protein
>Feature k141_1012
118	252	CDS
			inference	ab initio prediction:Prodigal:002006
			locus_tag	LC_00019
			product	hypothetical protein
>Feature k141_2795
300	527	CDS
			inference	ab initio prediction:Prodigal:002006
			locus_tag	LC_00020
			product	hypothetical protein
840	1247	CDS
			inference	ab initio prediction:Prodigal:002006
			locus_tag	LC_00021
			product	hypothetical protein
>Feature k141_1794
>Feature k141_673
657	547	CDS
			inference	ab initio prediction:Prodigal:002006
			locus_tag	LC_00022
			product	hypothetical protein
>Feature k141_225
>Feature k141_3240
>Feature k141_2130
364	167	CDS
			inference	ab initio prediction:Prodigal:002006
			locus_tag	LC_00023
			product	hypothetical protein
458	357	CDS
			inference	ab initio prediction:Prodigal:002006
			locus_tag	LC_00024
			product	hypothetical protein
>Feature k141_3018
>Feature k141_1233
>Feature k141_1460
>Feature k141_2684
>Feature k141_1681
>Feature k141_1347
>Feature k141_453
>Feature k141_565
>Feature k141_1570
>Feature k141_2350
>Feature k141_1013
>Feature k141_4
>Feature k141_113
>Feature k141_3019
>Feature k141_2574
>Feature k141_1014
>Feature k141_228
>Feature k141_677
>Feature k141_455
>Feature k141_1234
>Feature k141_1682
>Feature k141_114
>Feature k141_788
>Feature k141_1912
>Feature k141_567
>Feature k141_2687
>Feature k141_1235
>Feature k141_678
>Feature k141_1913
5	142	CDS
			inference	ab initio prediction:Prodigal:002006
			locus_tag	LC_00025
			product	hypothetical protein
81	215	CDS
			inference	ab initio prediction:Prodigal:002006
			locus_tag	LC_00026
			product	hypothetical protein
>Feature k141_3022
>Feature k141_344
>Feature k141_1572
>Feature k141_230
>Feature k141_1351
>Feature k141_2798
83	244	CDS
			inference	ab initio prediction:Prodigal:002006
			locus_tag	LC_00027
			product	hypothetical protein
>Feature k141_2241
432	106	CDS
			inference	ab initio prediction:Prodigal:002006
			locus_tag	LC_00028
			product	hypothetical protein
1218	451	CDS
			EC_number	3.6.4.12
			db_xref	COG:COG0305
			gene	dnaC_1
			inference	ab initio prediction:Prodigal:002006
			inference	similar to AA sequence:UniProtKB:P37469
			locus_tag	LC_00029
			product	Replicative DNA helicase
>Feature k141_2021
>Feature k141_6
82	228	CDS
			inference	ab initio prediction:Prodigal:002006
			locus_tag	LC_00030
			product	hypothetical protein
>Feature k141_1683
>Feature k141_1236
>Feature k141_3241
>Feature k141_2135
>Feature k141_2909
>Feature k141_345
>Feature k141_1684
>Feature k141_2800
>Feature k141_3127
159	428	CDS
			db_xref	COG:COG0211
			gene	rpmA
			inference	ab initio prediction:Prodigal:002006
			inference	similar to AA sequence:UniProtKB:Q6NDE9
			locus_tag	LC_00031
			product	50S ribosomal protein L27
465	611	CDS
			inference	ab initio prediction:Prodigal:002006
			locus_tag	LC_00032
			product	hypothetical protein
695	1702	CDS
			EC_number	3.6.5.-
			gene	cgtA
			inference	ab initio prediction:Prodigal:002006
			inference	similar to AA sequence:UniProtKB:B8GYI7
			locus_tag	LC_00033
			product	GTPase Obg/CgtA
>Feature k141_2353
>Feature k141_3023
>Feature k141_1915
52	321	CDS
			inference	ab initio prediction:Prodigal:002006
			locus_tag	LC_00034
			product	hypothetical protein
>Feature k141_346
>Feature k141_1016
688	230	CDS
			EC_number	2.5.1.39
			gene	plqA
			inference	ab initio prediction:Prodigal:002006
			inference	similar to AA sequence:UniProtKB:Q55500
			locus_tag	LC_00035
			product	4-hydroxybenzoate solanesyltransferase
>Feature k141_901
>Feature k141_3242
>Feature k141_7
>Feature k141_119
>Feature k141_2137
>Feature k141_2911
>Feature k141_1238
>Feature k141_2691
>Feature k141_791
>Feature k141_1354
>Feature k141_1574
>Feature k141_8
>Feature k141_347
>Feature k141_1239
>Feature k141_1355
>Feature k141_792
>Feature k141_1018
>Feature k141_120
28	204	CDS
			inference	ab initio prediction:Prodigal:002006
			locus_tag	LC_00036
			product	hypothetical protein
>Feature k141_2693
>Feature k141_1796
20	853	CDS
			EC_number	6.3.5.5
			db_xref	COG:COG0505
			gene	carA
			inference	ab initio prediction:Prodigal:002006
			inference	similar to AA sequence:UniProtKB:P0A6F1
			locus_tag	LC_00037
			product	Carbamoyl-phosphate synthase small chain
1012	1122	CDS
			inference	ab initio prediction:Prodigal:002006
			locus_tag	LC_00038
			product	hypothetical protein
1619	1371	CDS
			inference	ab initio prediction:Prodigal:002006
			locus_tag	LC_00039
			product	hypothetical protein
>Feature k141_2025
>Feature k141_685
>Feature k141_3243
>Feature k141_1356
>Feature k141_2803
>Feature k141_1576
>Feature k141_2915
>Feature k141_10
>Feature k141_2141
>Feature k141_2804
>Feature k141_793
>Feature k141_1357
>Feature k141_231
21	377	CDS
			EC_number	2.2.1.7
			gene	dxs
			inference	ab initio prediction:Prodigal:002006
			inference	protein motif:HAMAP:MF_00315
			locus_tag	LC_00040
			product	1-deoxy-D-xylulose-5-phosphate synthase
384	926	CDS
			EC_number	2.3.1.12
			gene	pdhC
			inference	ab initio prediction:Prodigal:002006
			inference	similar to AA sequence:UniProtKB:P65636
			locus_tag	LC_00041
			product	Dihydrolipoyllysine-residue acetyltransferase component of pyruvate dehydrogenase complex
1085	921	CDS
			inference	ab initio prediction:Prodigal:002006
			locus_tag	LC_00042
			product	hypothetical protein
1375	1256	CDS
			inference	ab initio prediction:Prodigal:002006
			locus_tag	LC_00043
			product	hypothetical protein
>Feature k141_1020
389	108	CDS
			db_xref	COG:COG0396
			gene	sufC
			inference	ab initio prediction:Prodigal:002006
			inference	similar to AA sequence:UniProtKB:P77499
			locus_tag	LC_00044
			product	putative ATP-dependent transporter SufC
>Feature k141_1916
92	409	CDS
			EC_number	2.1.1.192
			gene	rlmN
			inference	ab initio prediction:Prodigal:002006
			inference	protein motif:HAMAP:MF_01849
			locus_tag	LC_00045
			product	Dual-specificity RNA methyltransferase RlmN
997	608	CDS
			EC_number	3.2.2.27
			db_xref	COG:COG0692
			gene	ung
			inference	ab initio prediction:Prodigal:002006
			inference	similar to AA sequence:UniProtKB:P12295
			locus_tag	LC_00046
			product	Uracil-DNA glycosylase
>Feature k141_2697
>Feature k141_3024
20	112	CDS
			inference	ab initio prediction:Prodigal:002006
			locus_tag	LC_00047
			product	hypothetical protein
1093	143	CDS
			db_xref	COG:COG0719
			gene	sufB
			inference	ab initio prediction:Prodigal:002006
			inference	similar to AA sequence:UniProtKB:P77522
			locus_tag	LC_00048
			product	FeS cluster assembly protein SufB
>Feature k141_11
>Feature k141_1242
>Feature k141_2027
>Feature k141_1123
432	1892	CDS
			gene	cckA
			inference	ab initio prediction:Prodigal:002006
			inference	similar to AA sequence:UniProtKB:P0DOA0
			locus_tag	LC_00049
			product	Sensor kinase CckA
2096	1932	CDS
			inference	ab initio prediction:Prodigal:002006
			locus_tag	LC_00050
			product	hypothetical protein
2528	2235	CDS
			inference	ab initio prediction:Prodigal:002006
			locus_tag	LC_00051
			product	hypothetical protein
>Feature k141_3246
>Feature k141_1358
>Feature k141_1577
>Feature k141_3025
>Feature k141_1917
>Feature k141_1797
>Feature k141_1124
>Feature k141_2576
>Feature k141_1021
>Feature k141_904
>Feature k141_12
>Feature k141_2807
>Feature k141_1359
>Feature k141_797
>Feature k141_2028
>Feature k141_1685
317	898	CDS
			inference	ab initio prediction:Prodigal:002006
			locus_tag	LC_00052
			product	hypothetical protein
1021	911	CDS
			inference	ab initio prediction:Prodigal:002006
			locus_tag	LC_00053
			product	hypothetical protein
>Feature k141_568
188	72	CDS
			inference	ab initio prediction:Prodigal:002006
			locus_tag	LC_00054
			product	hypothetical protein
287	409	CDS
			inference	ab initio prediction:Prodigal:002006
			locus_tag	LC_00055
			product	hypothetical protein
995	1141	CDS
			inference	ab initio prediction:Prodigal:002006
			locus_tag	LC_00056
			product	hypothetical protein
1147	1824	CDS
			inference	ab initio prediction:Prodigal:002006
			locus_tag	LC_00057
			product	hypothetical protein
>Feature k141_905
278	177	CDS
			inference	ab initio prediction:Prodigal:002006
			locus_tag	LC_00058
			product	hypothetical protein
>Feature k141_349
9	305	CDS
			inference	ab initio prediction:Prodigal:002006
			locus_tag	LC_00059
			product	hypothetical protein
844	722	CDS
			inference	ab initio prediction:Prodigal:002006
			locus_tag	LC_00060
			product	hypothetical protein
>Feature k141_1686
>Feature k141_1360
>Feature k141_1579
>Feature k141_1918
>Feature k141_3248
76	349	CRISPR
			note	CRISPR with 5 repeat units
			rpt_family	CRISPR
			rpt_type	direct
>Feature k141_14
>Feature k141_458
4	537	CDS
			EC_number	2.7.8.5
			db_xref	COG:COG0558
			gene	pgsA
			inference	ab initio prediction:Prodigal:002006
			inference	similar to AA sequence:UniProtKB:P0ABF8
			locus_tag	LC_00061
			product	CDP-diacylglycerol--glycerol-3-phosphate 3-phosphatidyltransferase
2187	691	CDS
			EC_number	3.6.4.13
			gene	deaD
			inference	ab initio prediction:Prodigal:002006
			inference	protein motif:HAMAP:MF_00964
			locus_tag	LC_00062
			product	ATP-dependent RNA helicase DeaD
>Feature k141_571
>Feature k141_2920
>Feature k141_2149
>Feature k141_3026
>Feature k141_2809
>Feature k141_15
>Feature k141_125
13	843	CDS
			db_xref	COG:COG0201
			gene	secY
			inference	ab initio prediction:Prodigal:002006
			inference	similar to AA sequence:UniProtKB:P0AGA2
			locus_tag	LC_00063
			product	Protein translocase subunit SecY
>Feature k141_2921
>Feature k141_2029
>Feature k141_572
>Feature k141_798
814	26	CDS
			inference	ab initio prediction:Prodigal:002006
			locus_tag	LC_00064
			product	hypothetical protein
>Feature k141_2810
>Feature k141_459
>Feature k141_233
>Feature k141_350
>Feature k141_2151
>Feature k141_907
>Feature k141_1581
>Feature k141_3028
>Feature k141_1127
>Feature k141_17
>Feature k141_1798
>Feature k141_1687
>Feature k141_460
>Feature k141_1799
>Feature k141_575
>Feature k141_686
15	719	CDS
			db_xref	COG:COG1338
			gene	fliP
			inference	ab initio prediction:Prodigal:002006
			inference	similar to AA sequence:UniProtKB:P54700
			locus_tag	LC_00065
			product	Flagellar biosynthetic protein FliP
795	938	CDS
			inference	ab initio prediction:Prodigal:002006
			locus_tag	LC_00066
			product	hypothetical protein
2034	916	CDS
			EC_number	4.1.1.20
			db_xref	COG:COG0019
			gene	lysA
			inference	ab initio prediction:Prodigal:002006
			inference	similar to AA sequence:UniProtKB:Q9KVL7
			locus_tag	LC_00067
			product	Diaminopimelate decarboxylase
>Feature k141_2242
360	241	CDS
			inference	ab initio prediction:Prodigal:002006
			locus_tag	LC_00068
			product	hypothetical protein
804	1517	CDS
			inference	ab initio prediction:Prodigal:002006
			locus_tag	LC_00069
			product	hypothetical protein
1728	2924	CDS
			inference	ab initio prediction:Prodigal:002006
			locus_tag	LC_00070
			product	hypothetical protein
>Feature k141_1688
>Feature k141_126
>Feature k141_1128
>Feature k141_2153
>Feature k141_2243
>Feature k141_2462
149	736	CDS
			EC_number	4.2.1.24
			db_xref	COG:COG0113
			gene	hemB
			inference	ab initio prediction:Prodigal:002006
			inference	similar to AA sequence:UniProtKB:P45622
			locus_tag	LC_00071
			product	Delta-aminolevulinic acid dehydratase
954	712	CDS
			inference	ab initio prediction:Prodigal:002006
			locus_tag	LC_00072
			product	hypothetical protein
3290	1032	CDS
			EC_number	5.6.2.2
			db_xref	COG:COG0188
			gene	parC
			inference	ab initio prediction:Prodigal:002006
			inference	similar to AA sequence:UniProtKB:P26973
			locus_tag	LC_00073
			product	DNA topoisomerase 4 subunit A
>Feature k141_687
>Feature k141_236
>Feature k141_352
>Feature k141_2033
>Feature k141_2698
>Feature k141_913
>Feature k141_18
>Feature k141_2463
>Feature k141_803
>Feature k141_2244
>Feature k141_2811
>Feature k141_2155
>Feature k141_127
34	174	CDS
			inference	ab initio prediction:Prodigal:002006
			locus_tag	LC_00074
			product	hypothetical protein
325	218	CDS
			inference	ab initio prediction:Prodigal:002006
			locus_tag	LC_00075
			product	hypothetical protein
>Feature k141_239
>Feature k141_2464
>Feature k141_1803
>Feature k141_2156
>Feature k141_3251
>Feature k141_128
>Feature k141_2245
>Feature k141_915
>Feature k141_1130
>Feature k141_19
>Feature k141_2036
>Feature k141_1691
>Feature k141_1804
>Feature k141_2812
>Feature k141_691
>Feature k141_2465
>Feature k141_354
>Feature k141_1692
>Feature k141_2701
>Feature k141_917
>Feature k141_2158
>Feature k141_2246
>Feature k141_2927
>Feature k141_2467
>Feature k141_2702
>Feature k141_1131
>Feature k141_1693
>Feature k141_1028
345	572	CDS
			inference	ab initio prediction:Prodigal:002006
			locus_tag	LC_00076
			product	hypothetical protein
>Feature k141_1922
168	290	CDS
			inference	ab initio prediction:Prodigal:002006
			locus_tag	LC_00077
			product	hypothetical protein
356	460	CDS
			inference	ab initio prediction:Prodigal:002006
			locus_tag	LC_00078
			product	hypothetical protein
>Feature k141_464
>Feature k141_1807
>Feature k141_1462
187	654	CDS
			EC_number	3.6.1.23
			gene	dut
			inference	ab initio prediction:Prodigal:002006
			inference	similar to AA sequence:UniProtKB:Q2YRG4
			locus_tag	LC_00079
			product	Deoxyuridine 5'-triphosphate nucleotidohydrolase
2471	843	CDS
			EC_number	5.4.2.2
			db_xref	COG:COG0033
			gene	pgm
			inference	ab initio prediction:Prodigal:002006
			inference	similar to AA sequence:UniProtKB:P39671
			locus_tag	LC_00080
			product	Phosphoglucomutase
2815	2925	CDS
			inference	ab initio prediction:Prodigal:002006
			locus_tag	LC_00081
			product	hypothetical protein
3150	3347	CDS
			inference	ab initio prediction:Prodigal:002006
			locus_tag	LC_00082
			product	hypothetical protein
3511	3912	CDS
			EC_number	2.7.7.65
			db_xref	COG:COG2199
			gene	dgcZ
			inference	ab initio prediction:Prodigal:002006
			inference	similar to AA sequence:UniProtKB:P31129
			locus_tag	LC_00083
			product	Diguanylate cyclase DgcZ
4011	3856	CDS
			inference	ab initio prediction:Prodigal:002006
			locus_tag	LC_00084
			product	hypothetical protein
4103	4014	CDS
			inference	ab initio prediction:Prodigal:002006
			locus_tag	LC_00085
			product	hypothetical protein
4186	4302	CDS
			inference	ab initio prediction:Prodigal:002006
			locus_tag	LC_00086
			product	hypothetical protein
4250	4444	CDS
			inference	ab initio prediction:Prodigal:002006
			locus_tag	LC_00087
			product	hypothetical protein
4802	4894	CDS
			inference	ab initio prediction:Prodigal:002006
			locus_tag	LC_00088
			product	hypothetical protein
5125	5385	CDS
			inference	ab initio prediction:Prodigal:002006
			inference	similar to AA sequence:UniProtKB:B8H4R9
			locus_tag	LC_00089
			note	UPF0335 protein CCNA_03428
			product	hypothetical protein
5398	5532	CDS
			inference	ab initio prediction:Prodigal:002006
			locus_tag	LC_00090
			product	hypothetical protein
5656	5492	CDS
			inference	ab initio prediction:Prodigal:002006
			locus_tag	LC_00091
			product	hypothetical protein
5935	5774	CDS
			inference	ab initio prediction:Prodigal:002006
			locus_tag	LC_00092
			product	hypothetical protein
6050	5901	CDS
			inference	ab initio prediction:Prodigal:002006
			locus_tag	LC_00093
			product	hypothetical protein
6163	6038	CDS
			inference	ab initio prediction:Prodigal:002006
			locus_tag	LC_00094
			product	hypothetical protein
>Feature k141_2040
>Feature k141_21
>Feature k141_132
>Feature k141_2468
>Feature k141_2581
63	278	CDS
			db_xref	COG:COG0250
			gene	nusG
			inference	ab initio prediction:Prodigal:002006
			inference	similar to AA sequence:UniProtKB:P0AFG0
			locus_tag	LC_00095
			product	Transcription termination/antitermination protein NusG
410	838	CDS
			db_xref	COG:COG0080
			gene	rplK
			inference	ab initio prediction:Prodigal:002006
			inference	similar to AA sequence:UniProtKB:P62441
			locus_tag	LC_00096
			product	50S ribosomal protein L11
1080	850	CDS
			db_xref	COG:COG0081
			gene	rplA
			inference	ab initio prediction:Prodigal:002006
			inference	similar to AA sequence:UniProtKB:Q6N4R5
			locus_tag	LC_00097
			product	50S ribosomal protein L1
>Feature k141_920
>Feature k141_133
>Feature k141_696
>Feature k141_2928
>Feature k141_1809
>Feature k141_921
>Feature k141_805
1487	891	CDS
			inference	ab initio prediction:Prodigal:002006
			locus_tag	LC_00098
			product	hypothetical protein
>Feature k141_2163
>Feature k141_134
>Feature k141_2355
33	152	CDS
			inference	ab initio prediction:Prodigal:002006
			locus_tag	LC_00099
			product	hypothetical protein
420	653	CDS
			inference	ab initio prediction:Prodigal:002006
			locus_tag	LC_00100
			product	hypothetical protein
863	1045	CDS
			inference	ab initio prediction:Prodigal:002006
			locus_tag	LC_00101
			product	hypothetical protein
1055	2002	CDS
			inference	ab initio prediction:Prodigal:002006
			locus_tag	LC_00102
			product	hypothetical protein
2124	2270	CDS
			inference	ab initio prediction:Prodigal:002006
			locus_tag	LC_00103
			product	hypothetical protein
3683	2364	CDS
			EC_number	7.6.2.8
			gene	btuD
			inference	ab initio prediction:Prodigal:002006
			inference	protein motif:HAMAP:MF_01005
			locus_tag	LC_00104
			product	Vitamin B12 import ATP-binding protein BtuD
>Feature k141_1811
>Feature k141_806
>Feature k141_2041
>Feature k141_1696
>Feature k141_2820
339	175	CDS
			inference	ab initio prediction:Prodigal:002006
			locus_tag	LC_00105
			product	hypothetical protein
>Feature k141_241
501	388	CDS
			inference	ab initio prediction:Prodigal:002006
			locus_tag	LC_00106
			product	hypothetical protein
>Feature k141_2164
>Feature k141_3032
39	140	CDS
			inference	ab initio prediction:Prodigal:002006
			locus_tag	LC_00107
			product	hypothetical protein
98	1552	CDS
			db_xref	COG:COG0488
			gene	ettA
			inference	ab initio prediction:Prodigal:002006
			inference	similar to AA sequence:UniProtKB:P0A9W3
			locus_tag	LC_00108
			product	Energy-dependent translational throttle protein EttA
>Feature k141_1032
>Feature k141_2042
>Feature k141_242
>Feature k141_1697
269	42	CDS
			inference	ab initio prediction:Prodigal:002006
			locus_tag	LC_00109
			product	hypothetical protein
>Feature k141_1132
251	439	CDS
			inference	ab initio prediction:Prodigal:002006
			locus_tag	LC_00110
			product	hypothetical protein
1226	837	CDS
			EC_number	2.3.1.274
			db_xref	COG:COG0416
			gene	plsX
			inference	ab initio prediction:Prodigal:002006
			inference	similar to AA sequence:UniProtKB:P71018
			locus_tag	LC_00111
			product	Phosphate acyltransferase
>Feature k141_703
>Feature k141_2165
>Feature k141_1813
>Feature k141_27
>Feature k141_1033
>Feature k141_2472
>Feature k141_1928
>Feature k141_3034
>Feature k141_2166
>Feature k141_578
277	47	CDS
			inference	ab initio prediction:Prodigal:002006
			locus_tag	LC_00112
			product	hypothetical protein
1475	465	CDS
			EC_number	4.2.2.-
			db_xref	COG:COG1559
			gene	mltG
			inference	ab initio prediction:Prodigal:002006
			inference	similar to AA sequence:UniProtKB:P28306
			locus_tag	LC_00113
			product	Endolytic murein transglycosylase
2717	1584	CDS
			EC_number	2.3.1.179
			db_xref	COG:COG0304
			gene	fabF
			inference	ab initio prediction:Prodigal:002006
			inference	similar to AA sequence:UniProtKB:Q9KQH9
			locus_tag	LC_00114
			product	3-oxoacyl-[acyl-carrier-protein] synthase 2
>Feature k141_2821
>Feature k141_2933
>Feature k141_3129
25	168	CDS
			inference	ab initio prediction:Prodigal:002006
			locus_tag	LC_00115
			product	hypothetical protein
590	165	CDS
			inference	ab initio prediction:Prodigal:002006
			locus_tag	LC_00116
			product	hypothetical protein
940	1071	CDS
			inference	ab initio prediction:Prodigal:002006
			locus_tag	LC_00117
			product	hypothetical protein
1194	1066	CDS
			inference	ab initio prediction:Prodigal:002006
			locus_tag	LC_00118
			product	hypothetical protein
2551	1280	CDS
			EC_number	6.1.1.1
			gene	tyrS
			inference	ab initio prediction:Prodigal:002006
			inference	similar to AA sequence:UniProtKB:Q7A537
			locus_tag	LC_00119
			product	Tyrosine--tRNA ligase
3446	2652	CDS
			inference	ab initio prediction:Prodigal:002006
			locus_tag	LC_00120
			product	hypothetical protein
4965	3703	CDS
			EC_number	6.1.1.6
			gene	lysS
			inference	ab initio prediction:Prodigal:002006
			inference	similar to AA sequence:UniProtKB:P67610
			locus_tag	LC_00121
			product	Lysine--tRNA ligase
>Feature k141_2588
>Feature k141_704
>Feature k141_2822
>Feature k141_28
>Feature k141_579
>Feature k141_2359
>Feature k141_3130
>Feature k141_244
>Feature k141_2823
>Feature k141_3131
>Feature k141_1465
240	467	CDS
			inference	ab initio prediction:Prodigal:002006
			locus_tag	LC_00122
			product	hypothetical protein
927	1103	CDS
			inference	ab initio prediction:Prodigal:002006
			locus_tag	LC_00123
			product	hypothetical protein
1128	1268	CDS
			inference	ab initio prediction:Prodigal:002006
			locus_tag	LC_00124
			product	hypothetical protein
1371	1475	CDS
			inference	ab initio prediction:Prodigal:002006
			locus_tag	LC_00125
			product	hypothetical protein
1566	1862	CDS
			inference	ab initio prediction:Prodigal:002006
			locus_tag	LC_00126
			product	hypothetical protein
>Feature k141_580
94	321	CDS
			inference	ab initio prediction:Prodigal:002006
			locus_tag	LC_00127
			product	hypothetical protein
>Feature k141_1133
8	220	CDS
			inference	ab initio prediction:Prodigal:002006
			locus_tag	LC_00128
			product	hypothetical protein
796	659	CDS
			inference	ab initio prediction:Prodigal:002006
			locus_tag	LC_00129
			product	hypothetical protein
>Feature k141_1930
>Feature k141_2168
>Feature k141_2360
>Feature k141_29
>Feature k141_706
72	461	CRISPR
			note	CRISPR with 7 repeat units
			rpt_family	CRISPR
			rpt_type	direct
>Feature k141_135
174	1499	CDS
			inference	ab initio prediction:Prodigal:002006
			locus_tag	LC_00130
			product	hypothetical protein
>Feature k141_1466
>Feature k141_2824
>Feature k141_2589
392	222	CDS
			inference	ab initio prediction:Prodigal:002006
			locus_tag	LC_00131
			product	hypothetical protein
>Feature k141_1134
>Feature k141_1467
>Feature k141_1933
>Feature k141_2363
>Feature k141_1699
234	118	CDS
			inference	ab initio prediction:Prodigal:002006
			locus_tag	LC_00132
			product	hypothetical protein
1206	268	CDS
			EC_number	3.1.26.12
			gene	rne
			inference	ab initio prediction:Prodigal:002006
			inference	protein motif:HAMAP:MF_00970
			locus_tag	LC_00133
			product	Ribonuclease E
>Feature k141_2473
211	65	CDS
			inference	ab initio prediction:Prodigal:002006
			locus_tag	LC_00134
			product	hypothetical protein
469	353	CDS
			inference	ab initio prediction:Prodigal:002006
			locus_tag	LC_00135
			product	hypothetical protein
549	460	CDS
			inference	ab initio prediction:Prodigal:002006
			locus_tag	LC_00136
			product	hypothetical protein
1154	930	CDS
			EC_number	5.4.99.18
			gene	purE
			inference	ab initio prediction:Prodigal:002006
			inference	protein motif:HAMAP:MF_01929
			locus_tag	LC_00137
			product	N5-carboxyaminoimidazole ribonucleotide mutase
>Feature k141_3036
6	170	CDS
			inference	ab initio prediction:Prodigal:002006
			locus_tag	LC_00138
			product	hypothetical protein
266	132	CDS
			inference	ab initio prediction:Prodigal:002006
			locus_tag	LC_00139
			product	hypothetical protein
701	300	CDS
			inference	ab initio prediction:Prodigal:002006
			locus_tag	LC_00140
			product	hypothetical protein
>Feature k141_2364
>Feature k141_3252
915	1955	CDS
			EC_number	3.5.2.3
			db_xref	COG:COG0418
			gene	pyrC
			inference	ab initio prediction:Prodigal:002006
			inference	similar to AA sequence:UniProtKB:P05020
			locus_tag	LC_00141
			product	Dihydroorotase
2080	2769	CDS
			EC_number	2.4.2.10
			db_xref	COG:COG0461
			gene	pyrE
			inference	ab initio prediction:Prodigal:002006
			inference	similar to AA sequence:UniProtKB:P42719
			locus_tag	LC_00142
			product	Orotate phosphoribosyltransferase
2980	2777	CDS
			inference	ab initio prediction:Prodigal:002006
			locus_tag	LC_00143
			product	hypothetical protein
>Feature k141_2474
>Feature k141_1243
103	348	CDS
			inference	ab initio prediction:Prodigal:002006
			locus_tag	LC_00144
			product	hypothetical protein
1090	440	CDS
			inference	ab initio prediction:Prodigal:002006
			locus_tag	LC_00145
			product	hypothetical protein
3521	1143	CDS
			inference	ab initio prediction:Prodigal:002006
			locus_tag	LC_00146
			product	hypothetical protein
3807	4472	CDS
			inference	ab initio prediction:Prodigal:002006
			locus_tag	LC_00147
			product	hypothetical protein
4738	4556	CDS
			gene	PROSC
			inference	ab initio prediction:Prodigal:002006
			inference	protein motif:HAMAP:MF_02087
			locus_tag	LC_00148
			product	Pyridoxal phosphate homeostasis protein
5237	4701	CDS
			db_xref	COG:COG0325
			inference	ab initio prediction:Prodigal:002006
			inference	similar to AA sequence:UniProtKB:P44506
			locus_tag	LC_00149
			product	Pyridoxal phosphate homeostasis protein
>Feature k141_3253
>Feature k141_1935
>Feature k141_139
>Feature k141_2365
>Feature k141_1472
>Feature k141_2594
>Feature k141_1701
>Feature k141_2475
>Feature k141_3255
>Feature k141_809
119	871	CDS
			db_xref	COG:COG0356
			gene	atpB_1
			inference	ab initio prediction:Prodigal:002006
			inference	similar to AA sequence:UniProtKB:O05330
			locus_tag	LC_00150
			product	ATP synthase subunit a
948	1205	CDS
			gene	atpE
			inference	ab initio prediction:Prodigal:002006
			inference	similar to AA sequence:UniProtKB:O05331
			locus_tag	LC_00151
			product	ATP synthase subunit c
1269	1856	CDS
			gene	atpF
			inference	ab initio prediction:Prodigal:002006
			inference	protein motif:HAMAP:MF_01398
			locus_tag	LC_00152
			product	ATP synthase subunit b
>Feature k141_1473
>Feature k141_1936
>Feature k141_32
>Feature k141_1244
103	198	CDS
			inference	ab initio prediction:Prodigal:002006
			locus_tag	LC_00153
			product	hypothetical protein
>Feature k141_584
11	235	CDS
			db_xref	COG:COG0200
			gene	rplO
			inference	ab initio prediction:Prodigal:002006
			inference	similar to AA sequence:UniProtKB:Q6N4V2
			locus_tag	LC_00154
			product	50S ribosomal protein L15
>Feature k141_3041
>Feature k141_922
78	1373	CDS
			EC_number	2.7.7.7
			gene	dnaE2
			inference	ab initio prediction:Prodigal:002006
			inference	protein motif:HAMAP:MF_01902
			locus_tag	LC_00155
			product	Error-prone DNA polymerase
1678	1490	CDS
			inference	ab initio prediction:Prodigal:002006
			locus_tag	LC_00156
			product	hypothetical protein
1767	1675	CDS
			inference	ab initio prediction:Prodigal:002006
			locus_tag	LC_00157
			product	hypothetical protein
>Feature k141_2595
>Feature k141_810
>Feature k141_1034
976	14	CDS
			EC_number	3.5.1.10
			db_xref	COG:COG0788
			gene	purU
			inference	ab initio prediction:Prodigal:002006
			inference	similar to AA sequence:UniProtKB:P9WHM3
			locus_tag	LC_00158
			product	Formyltetrahydrofolate deformylase
1307	1158	CDS
			inference	ab initio prediction:Prodigal:002006
			locus_tag	LC_00159
			product	hypothetical protein
2142	1897	CDS
			inference	ab initio prediction:Prodigal:002006
			locus_tag	LC_00160
			product	hypothetical protein
>Feature k141_1704
>Feature k141_707
69	545	CDS
			inference	ab initio prediction:Prodigal:002006
			locus_tag	LC_00161
			product	hypothetical protein
1005	592	CDS
			inference	ab initio prediction:Prodigal:002006
			locus_tag	LC_00162
			product	hypothetical protein
1047	1277	CDS
			inference	ab initio prediction:Prodigal:002006
			locus_tag	LC_00163
			product	hypothetical protein
>Feature k141_2366
>Feature k141_811
127	8	CDS
			inference	ab initio prediction:Prodigal:002006
			locus_tag	LC_00164
			product	hypothetical protein
>Feature k141_34
311	171	CDS
			inference	ab initio prediction:Prodigal:002006
			locus_tag	LC_00165
			product	hypothetical protein
>Feature k141_1037
>Feature k141_357
90	983	CDS
			EC_number	1.1.1.94
			db_xref	COG:COG0240
			gene	gpsA2
			inference	ab initio prediction:Prodigal:002006
			inference	similar to AA sequence:UniProtKB:P9WN75
			locus_tag	LC_00166
			product	putative glycerol-3-phosphate dehydrogenase 2 [NAD(P)+]
1072	1506	CDS
			inference	ab initio prediction:Prodigal:002006
			locus_tag	LC_00167
			product	hypothetical protein
1460	1627	CDS
			inference	ab initio prediction:Prodigal:002006
			locus_tag	LC_00168
			product	hypothetical protein
1617	2024	CDS
			inference	ab initio prediction:Prodigal:002006
			locus_tag	LC_00169
			product	hypothetical protein
2033	2413	CDS
			inference	ab initio prediction:Prodigal:002006
			locus_tag	LC_00170
			product	hypothetical protein
3056	3322	CDS
			inference	ab initio prediction:Prodigal:002006
			locus_tag	LC_00171
			product	hypothetical protein
3469	3275	CDS
			inference	ab initio prediction:Prodigal:002006
			locus_tag	LC_00172
			product	hypothetical protein
>Feature k141_3042
>Feature k141_3258
>Feature k141_1477
>Feature k141_3133
1412	444	CDS
			EC_number	2.5.1.90
			db_xref	COG:COG0142
			gene	ispB
			inference	ab initio prediction:Prodigal:002006
			inference	similar to AA sequence:UniProtKB:P0AD57
			locus_tag	LC_00173
			product	Octaprenyl diphosphate synthase
>Feature k141_1585
455	604	CDS
			inference	ab initio prediction:Prodigal:002006
			locus_tag	LC_00174
			product	hypothetical protein
1383	535	CDS
			db_xref	COG:COG4608
			gene	oppF
			inference	ab initio prediction:Prodigal:002006
			inference	similar to AA sequence:UniProtKB:P24137
			locus_tag	LC_00175
			product	Oligopeptide transport ATP-binding protein OppF
2357	1380	CDS
			db_xref	COG:COG0444
			gene	dppD
			inference	ab initio prediction:Prodigal:002006
			inference	similar to AA sequence:UniProtKB:P0AAG0
			locus_tag	LC_00176
			product	Dipeptide transport ATP-binding protein DppD
3320	2370	CDS
			db_xref	COG:COG1173
			gene	dppC
			inference	ab initio prediction:Prodigal:002006
			inference	similar to AA sequence:UniProtKB:P0AEG1
			locus_tag	LC_00177
			product	Dipeptide transport system permease protein DppC
4302	3265	CDS
			db_xref	COG:COG0601
			gene	dppB
			inference	ab initio prediction:Prodigal:002006
			inference	similar to AA sequence:UniProtKB:P0AEF8
			locus_tag	LC_00178
			product	Dipeptide transport system permease protein DppB
>Feature k141_2598
>Feature k141_2830
173	322	CDS
			inference	ab initio prediction:Prodigal:002006
			locus_tag	LC_00179
			product	hypothetical protein
315	446	CDS
			inference	ab initio prediction:Prodigal:002006
			locus_tag	LC_00180
			product	hypothetical protein
921	1034	CDS
			inference	ab initio prediction:Prodigal:002006
			locus_tag	LC_00181
			product	hypothetical protein
>Feature k141_1707
>Feature k141_1038
>Feature k141_3043
>Feature k141_2043
82	276	CDS
			inference	ab initio prediction:Prodigal:002006
			locus_tag	LC_00182
			product	hypothetical protein
346	1821	CDS
			inference	ab initio prediction:Prodigal:002006
			locus_tag	LC_00183
			product	hypothetical protein
2221	2069	CDS
			inference	ab initio prediction:Prodigal:002006
			locus_tag	LC_00184
			product	hypothetical protein
>Feature k141_708
>Feature k141_1939
100	698	CRISPR
			note	CRISPR with 10 repeat units
			rpt_family	CRISPR
			rpt_type	direct
>Feature k141_2368
>Feature k141_141
59	379	CDS
			inference	ab initio prediction:Prodigal:002006
			locus_tag	LC_00185
			product	hypothetical protein
1088	765	CDS
			inference	ab initio prediction:Prodigal:002006
			locus_tag	LC_00186
			product	hypothetical protein
>Feature k141_35
>Feature k141_1586
>Feature k141_1478
>Feature k141_709
>Feature k141_2044
>Feature k141_926
>Feature k141_1246
>Feature k141_466
94	639	CDS
			EC_number	2.1.1.223
			gene	yfiC
			inference	ab initio prediction:Prodigal:002006
			inference	protein motif:HAMAP:MF_01872
			locus_tag	LC_00187
			product	tRNA1(Val) (adenine(37)-N6)-methyltransferase
1000	1929	CDS
			EC_number	6.1.1.14
			db_xref	COG:COG0752
			gene	glyQ
			inference	ab initio prediction:Prodigal:002006
			inference	similar to AA sequence:UniProtKB:A1VZ59
			locus_tag	LC_00188
			product	Glycine--tRNA ligase alpha subunit
2009	1848	CDS
			inference	ab initio prediction:Prodigal:002006
			locus_tag	LC_00189
			product	hypothetical protein
2022	2672	CDS
			EC_number	3.1.2.6
			db_xref	COG:COG0491
			gene	gloC
			inference	ab initio prediction:Prodigal:002006
			inference	similar to AA sequence:UniProtKB:P75849
			locus_tag	LC_00190
			product	Hydroxyacylglutathione hydrolase GloC
2903	2979	tRNA
			inference	COORDINATES:profile:Aragorn:001002
			locus_tag	LC_00191
			product	tRNA-Arg(ccg)
3126	3440	CDS
			inference	ab initio prediction:Prodigal:002006
			locus_tag	LC_00192
			product	hypothetical protein
>Feature k141_3260
>Feature k141_143
>Feature k141_710
>Feature k141_2831
>Feature k141_1709
>Feature k141_3261
>Feature k141_1479
>Feature k141_3045
>Feature k141_1587
>Feature k141_1040
>Feature k141_1247
>Feature k141_2599
15	146	CDS
			EC_number	1.2.4.2
			gene	odhA
			inference	ab initio prediction:Prodigal:002006
			inference	protein motif:HAMAP:MF_01169
			locus_tag	LC_00193
			product	2-oxoglutarate dehydrogenase E1 component
>Feature k141_3137
>Feature k141_2476
122	21	CDS
			inference	ab initio prediction:Prodigal:002006
			locus_tag	LC_00194
			product	hypothetical protein
619	1086	CDS
			db_xref	COG:COG0102
			gene	rplM
			inference	ab initio prediction:Prodigal:002006
			inference	similar to AA sequence:UniProtKB:Q6N651
			locus_tag	LC_00195
			product	50S ribosomal protein L13
1351	1226	CDS
			inference	ab initio prediction:Prodigal:002006
			locus_tag	LC_00196
			product	hypothetical protein
>Feature k141_927
>Feature k141_1711
>Feature k141_3046
>Feature k141_38
419	216	CDS
			inference	ab initio prediction:Prodigal:002006
			locus_tag	LC_00197
			product	hypothetical protein
>Feature k141_816
>Feature k141_711
>Feature k141_2370
>Feature k141_1248
>Feature k141_1944
>Feature k141_1042
>Feature k141_2835
>Feature k141_3138
>Feature k141_1712
>Feature k141_928
>Feature k141_1590
>Feature k141_1481
67	363	CDS
			inference	ab initio prediction:Prodigal:002006
			locus_tag	LC_00198
			product	hypothetical protein
>Feature k141_149
236	51	CDS
			inference	ab initio prediction:Prodigal:002006
			locus_tag	LC_00199
			product	hypothetical protein
>Feature k141_1250
>Feature k141_40
>Feature k141_2479
>Feature k141_3139
>Feature k141_1591
>Feature k141_712
>Feature k141_929
>Feature k141_1483
>Feature k141_1251
>Feature k141_3049
>Feature k141_1484
>Feature k141_1947
>Feature k141_41
>Feature k141_3140
>Feature k141_2839
>Feature k141_2602
>Feature k141_2482
381	226	CDS
			inference	ab initio prediction:Prodigal:002006
			locus_tag	LC_00200
			product	hypothetical protein
>Feature k141_932
46	150	CDS
			inference	ab initio prediction:Prodigal:002006
			locus_tag	LC_00201
			product	hypothetical protein
>Feature k141_2046
104	478	CDS
			inference	ab initio prediction:Prodigal:002006
			locus_tag	LC_00202
			product	hypothetical protein
887	1009	CDS
			inference	ab initio prediction:Prodigal:002006
			locus_tag	LC_00203
			product	hypothetical protein
>Feature k141_1486
>Feature k141_43
>Feature k141_1592
>Feature k141_1487
>Feature k141_3052
>Feature k141_361
31	528	CDS
			EC_number	2.7.1.33
			db_xref	COG:COG1072
			gene	coaA
			inference	ab initio prediction:Prodigal:002006
			inference	similar to AA sequence:UniProtKB:P0A6I3
			locus_tag	LC_00204
			product	Pantothenate kinase
1234	680	CDS
			EC_number	4.1.1.49
			db_xref	COG:COG1866
			gene	pckA
			inference	ab initio prediction:Prodigal:002006
			inference	similar to AA sequence:UniProtKB:Q9ZNH4
			locus_tag	LC_00205
			product	Phosphoenolpyruvate carboxykinase (ATP)
>Feature k141_1949
>Feature k141_2841
>Feature k141_3264
814	536	CDS
			inference	ab initio prediction:Prodigal:002006
			locus_tag	LC_00206
			product	hypothetical protein
>Feature k141_2706
>Feature k141_44
>Feature k141_2483
>Feature k141_2603
>Feature k141_2047
27	143	CDS
			inference	ab initio prediction:Prodigal:002006
			locus_tag	LC_00207
			product	hypothetical protein
>Feature k141_587
620	760	CDS
			inference	ab initio prediction:Prodigal:002006
			locus_tag	LC_00208
			product	hypothetical protein
1774	1151	CDS
			db_xref	COG:COG1159
			gene	era
			inference	ab initio prediction:Prodigal:002006
			inference	similar to AA sequence:UniProtKB:P42182
			locus_tag	LC_00209
			product	GTPase Era
>Feature k141_1814
1454	96	CDS
			EC_number	2.1.1.176
			gene	rsmB_1
			inference	ab initio prediction:Prodigal:002006
			inference	protein motif:HAMAP:MF_01856
			locus_tag	LC_00210
			product	Ribosomal RNA small subunit methyltransferase B
1573	2370	CDS
			EC_number	3.5.-.-
			db_xref	COG:COG1402
			gene	mftE
			inference	ab initio prediction:Prodigal:002006
			inference	similar to AA sequence:UniProtKB:P9WP59
			locus_tag	LC_00211
			product	Putative mycofactocin system creatinine amidohydrolase family protein MftE
2428	2547	CDS
			inference	ab initio prediction:Prodigal:002006
			locus_tag	LC_00212
			product	hypothetical protein
2572	3366	CDS
			EC_number	2.7.7.56
			db_xref	COG:COG0689
			gene	rph
			inference	ab initio prediction:Prodigal:002006
			inference	similar to AA sequence:UniProtKB:P50597
			locus_tag	LC_00213
			product	Ribonuclease PH
3372	4034	CDS
			EC_number	3.6.1.66
			db_xref	COG:COG0127
			inference	ab initio prediction:Prodigal:002006
			inference	similar to AA sequence:UniProtKB:Q83FA3
			locus_tag	LC_00214
			product	dITP/XTP pyrophosphatase
>Feature k141_245
281	205	tRNA
			inference	COORDINATES:profile:Aragorn:001002
			locus_tag	LC_00215
			product	tRNA-Met(cat)
1598	399	CDS
			EC_number	2.8.1.13
			gene	mnmA
			inference	ab initio prediction:Prodigal:002006
			inference	similar to AA sequence:UniProtKB:Q99TM8
			locus_tag	LC_00216
			product	tRNA-specific 2-thiouridylase MnmA
1819	1700	CDS
			inference	ab initio prediction:Prodigal:002006
			locus_tag	LC_00217
			product	hypothetical protein
2969	1794	CDS
			EC_number	2.6.1.52
			db_xref	COG:COG1932
			gene	serC
			inference	ab initio prediction:Prodigal:002006
			inference	similar to AA sequence:UniProtKB:P9WQ73
			locus_tag	LC_00218
			product	Phosphoserine aminotransferase
3292	3402	CDS
			inference	ab initio prediction:Prodigal:002006
			locus_tag	LC_00219
			product	hypothetical protein
3519	3830	CDS
			inference	ab initio prediction:Prodigal:002006
			locus_tag	LC_00220
			product	hypothetical protein
4178	4008	CDS
			EC_number	2.7.2.4
			db_xref	COG:COG0527
			gene	lysC
			inference	ab initio prediction:Prodigal:002006
			inference	similar to AA sequence:UniProtKB:O69077
			locus_tag	LC_00221
			product	Aspartokinase
>Feature k141_715
149	403	CDS
			db_xref	COG:COG0271
			inference	ab initio prediction:Prodigal:002006
			inference	similar to AA sequence:UniProtKB:Q9ZCE4
			locus_tag	LC_00222
			product	putative protein RP812
>Feature k141_3053
>Feature k141_1252
>Feature k141_588
>Feature k141_3142
502	413	CDS
			inference	ab initio prediction:Prodigal:002006
			locus_tag	LC_00223
			product	hypothetical protein
>Feature k141_2373
701	63	CDS
			db_xref	COG:COG0704
			gene	phoU
			inference	ab initio prediction:Prodigal:002006
			inference	similar to AA sequence:UniProtKB:Q51547
			locus_tag	LC_00224
			product	Phosphate-specific transport system accessory protein PhoU
1110	751	CDS
			EC_number	7.3.2.1
			gene	pstB
			inference	ab initio prediction:Prodigal:002006
			inference	similar to AA sequence:UniProtKB:B8GYG4
			locus_tag	LC_00225
			product	Phosphate import ATP-binding protein PstB
>Feature k141_2707
>Feature k141_1815
>Feature k141_716
>Feature k141_364
>Feature k141_2247
23	913	CDS
			EC_number	3.1.11.6
			gene	xseA
			inference	ab initio prediction:Prodigal:002006
			inference	protein motif:HAMAP:MF_00378
			locus_tag	LC_00226
			product	Exodeoxyribonuclease 7 large subunit
2183	921	CDS
			EC_number	3.4.11.-
			db_xref	COG:COG2309
			inference	ab initio prediction:Prodigal:002006
			inference	similar to AA sequence:UniProtKB:P42778
			locus_tag	LC_00227
			product	Aminopeptidase T
2467	4029	CDS
			db_xref	COG:COG0728
			gene	murJ
			inference	ab initio prediction:Prodigal:002006
			inference	similar to AA sequence:UniProtKB:P37169
			locus_tag	LC_00228
			product	putative lipid II flippase MurJ
4132	5202	CDS
			EC_number	6.1.1.2
			db_xref	COG:COG0180
			gene	trpS
			inference	ab initio prediction:Prodigal:002006
			inference	similar to AA sequence:UniProtKB:Q9KNV7
			locus_tag	LC_00229
			product	Tryptophan--tRNA ligase
5553	6482	CDS
			EC_number	2.7.1.39
			db_xref	COG:COG2334
			gene	thrB
			inference	ab initio prediction:Prodigal:002006
			inference	similar to AA sequence:UniProtKB:Q8UHA8
			locus_tag	LC_00230
			product	Homoserine kinase
>Feature k141_45
>Feature k141_2049
>Feature k141_1489
29	103	tRNA
			inference	COORDINATES:profile:Aragorn:001002
			locus_tag	LC_00231
			product	tRNA-Asn(gtt)
788	264	CDS
			inference	ab initio prediction:Prodigal:002006
			locus_tag	LC_00232
			product	hypothetical protein
>Feature k141_1135
230	352	CDS
			inference	ab initio prediction:Prodigal:002006
			locus_tag	LC_00233
			product	hypothetical protein
330	476	CDS
			inference	ab initio prediction:Prodigal:002006
			locus_tag	LC_00234
			product	hypothetical protein
815	1963	CDS
			inference	ab initio prediction:Prodigal:002006
			locus_tag	LC_00235
			product	hypothetical protein
3015	2242	CDS
			db_xref	COG:COG0765
			gene	yecS
			inference	ab initio prediction:Prodigal:002006
			inference	similar to AA sequence:UniProtKB:P0AFT2
			locus_tag	LC_00236
			product	L-cystine transport system permease protein YecS
3839	3003	CDS
			db_xref	COG:COG0834
			gene	tcyA
			inference	ab initio prediction:Prodigal:002006
			inference	similar to AA sequence:UniProtKB:P42199
			locus_tag	LC_00237
			product	L-cystine-binding protein TcyA
4192	4028	CDS
			inference	ab initio prediction:Prodigal:002006
			locus_tag	LC_00238
			product	hypothetical protein
>Feature k141_590
>Feature k141_2708
>Feature k141_246
>Feature k141_817
1909	377	CDS
			EC_number	2.2.1.1
			db_xref	COG:COG0021
			gene	tktA
			inference	ab initio prediction:Prodigal:002006
			inference	similar to AA sequence:UniProtKB:P27302
			locus_tag	LC_00239
			product	Transketolase 1
>Feature k141_47
>Feature k141_2374
>Feature k141_1490
>Feature k141_1951
>Feature k141_2248
470	318	CDS
			inference	ab initio prediction:Prodigal:002006
			locus_tag	LC_00240
			product	hypothetical protein
>Feature k141_152
1088	609	CDS
			EC_number	2.1.1.163
			db_xref	COG:COG2226
			gene	ubiE
			inference	ab initio prediction:Prodigal:002006
			inference	similar to AA sequence:UniProtKB:P0A887
			locus_tag	LC_00241
			product	Ubiquinone/menaquinone biosynthesis C-methyltransferase UbiE
>Feature k141_933
>Feature k141_2604
>Feature k141_3055
>Feature k141_247
>Feature k141_3144
>Feature k141_48
33	281	CRISPR
			note	CRISPR with 5 repeat units
			rpt_family	CRISPR
			rpt_type	direct
>Feature k141_1596
>Feature k141_1817
>Feature k141_365
>Feature k141_1713
269	135	CDS
			inference	ab initio prediction:Prodigal:002006
			locus_tag	LC_00242
			product	hypothetical protein
658	524	CDS
			inference	ab initio prediction:Prodigal:002006
			locus_tag	LC_00243
			product	hypothetical protein
>Feature k141_1597
>Feature k141_934
207	25	CDS
			inference	ab initio prediction:Prodigal:002006
			locus_tag	LC_00244
			product	hypothetical protein
243	419	CDS
			inference	ab initio prediction:Prodigal:002006
			locus_tag	LC_00245
			product	hypothetical protein
>Feature k141_1136
>Feature k141_2052
736	173	CDS
			db_xref	COG:COG0290
			gene	infC
			inference	ab initio prediction:Prodigal:002006
			inference	similar to AA sequence:UniProtKB:P9WKJ9
			locus_tag	LC_00246
			product	Translation initiation factor IF-3
>Feature k141_1953
>Feature k141_2251
>Feature k141_1491
210	61	CDS
			inference	ab initio prediction:Prodigal:002006
			locus_tag	LC_00247
			product	hypothetical protein
>Feature k141_1715
>Feature k141_1954
>Feature k141_2710
>Feature k141_935
>Feature k141_367
>Feature k141_1256
408	22	CDS
			db_xref	COG:COG4591
			gene	lolE
			inference	ab initio prediction:Prodigal:002006
			inference	similar to AA sequence:UniProtKB:P75958
			locus_tag	LC_00248
			product	Lipoprotein-releasing system transmembrane protein LolE
>Feature k141_2380
>Feature k141_50
>Feature k141_1600
>Feature k141_468
519	103	CDS
			db_xref	COG:COG0197
			gene	rplP
			inference	ab initio prediction:Prodigal:002006
			inference	similar to AA sequence:UniProtKB:Q6N4U1
			locus_tag	LC_00249
			product	50S ribosomal protein L16
1259	582	CDS
			db_xref	COG:COG0092
			gene	rpsC
			inference	ab initio prediction:Prodigal:002006
			inference	similar to AA sequence:UniProtKB:Q6N4U0
			locus_tag	LC_00250
			product	30S ribosomal protein S3
1657	1259	CDS
			db_xref	COG:COG0091
			gene	rplV
			inference	ab initio prediction:Prodigal:002006
			inference	similar to AA sequence:UniProtKB:Q6N4T9
			locus_tag	LC_00251
			product	50S ribosomal protein L22
1939	1661	CDS
			db_xref	COG:COG0185
			gene	rpsS
			inference	ab initio prediction:Prodigal:002006
			inference	similar to AA sequence:UniProtKB:Q6N4T8
			locus_tag	LC_00252
			product	30S ribosomal protein S19
2791	1955	CDS
			db_xref	COG:COG0090
			gene	rplB
			inference	ab initio prediction:Prodigal:002006
			inference	similar to AA sequence:UniProtKB:P60403
			locus_tag	LC_00253
			product	50S ribosomal protein L2
2916	3074	CDS
			inference	ab initio prediction:Prodigal:002006
			locus_tag	LC_00254
			product	hypothetical protein
>Feature k141_1139
>Feature k141_1955
>Feature k141_1496
>Feature k141_2254
>Feature k141_368
87	395	CRISPR
			note	CRISPR with 5 repeat units
			rpt_family	CRISPR
			rpt_type	direct
>Feature k141_2711
>Feature k141_2381
>Feature k141_591
125	310	CDS
			db_xref	COG:COG5009
			gene	mrcA
			inference	ab initio prediction:Prodigal:002006
			inference	similar to AA sequence:UniProtKB:P31776
			locus_tag	LC_00255
			product	Penicillin-binding protein 1A
763	581	CDS
			inference	ab initio prediction:Prodigal:002006
			locus_tag	LC_00256
			product	hypothetical protein
>Feature k141_156
>Feature k141_1140
>Feature k141_2712
>Feature k141_51
378	151	CDS
			gene	clpB_1
			inference	ab initio prediction:Prodigal:002006
			inference	similar to AA sequence:UniProtKB:Q7CEG6
			locus_tag	LC_00257
			product	Chaperone protein ClpB
>Feature k141_1716
>Feature k141_2255
>Feature k141_2609
>Feature k141_1497
>Feature k141_2713
>Feature k141_593
>Feature k141_1498
>Feature k141_1958
>Feature k141_472
>Feature k141_52
>Feature k141_2257
>Feature k141_3057
772	683	CDS
			inference	ab initio prediction:Prodigal:002006
			locus_tag	LC_00258
			product	hypothetical protein
1035	826	CDS
			inference	ab initio prediction:Prodigal:002006
			locus_tag	LC_00259
			product	hypothetical protein
>Feature k141_2714
>Feature k141_370
53	487	CDS
			EC_number	2.7.7.6
			gene	rpoC
			inference	ab initio prediction:Prodigal:002006
			inference	protein motif:HAMAP:MF_01322
			locus_tag	LC_00260
			product	DNA-directed RNA polymerase subunit beta'
>Feature k141_2612
>Feature k141_936
40	837	CDS
			gene	dnaA
			inference	ab initio prediction:Prodigal:002006
			inference	similar to AA sequence:UniProtKB:P68866
			locus_tag	LC_00261
			product	Chromosomal replication initiator protein DnaA
1054	923	CDS
			inference	ab initio prediction:Prodigal:002006
			locus_tag	LC_00262
			product	hypothetical protein
>Feature k141_1142
>Feature k141_1044
769	113	CDS
			db_xref	COG:COG2011
			gene	metP
			inference	ab initio prediction:Prodigal:002006
			inference	similar to AA sequence:UniProtKB:O32168
			locus_tag	LC_00263
			product	Methionine import system permease protein MetP
1838	759	CDS
			EC_number	3.6.3.-
			db_xref	COG:COG1135
			gene	metN
			inference	ab initio prediction:Prodigal:002006
			inference	similar to AA sequence:UniProtKB:P30750
			locus_tag	LC_00264
			product	Methionine import ATP-binding protein MetN
1924	1823	CDS
			inference	ab initio prediction:Prodigal:002006
			locus_tag	LC_00265
			product	hypothetical protein
2173	2709	CDS
			EC_number	1.11.1.15
			inference	ab initio prediction:Prodigal:002006
			inference	similar to AA sequence:UniProtKB:P73728
			locus_tag	LC_00266
			product	Peroxiredoxin
3055	3267	CDS
			inference	ab initio prediction:Prodigal:002006
			locus_tag	LC_00267
			product	hypothetical protein
3401	3318	tRNA
			inference	COORDINATES:profile:Aragorn:001002
			locus_tag	LC_00268
			product	tRNA-Leu(cag)
>Feature k141_1818
79	1527	CDS
			db_xref	COG:COG0322
			gene	uvrC
			inference	ab initio prediction:Prodigal:002006
			inference	similar to AA sequence:UniProtKB:P0A8G0
			locus_tag	LC_00269
			product	UvrABC system protein C
>Feature k141_158
>Feature k141_3058
>Feature k141_1717
>Feature k141_1500
>Feature k141_1143
>Feature k141_1960
>Feature k141_2934
454	831	CDS
			inference	ab initio prediction:Prodigal:002006
			locus_tag	LC_00270
			product	hypothetical protein
853	954	CDS
			inference	ab initio prediction:Prodigal:002006
			locus_tag	LC_00271
			product	hypothetical protein
1003	1248	CDS
			inference	ab initio prediction:Prodigal:002006
			locus_tag	LC_00272
			product	hypothetical protein
2238	1282	CDS
			inference	ab initio prediction:Prodigal:002006
			locus_tag	LC_00273
			product	hypothetical protein
2790	2269	CDS
			EC_number	3.1.-.-
			db_xref	COG:COG0319
			gene	ybeY
			inference	ab initio prediction:Prodigal:002006
			inference	similar to AA sequence:UniProtKB:P71335
			locus_tag	LC_00274
			product	Endoribonuclease YbeY
2898	3002	CDS
			inference	ab initio prediction:Prodigal:002006
			locus_tag	LC_00275
			product	hypothetical protein
4448	3042	CDS
			EC_number	2.8.4.3
			db_xref	COG:COG0621
			gene	miaB
			inference	ab initio prediction:Prodigal:002006
			inference	similar to AA sequence:UniProtKB:Q9RCI2
			locus_tag	LC_00276
			product	tRNA-2-methylthio-N(6)-dimethylallyladenosine synthase
5249	4641	CDS
			db_xref	COG:COG1214
			gene	tsaB
			inference	ab initio prediction:Prodigal:002006
			inference	similar to AA sequence:UniProtKB:Q87RD1
			locus_tag	LC_00277
			product	tRNA threonylcarbamoyladenosine biosynthesis protein TsaB
5836	5264	CDS
			gene	nfuA
			inference	ab initio prediction:Prodigal:002006
			inference	protein motif:HAMAP:MF_01637
			locus_tag	LC_00278
			product	Fe/S biogenesis protein NfuA
6517	5993	CDS
			inference	ab initio prediction:Prodigal:002006
			locus_tag	LC_00279
			product	hypothetical protein
6821	6946	CDS
			inference	ab initio prediction:Prodigal:002006
			locus_tag	LC_00280
			product	hypothetical protein
>Feature k141_1961
>Feature k141_2613
>Feature k141_1718
>Feature k141_53
>Feature k141_1606
>Feature k141_2259
12	332	CDS
			inference	ab initio prediction:Prodigal:002006
			locus_tag	LC_00281
			product	hypothetical protein
>Feature k141_938
>Feature k141_159
>Feature k141_1719
[truncated: 5,139 more rows]

## Sheet: Sup_Table6
Supplementary Table 5. Prokka annotation of Ca. L. capsica proteins
>LC_00001 hypothetical protein
MSFHKFREYFQTLITDIKPSDDIIQPMEKHLHSVVISIKKNYLAYSLKT
>LC_00002 Holliday junction ATP-dependent DNA helicase RuvB
MPYEIAMRSRGTPRISGRLLRRVRDFAEVAHFDTITKNIANEALIRLSVDKMGFDQLDMR
YLTMIAYNFRGGPVGIETIAAALSEPRDAIEDLIEPYMIQRGFIQRTPRGRILMPIAFEH
LGILSPMDVSKDSDRSKK
>LC_00003 Phosphatidylglycerol--prolipoprotein diacylglyceryl transferase
MFLSLLLFSRVNKISFWLFSDLIATSAPFGIFFGRIANFINGELWGRVSWVPWAMVFPSG
GSLPRHPSQLYEAIFEGIVLFLIMQVIVYRGALKKPSLATGVFISGYAIARIFVEFFREP
DAQLGYILGGWMTMGMLLSFPMLIVGCGIIIKAMRLERKDVS
>LC_00004 hypothetical protein
MSNKLTEKIVNLIKSNGPITIDQYFALCLSDLEFGYYNTCNPFGLSGDFITAPEISQIFG
EILAIFLICAWEKHGSPQSVKLIEMGPGSGAMMFDILRVICKLRPDFFSVLSIHLIENSE
RLRLIQKQKLSSYIDKISWYLGLDDVPSGFTFIVANEFFDSLPIKQFIITKDGIRERVID
INHNQVLVFSEADPEIEENFISYCDYTYGAIFETSPYRDDVMRSVSNRLGLEGGTAVIID
YGHFRSGIGDTMQAIKAHRYDHPLMNPGLADLTSHVDFQRLSSIAMLHKLYINGCTTQRK
FFEGLGIWQRMFALMKSSSQSKLLLDSVRRLMGTIHDKKSMGELFKVLVASHEKIDLIPF
VSE
>LC_00005 hypothetical protein
MGLYMPTYLYLSAAYLIDFSFYNCIIEIDFQS
>LC_00006 Ribose-phosphate pyrophosphokinase
MNLRGCFALHEAYCCMKIFSGNSNKHLVKAICDYLGISLGKASVKYFSDREVFVEIEENV
RGEDVFLIQSTSCPANDYLMELLVMIDAVRRSSSGRITAVIPYFGYCRQDRKPGPRTPIS
AKLVANLITKAGADRVMTLDLHAGQVQGFFDIPTDNLYALPILERDIKSLYAISNVMVVS
PDVGGVVRARSLAKRLGCLLAIVDKRREHPGTIEVMNIIGKVKGRDCILIDDIVDTGGTL
CGAADALYEHGASSVTAYITHGVLSGAAVERIASSKLKELVITDSIQPNDSVKSSSKIRV
VTVANLLGEAISRTFQEQSISSLFD
>LC_00007 hypothetical protein
MYAGFFNIDLYALNEEIDHISVFGRFSRSSIYCKIKQIV
>LC_00008 hypothetical protein
MLKTIEIYVQKLNKNIQWYAMSNYTEKNSQNIISSIAKRALEEAEQRRSSSKNNVLTSKE
IGGREGPDPTRFGDWEKNGLSIDF
>LC_00009 Superoxide dismutase [Mn]
MEISKTQNAENPLINGAIPILCVDIWEHAYYLDFRNKRGSYLECFVSNLINWDYVLERYE
AALSAQKTCP
>LC_00010 hypothetical protein
MISTDQLEKLTGYSTKLCKVALVIIEIFLNIVIIYLNSMIFIFV
>LC_00011 hypothetical protein
MKATSKLHYLRANNTYFFIVSTAHAFAVIFSFQL
>LC_00012 hypothetical protein
MTISKFNIFYLIKNHDKITIKTHSSIIARTGGINSELVNAVLVLDASESMNQKFSNGKKS
GKTKIYIMKQSVGKLLNQLDKAPNLKDKSLIGAVTFNDKVKDVFPLSFGTRNLRIKIKNI
KAFGSTNSDPAMKKGYEMINQQPKTEEKYKQYLILMTDGKNTSIGYNYNTIKTCKMAQEH
GVEIFVISLREKSEGDITQPKHLHTRTLSFPEECASPNKGISHMYYAINDNDMSNIFITV
GKKISQQKHVQLKR
>LC_00013 ATM1-type heavy metal exporter
MFFLISSKVVLLGVPFLFKWITDALNEQFTQQNTAVYITAGITILISSYGTARVLSLIMN
QLRDYLFAKVGQGATCKLYHQVVSHIYGLSQRFHIDYKVGKLSSAIGNGTRAIETILRIV
VVHLIPTVIEFLIAIAFLWYSYGYIYVSMVAITILLYTIFTVVTSNWRVRLFRQMTQLGN
ETHANVFDSLINFETMQYFNAEKTENMFI
>LC_00015 hypothetical protein
MFVGIVFRIISYCKNAFLVKIRCRFIGFPTSHVLARSCLVT
>LC_00016 DNA mismatch repair protein MutL
MKIRKLCEKIVNQIAAGEVIERPYIAVKELIENSIDAGATFIETSIAGGGKSFFQISDNG
CGMTSEELKMAVQRHCTSKIFDDFSNIQTFGFRGEALPSIGSVANLTLMSRSATSTTGSQ
ITVNGDKISSINPVAINQGTIVEVRDLFFTIPARLNFLKSEQIETNLISDLIRRMAIAHP
AIRFTLSINKNSRYDITPSSFAERISKVIGKDFLDNAVELNEISQDITLRGYTSIPTFNR
GQPNQIYVFVNGRIIQDKLISSAIRSAYAETIPQRRYPVIVLLIEIDPKQVDINVHPAKS
DVRFRNPSMVRNFIIKSIKKAVVNNGMATSSILSNKMIGSFHKSNTGKFDNSIYQSQIIP
TEIQELRFSEKNTSVIDLFTENTNNFADDSDFTAAQISHQYLGIARAQIHQNYIIAQNHD
ELIIVDQHAAHERLVFEKMRQDFHNEKYMNIL
>LC_00017 hypothetical protein
MPYHKTIGKSNTTRTRLWASILVYSNFSHIWSNILVYERNSNIYIVNNNKLRYYSYHITK
DSAFKS
>LC_00018 hypothetical protein
MDINTLTVNLTLLNIVKDYLWGKLLWINMQNCI
>LC_00019 hypothetical protein
MTLVLHVQKPYYDAYKVDLVYSGISYNHVFVLLMLLQKLNLPPR
>LC_00020 hypothetical protein
MALTSAFLSAKTRNNPVTAAAPAISPFISSIPLDGLIEIPPLSNTTPFPTKAIGGSDSFP
PFHFIITKYGERTDP
>LC_00021 hypothetical protein
MKPRAKSLISFSVIEHTGKSTNISTFVSSSTSVAAFPPSFNQEKFLSPSGSPIPRTTNRS
LEQFSGTRIFKFDLCSPVKFLTAAARLTTLAKLENESPAASYGIVFKRIANPPSPVEGVS
ANESFTSMIFNLPFL
>LC_00022 hypothetical protein
MMVQVDSSVQFYFLNEKQKERLDRWVGRWKKAVGVV
>LC_00023 hypothetical protein
MLELDLVSLYLTEESERNPPFLPLNIEQVHSDFAQEGNRKFTVIPQNITRYHLKIHKAYP
IHQDY
>LC_00024 hypothetical protein
MDGADIRFWMGFSDHYINVWLICSLPSVTYILA
>LC_00025 hypothetical protein
MSLENISTCLVYQVKSYALGIIISENEFSQISRIFSNFNYGHKTK
>LC_00026 hypothetical protein
MSFHKFREYFQTLITDIKPSDDIIQPLEKHLHPVVILMKNKKRD
>LC_00027 hypothetical protein
MSFHKFRKYFQTLITDIKPSGDIIQPLEKHLHSVVILIKKILCLGLEIQSVQS
>LC_00028 hypothetical protein
MNYRPWYKRYTADFFSGVFGLTLEQKGAYSILLDLMYDRGGSIPDDDKYIAGVCGCSTRK
WRSIRSSLKKEEKIFFKDGYIYNTRVEKEIIKAIKATEECRKTVVKVA
>LC_00029 Replicative DNA helicase
MGKTTFALSVGLKMAMSGHGVAFFSLEMDREKLGARAMSDLLYDSKSRVPYIDIIRGNIN
QNQQSKFEEVCQELQDMPLIIDDRTSPSISEIRIRSERISESFCRTGNNLRVIIIDHLTL
IRPSNRYQGNRTYEIGEITASLKALARELNVAVILLSQLNRSVENRTHRIPRLSDLRDSG
SIEQDADTIAFLYRAVYYLARETGGTSDERFERRDNLAIFENKLDFIIAKQRNGPIESIP
LFADMPYSVIRDART
>LC_00030 hypothetical protein
MEYWYTQHLWPPIKNFRFTEAPHSFIGGHNSFSDHYQPRVSFDKKMAL
>LC_00031 50S ribosomal protein L27
MAHKKSGGSTQNGRDSAGRRLGLKKFGGEAVIAGNIIVRQRGTRYRPGNNVGMGKDHTIF
ALVDGNVKFKTNYKGRPCVSVIQNKEVSE
>LC_00032 hypothetical protein
MHQIIRSMLSNLINTTFLNLRCFYIPKYILRKNSIDNQLCSMFIVFDI
>LC_00033 GTPase Obg/CgtA
MKFLDEAKVYIRSGDGGAGCVSFRREKFIEFGGPDGGSGGNGGNVWIKAVNNLNTLIDFR
YQQHFKAQSGGKGMGRNKSGANGSDTTLLVPVGTQAFEEDNKSLICDLVQEGQRILLAPG
GNGGFGNICFKSSTNQAPKHANLGLPGKEKIILLKLKVIADIGIIGLPNAGKSTFLGAVT
RAKPKIADYPFTTLYPNLGLAKMGCEEFILADIPGIIKNAHKGAGIGDRFLQHTERTHIL
LHIISALEEDVIDAYESISHELSAYNSELSKKLEIVALSQIDTVDYNIVEKKKAELASVC
KQTPLAFSSITGSGISDILQYLRDKIMLLRGAENV
>LC_00034 hypothetical protein
MKVENTNLLSRGDPNTGLIGCFPETVEILPVFIKGGFAAGCEVVEDADVSEGINAADLTI
ISTPWMRLLASWKSFFGFSYQSSYTHKAV
>LC_00035 4-hydroxybenzoate solanesyltransferase
MSCPQVILSLCFSGGIIIGWAAIYGSISLATILLYIGSICWVIGYDTIYAHQDIEDDELI
GLGSTARVFANNTKAWLLFLYGMFIFLFITAFHIIHVNIFAWIGLLIVLFLLIKQIVVLD
TSCPDKCLIAFKENDTCGMLLCLGLIMSLIVF
>LC_00036 hypothetical protein
MAKIYFSAISMHHYGYLFLKKQMANHCQPRVSFDKKWRSSKTRTPERYLFQRIRKSSV
>LC_00037 Carbamoyl-phosphate synthase small chain
MSGVDTRALTIWIRDNGVSNALIAHNPSGQFDIDDLKSRVQSWSGLKGAELARQATVSQN
RDWLEKTWQWGKEVSFLNKDDAGYHVVCVDYGVKSNILRNLVDLGCKITIVAADVSAREI
LSLSPDGILLSNGPGDPAVTSAYASPIICDLIASGLPIFGICLGHQLLGLSLGARSIKMH
QGHHGANHPVKNLLTGKVEIVSMNHGFTIDSNTLPPDIEETHVSLFDKSNCGLRIIDKPV
FSVQYHPESSPGPQDSHYLFACFVDFMRIKKDLCSAN
>LC_00038 hypothetical protein
MKLVSANGYFCFLCILNRNSFHCDVLWRNFLFAEIS
>LC_00039 hypothetical protein
MKRIFSGYSFSPKTGKGTSSAIERTSISCAYTSISPVIILGLIVSLLLDLTKPSMRITHS
LRTDLARSKQEVSGFATICVIP
>LC_00040 1-deoxy-D-xylulose-5-phosphate synthase
MTYAIQAVSALENKGIDVELIDLRTIRPMDLQTIFESVRKTGRLVTVEEGYPQSTVGSEI
ANQVQNEIFDYLDAPIMTVTGKDVPMPYAANLEKLALPNVDEIIEYVESICYKRNART
>LC_00041 Dihydrolipoyllysine-residue acetyltransferase component of pyruvate dehydrogenase complex
MINTITMPALSPTMEEGKLEKWLVKKGDSFKPGDVLCEIETDKAIMEVEAVDDGYVHEII
VPEKTEHIKVNSPILTFISDNDVKLSNSKPQVDHIESTNESPASPSSSNRPTINQPENQF
LQRINHIPSSPLARRLASEHKINLASVSGSGPNGRIIKKDIEHFIENGSNEYSSRIKKYS
>LC_00042 hypothetical protein
MTINRYIKMRYGLFRLLKSISYGFTHIIMWYRFIRIFRKELRNISSRYVVFFYL
>LC_00043 hypothetical protein
MSCLASDEISKILFCSTLRIMGVTIPSGMLTATLISTFL
>LC_00044 putative ATP-dependent transporter SufC
MRLLEPSLCVLDETDSGLDIDALKVAAHGVNSLRSQDRSFIIITHYQRLLDYIKPDTVHV
LCDGRIVQTGDMKIAIDLEKNGYAGLIKEFCSP
>LC_00045 Dual-specificity RNA methyltransferase RlmN
MLKGINDSPRDAIELVKLLKGIPAKINLIPFNPWPGSNYICSDWKDIEIFSELIKKAGYS
SPIRTPRGLDILAACGQLKSLSKKHIKVSSSLDNQKDKKTVLSMA
>LC_00046 Uracil-DNA glycosylase
MNFIPPLHGFLEHWGHEGVLLLNTVLTVEAGRAASHRGRGWETFTDYVIKVINDQRQNVV
FMLWGSFAHKKRDFLDHDRHLILKAAHPSPLSAHNGFFGCRHFSQANKYLQEHGHVKIDW
QLPFDPNSR
>LC_00047 hypothetical protein
MLRGISLLKGSTHNDLSMFLSIIHFHFNKS
>LC_00048 FeS cluster assembly protein SufB
MVRASIYTAGLTRDEYSSKADVLRDESDNYFPKGVRCPMELSTYFRINEKQTGQFERTLI
IAEEGSYVSYLEGCTAPQRDENQLHAAVVELVALDNAEIKYSTVQNWYPGDAQGKGGVYN
FVTKRGDCRGIKSKISWTQVETGSAITWKYPSCLLRGDNSCGEFYSIAISNGYQQIDSGT
KMIHLGKNTTSKIISKGISAGFSNNTYRGKVAVHHNAANCRNFTQCDSLLIGNNCGAHTI
PYIEAKNSSCNLEHEATTSKISDEHLFYCLQRGIPEESAVALIVNGFVKEVLQKLPMEFA
VEAQKLIDISLEGSVG
>LC_00049 Sensor kinase CckA
MNKKARQADITFPFINYVRYSGMNLYIAFLGIMFCSIATTFVVFIESLSTVMAILLLGFL
ALIGILVLIMFAIGSIDNPSDNIEKVFMDSEPEGVLITNERGHVIYANDAYKQITNVSWN
KKIKSLEHLLFQNQEAGEALYRLINSIRNKKEGREEFRLTNPLNNDAQNCEPHWYRLKVR
ILPVVALHNEKMIYYAWRITDITSERKDQEKFFRELQNAIDYLDHSPVGFMSADHQGKIL
YINATLTEWLGIDLTKFMSKSVSIGDITAGDGLSIIQSVQATPGSQKTVTLDLDFRRIDN
GQGIPVKIVHHVIASDDGETQESRTVVISRENCASSDSSAAIATMRFNRFFNNMPMAIAS
IDKKGRILRTNAPFLKLFPHAIECDDTSNNIFSIVNETEKRKLIAALDEANEQKSDIQPI
DSRHPNDENRYFRFYINSVIDKSIDAPEEQAILYAVEITEQKSLEARMAKNSKTECRWNI
GRRDST
>LC_00050 hypothetical protein
MPITSVRLRTTGRIVCLREKASNWRTRIAARLALFFISIRSAKLASEDRDCNNK
>LC_00051 hypothetical protein
MPFPTSDSGKMYPPDCRIIPYTTESPNPVPFPTSLVVKNGSNIFSIISGDIPVPVSFTST
STMSLFGRSEQLNECISVDSILRVRKVNNPLSLIMAW
>LC_00052 hypothetical protein
MRYLIYSISLCFILIIGGFIAFIKYIDHIKVPENISAQAIIVLTGETSRIKKAFELLEKK
TGQRVLISGVHRSVNKEVLYQKIPIKSDLAMCCIDVGYEALDTAGNAREASKWIKQNRYH
SVIVVTSDYHIPRILFELRKINLEVNFIPYPITSNNCKNNNFVLQIKMTRKIFIEYLKMV
LLLSHDLLHTFIT
>LC_00053 hypothetical protein
MSKCDILNIIDIRTVLMKNRILKIKDLIKIILWPIS
>LC_00054 hypothetical protein
MRKVVVQEQKILRQFVDLLLQPRKWLKIYKNALIVFLR
>LC_00055 hypothetical protein
MRKSAPISSIEIGILPAACTASTTKIPSCRFTISAISLIG
>LC_00056 hypothetical protein
MLIRLIQSINNNAIKHGIHYIKMYNFFLDINQDNSFIRFIIIFSISKV
>LC_00057 hypothetical protein
MPEVVFNGPEGRLEGRYQPSQNPSAPVALILHPHPRFGGTMNDNIVYQLFYLFQKRGFSA
LRFNFRGIGRSEGEFDHGEGELSDAAAALDWVQTLNPESKHCWIAGYSFGAWIGMQLLMR
RPEIKGFISVAPQPKSYDFSFLAPCPSSGLIINGSCDTVADESKIKELVEKLMNQKGIVI
THEVIPNANHFFINEVDDLIAKCSNYLDNHINTELIASTPVKSIE
>LC_00058 hypothetical protein
MPGDTPLDLAKKSNMPLYVDLIEKAQRPPAIGG
>LC_00059 hypothetical protein
MAFHPYPQVIPIYCNRYGFGPPIGVTQSSTCSWIDHSVSGLMQQTIRPIKTRFRYAYTYR
LKLACHTKSLTHYTKGTPSALRPSTVCRHSVSGSISLP
>LC_00060 hypothetical protein
MIIDNESDQAQKGIWWMPWYAQAMKDVICCDKLRGAANEL
>LC_00061 CDP-diacylglycerol--glycerol-3-phosphate 3-phosphatidyltransferase
MIVLCFFIKGIGYFSSIHLMRWIALFLFAIASITDFFDGYLARIWNQTSNIGRMLDPIAD
KLLVSSILLLMTADGTIDIYSIWASITILCREILVSGLREYLAELKVSVPVTRIARFKTV
LQMISIGFLLAGPACEDWTVYITQIGTILLWISAILTIYSGHDYFMVGLKHIDLEND
>LC_00062 ATP-dependent RNA helicase DeaD
MYLFTSLVNKESVFPNHLQGMGSISKLFTGAFYYYGPSVERRSLQGGAHIVVGTPGRLCD
HIRGKALNMSNLKAVILDEADEMLDLGFRDDIEFILNSSPQQRRMLMFSATLSPAITALA
TNYQQNAVRINIASDNLQHSDIDYRAILIRASDRDNAIVNILRYRDAKNALVFCSTRASV
ARYTKILADHLFQVVALSGELSQQERSNALQMMRDGRARVCIATDVAARGIDLPDLELVI
HAELPVNPETLLHRSGRTGRAGRKGMSVFVVLPNLKRRAEQLLRVANVAVTWEQAPTAAE
IIERDSQRILQDSSLLESIKDDERKLVDELLLQHSPENIAAGFLRINRAGRCIPEELNPV
SINYSGRDRSHQDDFQSSRENSRDNFRDSSWFSLSVGSKDKAEARWLIPMLCRNIGISRN
SIGAIRVQTEQTFIEISSDGVKSLSNPMKLEGGIQIKSLNGRKPDFKNNRSSGARNRGNH
YNSVADKKFNRSRKSFNS
>LC_00063 Protein translocase subunit SecY
MFLVWLGEQISSSGIGNGVSLIIFSGIVAGLPAAFINILELGRIGSISSPLIILVFASIV
LVIAFVVFFERAQRRLLIQYPKRQVGNRIFQEDVSYLPLKINTAGVVPSIFASSLLLLPT
TIAGFIDVTSSPKWMGNLVDSLNHGNPLYMVLYSVFIVFFSFFYTAIVFDPKDASDNLKK
NGGFIPGIRPGDRTTEYIDNVLTRITVVGSIYLVVVCILPEALISFTGIPIALSGTSVLI
VVSVVLDTVMQIQGYLIAHQYEGFVKKSKFRGRKKY
>LC_00064 hypothetical protein
MLRTFNCGIGMIVIISPDSIDYVTKILKVAYMSSYSFIAFSLLLIAAMFTSFYSWRLIFL
TFFGKTRIDKNISHKIHESPLVMQVPLFILGIGSIIFGFIFHDLFFGSKYHFFWKKSIFT
SQHNHILEKYHHIPLWVEYSPSLAVFIGFFIAFIIYIIFPKLPKFLAERFSYIYDFLQNA
WYFDRIYHFLFVRTTLSLGNNLCKKVETSIDKYGPNGVVDCVRYMVSFVSQLQTGYIYNY
AFAMLIGISVLVILMLLKVKIW
>LC_00065 Flagellar biosynthetic protein FliP
MPESIFAQSSLHEVLAIPSNLSVSTWIVRTFGLFTILSIVPILIIMVTCFPRFVIVFSIL
RTGMGVASMPPNLVIISLSLFMTFYVMSPTMDRAIEMGVQPFMSNKITEIEAIKHIAEPF
WLFMKNNTREKDLSLFMDMAVGNEKNKDIKSNDKIEYRVLIPAFMISELRRSFEIGFLII
LPFLIIDMIVATIVMAMGMMMLPPTSISLPFKIIFFVLIDGWSILVENLVRSFV
>LC_00066 hypothetical protein
MLGCDLAVALIFILICNFIYYIIGITIWFKKYFNEISIKQAILAILE
>LC_00067 Diaminopimelate decarboxylase
MDTMICYALKANSNQAIIKTITRLGAGLDIVSEGELYRALYADVPGDKIVFSGVGKTVDE
IDLALKSGIYCFNVESESELITINQRAISLGRVAPISFRVNPDVNANTHQKISTGKKDDK
FGIPIKQIHSLCHHTKTLAGIKLSGIDMHIGSQIDQIESFDKAFKLLRDLIQQLISSGHN
IQHIDIGGGLGVAYCDSSPSPPSTYDYARLIRKYFEDLKCKIIVEPGRFLVANAGILVTQ
VISIKNNADKTFIILDVAMNDLIRPTLYNAYHEIKSIVIPDKNCLQVKADLVGPICETGD
FLALNRTIALPKPGDLLYIDTAGAYGAVQSGTYNSRLLIPEVLVKDSEFHVVRPRKSFKE
LIDLDSIPEWLE
>LC_00068 hypothetical protein
MYFKIYIEHHKIDIYQKMAMILKEMIIIHLITIEKIYKA
>LC_00069 hypothetical protein
MMRKFFLVVGVSSLSLASFCSAQAADAVRRNHNHALVPTHSRHVVLCQDWSGLYVGLAGK
AALNQQGFSDERDKADGADRKYKDHVSVGPALFGGFNMQDDALVYGGEANGNWLFGLGDD
ASVRAAKTPETAKMDGPSLSLVGRVGYEVMDPVLVFVNGGLSLAIETYTTTKKVENKDVD
NTEYKPSVGFTVGTGVDVMLFDGLSGRVGYNFNYYPSVKNTKNNMQHALYVGVAMKL
>LC_00070 hypothetical protein
MLYNILPSSVHRGIAPNFCDVLAFILVIGVMSMLFHGFHETTSSRNIVDIIPIKLDIEYL
PHYALRTTLRMLIAIVISLLFTFIYATIAAKSRRLSMILIPILDVMQSIPILGFLTFTVL
FFMNLYPGRLVGAEIAAIFAIFTSQVWNMTFSLYQSLCNIPKDLEEAARSFHLSGWQKFW
KLEVPFSIPGLVWNMMISMSGSWFFVVASEVIMVGDNVIPLPGIGSYIWLAIKEQNLSAV
VYAVIVMFCVIIIYDQLLFRPMIAWSNKFRFERTTTMYSSDSWVLSLFRRTKFLRFIGRK
SYKIFLPLSNNFRNSLFIVREIRCDFMEKLFVFFYNRNVSYVLDIVWLLMIFSISIGILW
QSFSYIIDNLTYQHILNAFWLGCITMMRVIVLYQALSE
>LC_00071 Delta-aminolevulinic acid dehydratase
MRNGEIINDETLEIISRAAVEQANAGADIIAPSEMMDGRVRAIRRRLDDSGHINVGIMPY
AVKFNSSFYGPYRDAISTRELLKGDKKTYYIDPANAQESIREANLDIEEGADMLLIKPGL
PYLDICFRIKETFGLPTFAYQVSGEYAMIQAASLKGWIDQKSAMLESLIAFKRAGCDGIF
TYFAMEAAHILIESK
>LC_00072 hypothetical protein
MLWIGGWIDYSNIIIYRVMSFFDIENMFLFIYEPPSIIIDKIIFIRMVVFFFYIAIRYII
VILLFLHRVNICLYLDSISI
>LC_00073 DNA topoisomerase 4 subunit A
MGADDVSNVDYLIKENLKSVSLQDALEERYLAYALSTIKHRALPDVRDGFKPVHRRIIYA
MSEMGLDFKSAFKKSARIVGEVIGKLHPHGDQSVYDALVRLAQDFSQRYPIIDGQGNFGN
IDGDSAAAYRYTEARMTQVASFILRGVSENTVDFRSTYNDEDNEPIVFPGEFPNLLANGS
TGIAVGMATSIPSHNVHEICDAALLLVERPDASVEDLLEYIIGPDFPTGGIIVDSRDSIL
EAYRSGRGGFRVRAKWDVEDIGRGLWCIVVSEIPYQVQKSRLIEKIAELIVTKRIPLLED
VRDESAEDLRIVLFPKNRSVDPVILMESMFMLSDMESRFSLNMNVLSMGRVPKVMPLNDV
LKEWLAHRRDVLIRRSVFRMEAIDRRLEVLKGLLVAYLNIDEIISIIRNEDKPKPVMISR
FSITDNQADAILNLRLRSLRKLEEFEIRSEFDNLLIEKETVYSLLNSEKNQWNRISQEIR
EVRDVFSKSTDLGKRRTTFAEVLKADKCTVQQALIEKEAITIIISKRGWMRSLKGHSVDL
SSLAFKEGDSLKISFHAYTTDKILLLSTDGKAYTIPAANISNKRGQGEAIQLLVDINQNQ
EIITAFVHDNSCKLLVVSSKGNAFIVKETKVIANTRKGKQVLNVSSGDRMKLAVKVTDTH
DHVAVVGENRKFLIFSIDQMPELNRGKGVKLQSYKDGGISDVLCFNMSEGINWKDNAGRS
FSRSKNDLMGWVGKRGGVGSLVPKGFPRSGKF
>LC_00074 hypothetical protein
MSFHKFRGYFQTLITDIKPSGDIIQPLENLHSVVILIKTILSIPLR
>LC_00075 hypothetical protein
MFSNDKFREYFQTLITDIKPSDDIIQPLEKTSPSC
>LC_00076 hypothetical protein
MNFEKRTVITSAIPIGKPGCPELAFSIASIDKNLIAFAIFLYLLFKFIGIKYFPQRWHHI
YFKYNANNYTTNKIF
>LC_00077 hypothetical protein
MIYDKRIGFILCNGRNFPFGFHHSDAISENLFISSWFLVV
>LC_00078 hypothetical protein
MMFASNIFLIMSSCLIFVIRTIKNLLEFVLWHVF
>LC_00079 Deoxyuridine 5'-triphosphate nucleotidohydrolase
MTDSVNISFVRLPHAYDLPLPEYKTSGAVGMDLFAALPEDKPVLLLPGMRSLIPGGYLIA
IPQGYEGQVRPRSGLALNNGITCLNSPGTIDSDYRGEIKVLLINLGQEDFVVKRGMRIAQ
LIISHFIKAVPQLVSVIPLEKTDRDDKGFGSSGIY
>LC_00080 Phosphoglucomutase
MIITVPTIPYQDQSPGTSGLRKKVLIFQQESYVENFVQSIFNTIGICTNKMLVIGGDGRF
YNRVVIQTIIKMAAANGFGRIILGKGGILSTPAVSHIIRKYKACGGIILSASHNPAGALQ
DFGIKYNTSNGAPASEQITEAIFAESLKINSYKTVKSDDIDIDNIGTKEISDMVISIIDP
VEDYVELMENIFDFDAIRDLISFGFRIDIDCMNAVTGPYAKEILEVKLGAPIGSVRNFIP
LEDFGGMCPDPNLVHAKDLYDSLMTDDGADFGAAFDGDGDRNMIIGKGMFVNPSDSLAIM
VANAGLIPGYSAGLAGVARSMPTSTALDHVAAKLELKLFEAPTGWKFFSNLFDYGLITIC
GEESFGTGSNHSREKDGIWAILFWLNILAVRGESLSDIVHKHWATYGKNYYSRYDYHNIP
TGEAQALMNHLNSKVLNLIGSSFIGKKIEKADNFLYTDPVSEDISDSQGIRIIFEDYSRI
IYRLSGTDTQNSTLRIYIDHYEPDSSKHLQDTQKNLAGLFEVAKQISCLRHYIGTINPTI
AI
>LC_00081 hypothetical protein
MPYEIDFFNIRLTLIIVIFLIIIPTSYLFIIIKIIL
>LC_00082 hypothetical protein
MTKSLKSLLGMWLRNEKNLESFSPDHFMIYFTITFTIFIIITIFFANIALFYIGFIPFYG
LYPWF
>LC_00083 Diguanylate cyclase DgcZ
MHNYFFDIDDFKQINDNFGHRIRDKVIAFFSYQLVLAFRSPMLVGRLGGEEFAVAAFGYS
EKEAAILADKLRNIVEKSLINISVEHSINITISAGVAERFNQEPISKTLHKSDKALYVAK
KSGRNRIICFSEI
>LC_00084 hypothetical protein
MFIPPARFFSPANENLRSFVNIILLVQFIMIITLDFAKTNNTISARFFSYI
>LC_00085 hypothetical protein
MSAIKKQSEYFNDFLKHHSFKELSKKLSS
>LC_00086 hypothetical protein
MKIKKIIKIVAIGGLLTSCNPNDKYKESSNKKSIKLAT
>LC_00087 hypothetical protein
MTNIKNHLIKKVSSLQHKDKEEIYRRDKQYRQYLVKRDPNRYNIMKEHFKMRDKYKTIYN
YNRR
>LC_00088 hypothetical protein
MIEQIFYIFLFFLYFSLKILGFIKRICFNK
>LC_00089 hypothetical protein
MIDDVIQNNTQEQLRSFIERLERLEEEKKVVSENIKDVYSEAKATGFDVKALKKIVSLRK
KDEQEWMEEEQILEVYLRALGMIKED
>LC_00090 hypothetical protein
MEKFFNYPKIIFITILVLNPDYYSSYLILSYLIGKSSYKFFVLY
>LC_00091 hypothetical protein
MLLQYLLQYVYKNYYILSCLNVFDIFIIIIKGREGKSRDKLFNKGQKIYKNSFQ
>LC_00092 hypothetical protein
MLFYVVYLISHELSEHIAVTDHLLEILQLLIFFLFCLYSNYLRWTQHGDLKLQ
>LC_00093 hypothetical protein
MGGVGNEKLKACANFLNLLLLLTKLLISSESLSKILRIIAFLCSISDKP
>LC_00094 hypothetical protein
MHFPENTHFFHKHLVRLINKNFYILISIFLVAYRFESLWEG
>LC_00095 Transcription termination/antitermination protein NusG
MGQVEAAVHGPVSSILFEVGEQICVSDGPFASFNGVVKDVDEERSRLQVEVLIFGRATPV
ELAYNQVEKIV
>LC_00096 50S ribosomal protein L11
MAKKIVRRVKLQIDSGSAKPSPPVGPAIGQTGIPIMEFCKAFNAATKDMDKGIPIPTTVI
CYNDKSFTFTMSQPPVSFFLKKEVGIKSGSKLPGKETCGSISRVKIREIAEKKLQDMNDV
NIDGAMRMVEGSAISMGIDVVD
>LC_00097 50S ribosomal protein L1
MNLGVDPRHADQMVRGVVNMPNGTGVTVRVAVFATSVKADDARDAGADIVGGEDLFEIVK
QKDQSLEKYVAYVLKF
>LC_00098 hypothetical protein
MLLSIVYQYNLPYQNFIDMIENRFFDICNESMYDCEQLEVYAIKVSSNLIKLAVIILDDK
QYFDVSELIKHAGIAQLIGELLLNLHKHIGRGQLYLPLDILGAAGLERESFLLGEDKEKI
SIAIKIFAELGLEHLLKARQLSKDIAKNIFPAFIPMSFSGNILENACNSGITIFDNPYKI
HQWILQWYMLFAFIKKRF
>LC_00099 hypothetical protein
MLLKRLSSCLFAYASSSREDSETVDYKKIKIYKITKNKS
>LC_00100 hypothetical protein
MTFPFIFERRVLISICSHPDILDNNRCITEKIQSSGWFKAFFDLYGGFDLWCGSSLFIIA
NTALGSEYSIQIIVEVL
>LC_00101 hypothetical protein
MTEQVKSNSSKGRISIRDTARIAQETNIRIEIERDGTIYRFEPLKKKKKTITDTFEKCEL
>LC_00102 hypothetical protein
MRKRTNLPPYVLREVTRHGKIVFYFRRKGEKRTRLPYPNYPNDPEFTSAYVKAYAGIPVD
SLVIKPPTKEPKTLRWLIEKYRQTAHWEGLALNTRKSADTYFDQVIQKSGSFDYRKITPQ
HIRQGLEKRKHIPSSAVLFLSYMRVLFKWALKNGYINTDPCLGIENPKYKTDGFKPWTIE
DLQKFQSFWTEVTMPRLAFEFLLYTGLRCSDACRAGYQHLKGNILTIQTKKVGTIVTVEL
PDSFMKLLEITPTSKDTFFMNRDKETMNAQQFSIWFANHARKAEIKKSAHGVLNLSATLS
AEAGATTHELMAGYG
>LC_00103 hypothetical protein
MHGKIQKKHLNQILRLIIVTTIYKLDAFLISASYYFKYALIIKSAITN
>LC_00104 Vitamin B12 import ATP-binding protein BtuD
MVDISHDNSRLLEIKDICQKFFFKRTSGNLLVLDKVNFNIAPGEIVGLLGRSGSGKSTLL
RIIAGLVSPTSGQVRFQNKPIKGPPKDISVVFQSFALFPWLTVLENVELGLAAIGIDKEE
RRKRALFAIDLIGLDGFESAYTSEISGGMLQRVGFARALVVYPSLLLMDEPFSALDVLTA
ENLRTDIIDLWIERRLPIKSILMVTHNIEEAVLMCDRVLIFSANPGRIAEEVIVPILHPR
NRLSPEFRQIVDKIYSLMTKKEEIKIDSFGNSASVGVGIFLRHVSTNLLSGLIEAIMSPP
YDGKADLPELASGRLQLEADELFHIGESLQLLRFVHLSEGDITLTESGKKFANLGTDSRK
KLFAKHLLKYVPLVSLIRRVLDERGSHSAPAARFRNELEDYMSEEYATETINTVVSWGRY
AELFSYDDQTELFSFDNPQ
>LC_00105 hypothetical protein
MFFSGLENRLFEARLRAEFTIFPLKNISIHLFTIGPDFLSKEIRGPARGVNRYL
>LC_00106 hypothetical protein
MLLSGLKWVIVGKMSCLSLMIITLKVWRGKMRFSASL
>LC_00107 hypothetical protein
MQKLVFSALMVRENQQFCGSWLALIRIIMEKLG
>LC_00108 Energy-dependent translational throttle protein EttA
MAGIDKDYNGEAWLATGFTVGYLPQEPQLDLSKNVNENIIEGVAHKQSILDRYNELMMNY
SEEIADEVTKLQDVIDSKGLWDLETEVEIAKEALLCPRGDSLIESLSGGEKRRVALCRLL
LSKPDLLLLDEPTNHLDAETIAWMEKYLREYAGAVLMVTHDRYFLDNVTSWILEIDRGRG
IPYQGNYSAYLQIKSKRMSQENREEISRQKAIEREREWIVSSPKARQSKSKARVRSYEEL
VESAAHRHPGNAQIIIPVGKRLGKVVIEAQNISKSYNDRMLIDNLSFKLPPGGIVGVIGP
NGAGKTTLFRMITGSEAPDSGSIHIGETVDLSYVDQSRESLIAGKTVWEEISGGYDIIKL
GEHEINSRAYCGAFNFKGSDQQQCVGSLSGGQRGRVHLAKILKSGGNVILLDEPTNDLDT
DTLSALEDALENFAGCAVIISHDRMFLDRLATHILAFEGNGRVEWFEGNFEDYEKDKLSR
RGGD
>LC_00109 hypothetical protein
MAIQYVKSTIIFQLVYLDYYQWIILVLIDNLYVIVFDICLYFIERFPIILIERLEGGRRA
CKSGQIWEEAALAMS
>LC_00110 hypothetical protein
MPICEPSDRKYADNIPTSHELFSTFIDSKIKAPAPSPNKIQVERSDQSTMREKVSLPITI
TR
>LC_00111 Phosphate acyltransferase
MVVTEGFSGNIAIKAAEGAAKRVVEVFKESLNKSLLSRIGCLLIHGALRDVKEGFDPRNF
NGGVLLGVDGLVVKGHGSSDAKSIFNVLDIAMNMSKNDFISMVKLDMQKFRDNLSDIIEK
DIILDNGKR
>LC_00112 hypothetical protein
MSIFLLSKKQLKLNNFNITKYIKSIFHLPLISNILTYILNNTPRIIRLYYFSILISYILY
SIHKTKYKQTYNITIK
>LC_00113 Endolytic murein transglycosylase
MKVIRLKLILFWAILIVSFVILVFGVGFYYYTIVYYNKIGPLQNSSIILIRNGMTLRDIS
RELFRNGMIDNTYIFNYTTRFRFGNQVLKAGEYKIDPGSSMFQIAEKMIYGKIFLHSISF
PEGFTVKQIFKRLEENPFLTGELPSELPREGDLYPSTYMFPLGTHRLDIIEQAMLSQKKV
LDDVWANRNVNIPIKNKEDLVILASIVEKETSHADERAHVAAVFINRLFRGIRLQSDSTV
AYGVCEGNYHLLDRKINRSDLAKKTPYNSYLVNGLPPTAISSPSRFSLEAVANPLDTDDL
YFVSDGAGGHLFSNNLKDHNANVQKLRSKLSAEENT
>LC_00114 3-oxoacyl-[acyl-carrier-protein] synthase 2
MSCKVAGYIPTGDGSRGTFNADDWVSPKECRKIDKFILYGMVASDMAIADSGWCPQTEKD
HDSAGVVFGSGMGGIHRIVESSYVLRDSGPRRISPFTVPGSIISLLSGNISIRHKLRGPN
HAVTTACSSGAHAIGDASRLIAYGDADVMIAGGAEAAICRLGIASFAACRALSTHFNDNP
SIASRPFDRDRDGFVMGEGAGALVLEEFEHAKARGAKIYSELIGYGLSGDAFHITAPPPD
GDGAYRCMVSAISNANLSPSDVDYINAHGTSTAADTIELAAVERLMGDNCSKVSMSSTKS
SMGHLLGAAGAVEAAICNLAIRDNIVPATLNLDNPARETLIDLLPHDAKKKNVNVVMSNS
FGFGGTNVSLIFSRLLD
>LC_00115 hypothetical protein
MGICLKSGCTKDDFDSCMALHPTSSEELVTMYNPTYLVENGIRKNIF
>LC_00116 hypothetical protein
MIEKTNTDPDKEPLSDKPIDKKELKSINQETETDSNYINPQFQAEAVKEQIKTEDAAVTE
FIEENNFLRFEYSTRSFRVTVVWIAIIVVFLSTQVINSDFFIKLNDNKYIATVVSLSTII
CGFWAIVGKGLFQIDIKDLKP
>LC_00117 hypothetical protein
MIKQFKRVKACKKGMRDNKKRRVFNTFLFWKNGYINNLFYLVL
>LC_00118 hypothetical protein
MIIDYIIQPYACLFLNRIYAYILYYLMKYKSNILINYSAKQL
>LC_00119 Tyrosine--tRNA ligase
MKLFFMSEFKSDFLRILSERGFIHQLSNPQELDDLFCKTIVTAYIGYDPTAYSLHAGHLT
QLMTLHWLQKTGHRPISLMGGGTSMIGDPSFKDESRVILDSAEIQKNILGIKDIFTRFLK
YGKGPTDALMLNNSDWLSGIEYIDFLRRIGRYFSVNRMLSFDSVRLRLQREQSLSFLEFN
YMILQAYDFVELAKNYDCRLQIGGSDQWCNIISGIDLGARLGTQKLFALTSPLLTTSSGI
KMGKTAAGTVWLNSNMTSVYDFWQYWRNVEDNDVIRFLKIITTLPMSEIDKISELKGKEI
NEAKKILATEVTAIVHGRSAAEKIAATAIEVFDMGINSYNMPKLPISKDELEKTIGLLNV
IVRAGFASSNSEARRHVRSNAIKINNRVISDENITISLKDFDDDGIFKLSLGKKRHIIFH
ICS
>LC_00120 hypothetical protein
MGNILIAIKKTIVGISVILLPILSLFIICFSFYLLKSTTTSWFPFCFIAMFIICIGCGPI
PSLLIQNLQYQYKDNLSFSQLKEDNIIILLGNGTTIINETPIIKIEPSPQSYSRIFETLR
LYRLCKQNRKNCTIIVSGGDPQKHGLSEAIVYSQKLLEAGIDQKDIKLEIKSLNTFQNAK
LSLPIIKSIMGVESETNIILVSAAYHLQRSQLYFKHFGINTIASRADYINVKYSIIPSII
NFNITGISLKEYLGIGIWFSNIMR
>LC_00121 Lysine--tRNA ligase
MFMDIHDASGKIQIYTHKDIADEDSYNLLPMIDLGDIIGVTGQVRRTKRGELTVNSQKIT
MLTKALNSIPEKYHGLSDIETRYRKRYLDIISNTDSKLRFQQRSRIISDLRYFMEKNGFM
EVETPILQPIYGGATADPFKTHHNILKADMYLRIAPELYLKRVLVSGLTDKVFELNRNFR
NEGTSSRHNPEFTMIEAYWAYADYRDMMELVENLFQKLVMNIHGKTDIPFGDKTISFKIP
FECKSMPQLIKEATDIDFMILKSDEEARIAAKNIGIEVEKDALWGEVMMTLFEEKVEKNI
LNPTHITGFPKDISPFAKEVPGESRLVERFETYCNGWEICNAFSELNDPIEQRIRMEQQV
MQSRERGEHTVLDEDFLDAMTYGMPPASGLGLGVDRLVMLLTNATSIRDVILFPAQRSTS
>LC_00122 hypothetical protein
MFPPGNLSFSNKTSPNCFGEPILNCSPDSLYIFSSNAERFLDNSCESSKRSVLSICMPSI
SICVTTSIIGLSNLS
>LC_00123 hypothetical protein
MLNEIAIGLELNASIISVTILKETMSFFSNISTHFLRSSISINLICELFSIFDLDKIL
>LC_00124 hypothetical protein
MFFEIFSSSFCEEVSSLEFLYCSVITLLGTKSISINKGSMLFTLQS
>LC_00125 hypothetical protein
MLIGTSVRSSTRSREICTISIFSKMLSRRFFCFI
>LC_00126 hypothetical protein
MSEESPANACKYTICSGRTFHFFITLSTSIFSSLIVSYIQILGLISCIKSLSVDMMVTKK
PSFSARRAYVAIISSASKPFSSIDCIPNAFVAKRTSGS
>LC_00127 hypothetical protein
MCAMYRKMSFHKFREYFQTLITDIKPSDDIIQPLEKHLHSVVILIKKIKEGICVLLFSGP
RSRQKKSVSAVHVTG
>LC_00128 hypothetical protein
MLQVKIKLFRSCVIIYTVNPKELRNFTNNLSNSAAPMGSSPEDGSSRKISSGSIANDRAK
ATRFIIPPDN
>LC_00129 hypothetical protein
MKEGLKVEYDTNSIGNRVTACVVQSISMVLVIDSLFAIFYFAIGI
>LC_00130 hypothetical protein
MNIPEIKNNTINIYSITDQKRAANINTNSDVLKPIKGSTIDSISHTAKELVTDLIPIYGT
IHAFKQGKIGWGIFGIVTDILTIIPALGLGIKLAGSLAKKGNFAIQASKASIKAQNIASS
IIKESNVATKIEYIPANITKESKVTTKIKTVNEEIKETGRVNAINAETIHIENSETINIE
KNTNTTETSNIAKKFAKSLAHTTDTRLTSLYKEGKVLYKQGEKIGDQMAKKLDINTTNIL
PHAVKSAPSKYLGKALNTVKKSKWHPADFSTSERITLNESMDIMFKRFKELDKLKLDEQF
IKDVGRASYEINGKLGTVKNPEKTMKLITEILSKDPKKAQLISAFANQTVFSDPYSHLRR
VIKDLFVYSSKNNKIIYKIDTMDKDTVKITAKFESDLIKTKEPEILKGCTKGVNFKKYGL
KMELILSTEKVIESKPYVYIK
>LC_00131 hypothetical protein
MLAGAEPASNSDIVLLNALALLIISSWLNWRSSRTCLKREPIIFQSKVVLLCMHFL
>LC_00132 hypothetical protein
MILLILTIRFTFRDEKSLLSQAKDLKNGCLVLCNFNIG
>LC_00133 Ribonuclease E
MEDKRNNRAVEKKIKESLKKDRARVQVGAISHFGLLEMSRQRIRSSVLESTTKICTNCKG
SGYVRSQSSLSLSVLRSIEDYLLQCTNYNITVHTHADVVLYLLNQKRAAIFEYENRFGVA
INIVIGLNLDNKLFYIEKGSPVQSPVNIGAAVDLVQFNDEENFLNQDEESIEPSTDDSSK
PSNGGSRSSEDIQSENTGKQVVSQDSKDLNEGTSPSYRRNRRRRRRKRPVVDHCNISTTD
VLGPVKNVVDDHLIKQDIVLFNGNDTKSLSDNSDISSKVSDVVLTSSESVAEKDSNSEGT
EPVKKLSWWRKY
>LC_00134 hypothetical protein
MLVLVMAFMVKKENIFQGKIVLFVGLLIHWMEQLIFFMLFRIFVFPSL
>LC_00135 hypothetical protein
MFLIVIYKFLPYLLCSNFNDYIKKRMKICLDLRYLMLW
>LC_00136 hypothetical protein
MVKKSFRLKLMMFYFRLLMLKSSAKNLCF
>LC_00137 N5-carboxyaminoimidazole ribonucleotide mutase
MTSIPVLGVPIMSQALRGLDSLLSIVQMPAGIPVGTMAIGQAGAIISLKPSKRALLENST
KRLGVRCAEIIRAS
>LC_00138 hypothetical protein
MLSESVTTNLRGLVKWSEPSKGNQWRYLVQVIGIKREFSNLILQNVALSVIKKT
>LC_00139 hypothetical protein
MEKLASKSPGKAGPGRGESIAVPSIISPDKKCSCFFDYRKCNIL
>LC_00140 hypothetical protein
MLAPDIKKYAVTVISAPKEAIFLIGNFSAKTGNEEKIDRITRKKRPDAIVMFIPEIAIIC
ASPDFWRSFVVSLDIARRSSVTSAAASAPISPGIFLRIYIPMLVRRLFKQDCTVNNGCFQ
ILLSFGRYDLGME
>LC_00141 Dihydroorotase
MENLTLRCPDDWHLHLRDGEILKNVIGDTSNHFRRALIMPNLSPPITTTNEAKAYRDRIL
KSVPPEHQFTPLMTLYLTERTDPDDVELGFRSGIIHAVKLYPAGSTTNSNHGINNIDHVM
PTLERMERIGIPLCIHGEIPDNTTDIFDREAVFIEKTLDPLRKRVPSLKITLEHITTMDS
VEYVSNSTNVAASITVHHLMINRNAIFRDGINPHYYCLPIAKREKHRLAVRKAAVSGNPN
FFLGTDSAPHLDCFKETSSGCAGIYSAKNAISCLAQVFEDENSLENLERFISLNGAIWYG
MLINEDKISLVRRDQAISFDKKKMIVSMGEITIFDPILPLYWEVAI
>LC_00142 Orotate phosphoribosyltransferase
MIFNDFSEPEVMAELVSKMLFEIKAVNFSPDKPYRLTSGIISPVYIDFRKLISFARTRST
IMDFATTIVLRNIGFESIDVIAGGETAGIPFAAFLAERLSLPMIYVRKKAKGHGKKTKIE
GYISKGDRILIIEDSVTLGGSLLDFVKVIRDSGGIVKDSIGLFFYGIFPEVPLLLQENNI
NLHYLVTWNDILKVAKKMPIFDKHVIKEVECFIENPMQWSEKHGGISKI
>LC_00143 hypothetical protein
MTIEEGQKIFSELKEKISGLCQPSYILDIPGGYGKIKLDSCNIKKKKDGSYLVTDYNNVV
HQYPPIS
>LC_00144 hypothetical protein
MWQKITQNNYLIRFPYYKRSKCRMANNYNNPEPIDFFVMNQVAYGYHIKGSFYEFSYRNK
DIKERRYSLSDHCPIIIEYDF
>LC_00145 hypothetical protein
MRGKIFSMVPSFYRVIGIIKFVFFFFCSTIFYHPTYALSNIQKKHIQETVDHFLSIRTLQ
GSFLQKDDQGHVIRGEFFMARSGKLYFRYGYPFYVNLISDGSNIALYNSQLDSWSVYPIS
KTIFGLIFSNKRDDLQKSINGIEVNNKFITVFFGENSTENSVALTFSRPSYRLDSWKIMD
DFGKGTFVKILNYNENIKLNSELFVIPYDEIHNIGN
>LC_00146 hypothetical protein
MYRFKTNLRVLIGLILISLLLSIILSLATWDVYDPSFSYITLNSPNNLLGYGGAIFADIV
MQCFGIAIIFCLPPPITWSVALIFGREINLFPKRFSAWIANFLISSAFFASFIPSRFWPI
QNGFGGIIGDVIMRLPFLFVESYPTRIFLLRMLLFCAMLLLLLFASSAIGRVQYDIQQDE
DAQKMRLEDYERVYVLGSIGDTMRVLKIRIARVFELFGFSFFTGKGACDNNNSLNYSSQK
IEPALGMSFSNVTDSGRISGSQKDEMLDADIFQSNSINISDQNYAGSDTFSLPTTKILSN
SKSFLRSANLSPEVMTKNACTLTGVLSDFGIHGEIVNVRPGPVVTLYELEPAPGIKSSRI
IGLADDIARSMSAVSARVAVIPGRNAIGIEIPNDVRDAVVLKDLMVSNAFGDNKSDLAIN
LGKNIEGEPVVADLAKMPHLLIAGTTGSGKSVAINTMILSLLYRMSPEKCRLIMIDPKML
ELSVYDGRPNLLTPVVTDSKKAVFALKWLVCEMEERYRKMSKIGVRNIDGFNMKVAHSHI
TGDGLNRTVQTGFDRETGEAIYETEHLELKYMPYIVVVIDEMADLMMVARKDIEGAVQRL
AQMARAAGIHVIMATQRPSVDVITGTIKANFPTRISFQVSSKIDSRTILGEQGAEQLLGQ
GDMLYMTGGGRIQRIHGPFVSDLEVENVVSHLKKQGKPQYIDLNDKMMMSGESIGILGKF
ASSESDDLYQQAVAIVLRDNKASISYIQRRLGIGYNRAASIIESMEEKGVIGAANNSGKR
EILVSSMEEFLE
>LC_00147 hypothetical protein
MISAVFLAMFLSKTSFIFLMLWISKMAQRPLMPKASAVWLIENTSISFNQIAEFCGLHPL
EVVAIADGESLQNIKGFDLVSANQLSREEIIKGEKDENYKLQLSEQKVYITENTKRAKRY
TPVSKRQDRPNAILWLLRNHPKLRDAQIVRLVTTTNSTIEQVRNRTHWNSANLLPMDPVA
LGLCTQIDLDAEVKKIKNNAEDTNTGTVKEKDISTIDKMFF
>LC_00148 Pyridoxal phosphate homeostasis protein
MLIQDLIFVFLSKIAKECGIKKLSMGMTKDYDIAIAFGATSIRIGTGIFGERISRSSIRS
>LC_00149 Pyridoxal phosphate homeostasis protein
MSLKNKLQEFKQQIAKNEVIANRPLSSVSLVAVSKMVDSHTIYSALSYGQMIFAENKLQE
AKQKWTSLKKDWPVQLRFIGTLQSNKVSETVSFFDVIETVDREKIAGLLSIEMEKQKRNL
PIYIQVNTGSESQKSGVMPKDTRRFVTLCKEKYGLNVEGLMCIPPVDVNPGPHFCFFI
>LC_00150 ATP synthase subunit a
MSKSPMSQFVVHKIIPINIGGIDLSFTNSSLSMLVSSMVFIIFSYLAVRDCSVVPTRIQS
LLEIVYQFVRSALNNSAGPQSRKFLSFIFSLFTFQIVANVLGLFPYLFSFTSQIVITTVF
ALLVILTVLISGFYINGLKFFRLFVPSGIPLMVKPLVCFVEVASFLSRPVSLSLRLFANM
LAGHIMLKVFAGFASSMAAFGILGLCFAFLPLFLNVAIIGLEFFVAFMQAYIFMMLTCLY
IGDVYQDGKH
>LC_00151 ATP synthase subunit c
MGTDAFVAMAYYSTAAKYIAIGMACLSMGIVAIAVGNIFSTFLSGALRNPSAAADQQARV
LVFAAVAESLGIFLLLIVILLIFVV
>LC_00152 ATP synthase subunit b
MSVNMQLLAKDKNEIKDSLIKSESVANSDLSSKFPPFNTDTFMSQLFWLLIFFSIFYWIM
HRVILPRIESVMNLRRDRILNDRDRVDSIKKQVDSMVSSYEMDLGIARAKSKEMISGAVE
NSVKKLDEASKKAGINYSSKLADYQKNIYDMQERKLQEIYSSADEVIKELIKKVAGVSIT
DEKLQSIIKIMQNKG
>LC_00153 hypothetical protein
MKIREDENQVSMENLERCKKELKVVICFPFE
>LC_00154 50S ribosomal protein L15
MYRYDIPQDKGKLDCSSEINKDYLVSLGLVRRSDSGVRVLSDGDLKTKLTLRVSGASVSA
IAKIEKLGGHVIVT
>LC_00155 Error-prone DNA polymerase
MKTHYPAEFLAASMTLDMDNTDRIKKFFLDARQFGIEIIIPSVQTSCVDFEVDGNKIYYS
LAAIKGVGITTARHIVAARAGKPFESLEDFCVRIDPKQLNRRVLEGLIFAGALDCFGYNR
SQLFESIDNIQKYAQWIEKNHTDDQTNIFTSEKDLNYEKISFAKSSVENSSARFENERRV
LGFYLSGHPINVYKAVFTDFEQKNHKKENIILAATVISKTEKTTRKGSRIGWVTFSDPDK
EYEAILFPKRLEKIKNKHYLSNAYDREYLTLEDCYDHIIENRLKESEDSKNFLSTDDKFQ
LARKKPNLLRELKPYIIFTPNLSDSDIESVDRDAIRLLSVQSLEKKSMEMLDCLQIRLQD
HGPIEEIREYFANRKIKDNDCLGKINLIFVKSKEKIEIDINLDQYHISPEIAFDLEHIPG
IIDVVQKMRDC
>LC_00156 hypothetical protein
MITLCMTTKAVIKTFLILTMKTWSFFIMKRTTRPIIPFRIICLFTIPTNILTYQAGNRNL
KK
>LC_00157 hypothetical protein
MTGSLIPAISANFCTDSVKEHPNNADKKLK
>LC_00158 Formyltetrahydrofolate deformylase
MIIYYIHQNQELSENNILAHNLNYRVQPDIMSNYILTATCSSREGIIAIISGYLSEKGCD
ILDISQFDDLNNKKKFMRVNFRLEENTCLKNIIADFKIIANKISLEFSINNPREPVKTVI
LVSNFDHCLRDILYRWHNGTLSIDLVGVISNHPQHQKLVMDYDLPFYYIPVNKNNKTESD
KKLVNIIEKNNVELLILARYMQILSDIICKKMSGRIINIHHSFLPSFKGANPYKQAYEAG
VKIIGATAHYITPILDEGPIIEQDTMRITHAQNVADYVIMGRDLETKVLAYAVKAHIQHR
VFINDEKTVVFPASSNDYAS
>LC_00159 hypothetical protein
MFYNIEINLNKFFKVFIVYKSTLPYYISHNLQEYILKTNCLFVLYELRH
>LC_00160 hypothetical protein
MIKTKGSAEADTPASTLAKAGIKTRASTIIRSSTINQPTAIFPRSVSSVRFSCKAFKRTT
VDATESAKPKTILPPIDHPIT
>LC_00161 hypothetical protein
MISSFLAGGVFRFCLRFVPSVFEKIVDVVSEYLMQKQSIEYDKTKIELAKLQGNTQLDLA
DIKYGIEELKADKPIRLARIKSQNVKSGVKWIDGFNSLIRPLTTLFWIIIYPLLVWWSVK
EGIFDKSPLSVLTPFEQEIIACILGFWYTDKIVQKRRV
>LC_00162 hypothetical protein
MCLKIQSFVEFIIWGHVVKNKYIGIVISGTLLSSSVLLGGCDFLKSEESKELSRASDKSR
KARDKCSKAHDKSIEAWRKARAKYGKAFTHDDGYIKAKKEYALASKESDLADKEWDLAHD
KWYNNHKSFSFWGLLFD
>LC_00163 hypothetical protein
MLAIPPLLTYLIKHFEGLSLKAYRCPSGIWTIGYGHTGFDVIEGLVITEQQAENILHYDI
RNLRELMLVLSRFLRK
>LC_00164 hypothetical protein
MGPRFDMFCRRITSIFFPFSGINNADYLSIFLAYPIILQ
>LC_00165 hypothetical protein
MKLTYIINNIHLQLLFFISIFCVFGYYNLKKTSLMWNRCFVLLRNN
>LC_00166 putative glycerol-3-phosphate dehydrogenase 2 [NAD(P)+]
MLGRQEALIKQLEESRINTKALPGIKLSHLLSFSTDYKRLAEADIVFFATSSYGYGEAIN
FYGKWLRDSSDIVICSKGFEYHSGILLSDYSEKAFPSHNFSVLSGPGFAADLAGGLPVAV
TLASKDIKRSRCIADIISNKSFRIDCSDDRIGVQLGGALKNIVAIAIGILKGRKVGDSSR
AIIMVRGLSEIAELSHAMGGHSDTICGLSGLGDLVLTATSEQSRNFRFGVFLGQGNKYDV
DKMGLVEGAFAALRATQLASKFGLNLPIFQAVSDVVVGNITVDEVINIFFNRSSVYK
>LC_00167 hypothetical protein
MSYWLVKSEPHVWSWDMQKNKGDIGEAWTGVRNYQALNNMRAMMIGDKGFFYHSNYGREI
VGVFEVIAPVYPDPTADRPSRWECVDIRAVCSMPSPVSLYDIKSNPMLSGMVLVSSPRLS
VQPVTREEYLEVCSMGDLVDPPLD
>LC_00168 hypothetical protein
MKYVAWVILLILLLINKILNFCYNIDGIDFKVIIDMIKLIIFRYSLKGNLKLNVR
>LC_00169 hypothetical protein
MSDKTNNRPLSPHLQIYTLIPTMFVSIVHRITGAVLYFGTIVFVLWFLSLAGGIYTFNVF
KSYTDNNLFDICLFLYNWAAVHHMLGGVRYLIWDAGLCFDKHVATRLAKINIFASVLIVL
IIWTIKYIYKDYIGA
>LC_00170 hypothetical protein
MRSSLGKVRGMGSAKDGSSHFLKQRVSAIANIPCIIFFIAFFMIYGSRSYEEITSAISNV
FVSSIMVIGIFSVSIHMLLGMQVIIEDYVHSKFLKILLLLLNKFFVFCSTVLCLSSILKI
SFMGKL
>LC_00171 hypothetical protein
MVVHIFRLHQLILVQGMEQVWLLVRVCLCRIWNLCSFIQLGFMGRVALLLKVPVEKEATL
LILKESVLWNAMLLQQRILLLVMLFLVV
>LC_00172 hypothetical protein
MLHQHLQISWLILKCQANVLVKQMDQGDLNTRIYDLYSYQPLFLLVFPTSYNEKQHHEKQ
DPLL
>LC_00173 Octaprenyl diphosphate synthase
MKMLEEITSNDMKKVNSLIVDRLYSNVGIIPDIAKYLIFAGGKRLRPMLTLAASSMLKYD
GDKHVLLASAIEFIHTATLLHDDVVDDGQLRRGKIAARLVWGNQASVLVGDFLLSQAFRM
VIETESQQALEALSLVACTLSEGELQQLSISKNLHVTEEDYLQVIKSKTAVLFAAALEIA
ALISGADSSIQQALRSYGMNLGVAFQLVDDALDYSGGIAEMGKNIGDDFRNGKATLPVLI
AFHRGTNEEKDFWISSVGEGKIGSDTLEKALCLIKHSNALVDTESLAHYYGQKAKDSLKY
LPENYWKASFMEVVDFCVGRLH
>LC_00174 hypothetical protein
MCINMQVLQLQKLIQRMSFNWLCKYGIYLVFARRKLGFNLGIADNNDLV
>LC_00175 Oligopeptide transport ATP-binding protein OppF
MSEYNDQLTTPLLKAVDLTRYYTSRGGMFSSDKVVKALDGVSLEVHKGKTLAIVGESGCG
KSTLGRLLTMIDMPTSGNIYYEDQEHGQILFGKDKNVQKLLRQKIQIIFQNYYASLNPRK
RIYQILEEPLLINTQLSDTERKEKVLHIMKKVGLNAEHLYRYPHMFSGGQRQRIAIARGL
MLEPNILIADEPVSALDVSVQAQVLNLMMDLQQEFGLSYVFISHDLSVVEHIADEVMVMY
SGRCVERGTTEQIFNNPTHNYTKSLLSAIPKLNPNLRRANTR
>LC_00176 Dipeptide transport ATP-binding protein DppD
MVLLDVKNLFVSFDDPESSFRAVDGISYQVQEGEVVGIVGESGSGKSVSSLAIMGLIDDP
GHVIADVLNFNGHDLLTMTVKERRKLIGSGIAMVFQDPMTSLNPCFTVGYQIMEAIKIHQ
GGNRSSRYQLVIDLLTMVEMPDPVSRFNSYPHQLSGGMNQRVMIAMALACQPKLLIVDEP
TTALDVTIQAQIMDLLLRLQKKNNMALVLITHDLALVEQSVDHIIVMYAGQVVESGKSSD
VFSSPRHPYTQALLRSLPEFAVNKQRLNSLPGVVPSKYNRPNGCLLNPRCSYVVEKCLTD
EPRLKVIADRKVKCHTPLDNNGMPT
>LC_00177 Dipeptide transport system permease protein DppC
MASLIQEYASKIRKVKMSKLVEEKLDNTSNALTILQDFWSSFSLNKGAVVGMCYIILMVI
VALSADLIAPYSPSEQFREHLLKPPIWQEGGSRQFILGTDDVGRDLLSRLIYATRLSLFV
GCLVVVISFVMGVSLGLFAGYIGGLFDVIMMRIVDILLALPGLLLTLVLVAILGPSVINS
ALALAFIAFPHYMRLTRATVLVEINREYVMASKVIGASVFRQMFINILPNCLSPLIVQVS
LGFSNAILDMSALGFLGMGAQPPTAEWGSMLSNVLQFMQSAWWVVTFPGLAILLTVLAFN
LMGDGFRGAFDPKLKQ
>LC_00178 Dipeptide transport system permease protein DppB
MFQFISRRLFVLLVTFIGITLITFTFIHLLPGDPAMIMLGERGTSPEHYAKMMERLGLDR
SLWRQYLSYIYGLLRGDLGVSLVNNLPVLEEFWPRFKATLELGFCAITLAIIVGIPCGVL
AAVKRGSVLDYMIIGFSLIGYSMPIFWWGIMMIMLISVHWDLTPVAGRVCDSFFLDDSYP
LTGFMLIDTLFWGDSGNFIDAVRHLILPTIVLSTVPLAVIVRMTRSSMLEVLNESYILTA
RAKGLSKARVIWVHALRNALLPVVTMISLQVGALIAGAILTETIFSWPGLGRWIVESLNK
RDYPVVQGGILVISTLVILINIMLEILYGIIDPRIRFKNKESKNV
>LC_00179 hypothetical protein
MLSIGISSAWHHATSKFINDYNFIVFYYIIFITDKKLMCLQGVIDKVDD
>LC_00180 hypothetical protein
MIETFSKSYSPPDSKIFSFRRRSSIFSIPVSEKLTERCFSSIS
>LC_00181 hypothetical protein
MPPISCTSKGRILRTLRAASRATANEGTINSSSVAPS
>LC_00182 hypothetical protein
MRPLLFYVKKKHFRNVIGLKEYVAFSVSDEMMEPSSQLIKYGLIPISDAERKIVRDSIAI
KKND
>LC_00183 hypothetical protein
MLFGFYIISLGILSYFIGCMRARFMSANVTHLHPKESYYGIYVSLYTMIPCLLFFFTWLL
ASPYLINHKVEQRFSNQMWNVLESDRDLYYGMVKKISDVLPVLDVHTREQMQKRDVNVSD
LLNSKGAILASNPEPWIIKAAFYHENLSFKSRVFMNIFVFLLAFIGCVYSIIKINNPQLC
VRRKIEKFLINLLMICAALSILISFSIVLSLFFNSLSFFYVIPAKDFFFGTVWDPRFASL
SSPNTTGQFGLIPLLIGTFYIGFVAMLFAVPIGLLIAIYMAEYASKRLRSIIKPTTEILV
GIPTIVYGFLALYLIGPFLRDMSMYMNGLITGNYMHFIESQSVLTAGLVMGIMLIPYISS
LSEDVISAVPRSLRDGSLGLGATRSETMRYVIFPASFPGIASTILMAASRTIGETMIVIL
AAGIASNMQLSPFEPMTTITVKIMNQLTGDIDFTSPQQLVAFALGLTLFVITFSLNIYAM
NIMKKYQRKYE
>LC_00184 hypothetical protein
MPTKDGSARTIFRSRKRTALEIISSACNSNSRSDTGTPNLRASASRTISP
>LC_00185 hypothetical protein
MGAIDRNIRNKVSKKLLSIGLNNKINIQRPNRIAKNSYKQNLSNEAINISDKVCIAKNDS
VNYQEQINEEKEKWKYSDTFDVITLLNDIKVTKNQNDLDKNSNKVT
>LC_00186 hypothetical protein
MMGQHEKAIDDFSQAMSLSSLLADHYNGRGISYLAIKNYDNAIEDFKLATNINSGVAKFW
FHQGFAYEMQGDYEKALASYKVSLSIDYKDNKTRNGISRIKELLNSN
>LC_00187 tRNA1(Val) (adenine(37)-N6)-methyltransferase
MANYARKTLALPANAKISNRVSIIEIDVTLTGENRSLVGLQNNFYDHVIMNPPFNERVGS
LTPDKIREEAHVMLEDSFEKWIRTACAIMKPSGQLSLIARPQSLGKIANACARRIGALEI
IPLYPREGESASRILVTGLKGMRGRLILRSPIFLHEPNGQSYSRFVNDLINGISTLTRLR
K
>LC_00188 Glycine--tRNA ligase alpha subunit
MTPIHDKKDNLSFQDIILILTKYWSEQGCTILQPYDMEVGAGTFHPATTLRTLGSRPWSV
AYVQPSRRPSDGRYAQNPNRLQHYYQFQVIIKPNPPNLQQLYIESLQAIGIDTLLHDIRF
VEDNWESPTLGAWGLGWECWCDGMEISQFTYFQQVCGIECSLISGEITYGLERLVMYVQN
VNSVYNIIFNETAGKKVLYGDIFYQSEQEYSRYNFEYANTKVLHSHFIDHEKECLDILDA
GSSSNHQNCHSCVFPAYDQCIKASHIFNLLDSRGVISTTERQRYILRIRTLAKACGEAFL
TTDSDPALQ
>LC_00189 hypothetical protein
MLLVLVIDERFILKFSKLSLYNIYDFDYCRAGSLSVVRNASPQALAKVLILSI
>LC_00190 Hydroxyacylglutathione hydrolase GloC
MSKLSFHIVQVTPFKQNCTFLFDEESLEAVVVDPGGNIDVVKDIIKSRSFRVKQIWITHG
HIDHVGGAAQLREDLSLKIIGPHRDDAYMMAKLEKQAELLSLQMETRNLSSDQWLNDGDS
VKLGDHVFKVFHCPGHSPGHVIYVNFQNNLAHLGDVLFRGSIGRTDILGGDHKQLLESIN
NKVITLGDEISFICGHGPTSNIGIERRSNPFLKKQI
>LC_00192 hypothetical protein
MPSKTEKDNIYNSPLECRVILLEHGYERLEKKVDKLSDKMDARFESLIDKMDKESKRVDA
RFEQVFKEIGNVRVEMRDMIWKIPAVLSVIVTIIGGIAKGFHWI
>LC_00193 2-oxoglutarate dehydrogenase E1 component
MENPNYLTIWEAQFGDFANGAQIILDQFVSSGEQKGRENLKER
>LC_00194 hypothetical protein
MIVPPISLKAVNSILLEFFISNRTKFLCKAAPI
>LC_00195 50S ribosomal protein L13
MIPSFFQKSGEVEKKWILIDAKGLIVGRLASQIAIRLRGKNKPTYTPSVDDGDNIVVINA
DKVAFSGKKYENKVYYHHTGYPGGIKSATAKEIIEGHSPIKVLKKAVERMIPRGPLARKQ
LKNLHVYAAEDHPHEAQKPTFIDIEKMNPKNSRRS
>LC_00196 hypothetical protein
MLSLSTSRLKYCVASMRLIVIFPLPLLIHTRAIAVFLLPVA
>LC_00197 hypothetical protein
MTLSRVCTSTPPATVLIIIPEMRGSGNSDIFKQRIFGLLKMIISASLEKFGAIIASVKIF
IISLAVS
>LC_00198 hypothetical protein
MGKTFRKFAESVPGNDLKALASCLSMTRRLFNKDDLKRIDVPVLIAVGSKDNIAGSPQEL
KPFIPHSRCLNILNKDHMLAVGDKQFKQGVVDFYSNII
>LC_00199 hypothetical protein
MLIDTHCHLAFSDFDDDRHAVIMRAHQAGVMKMIAVSVRLQDFIPLVSMCINKHNNYILI
L
>LC_00200 hypothetical protein
MIAEDSLSAMSGILCAFLKLNHLIMGYTLLKYRIPVCYLYMVKMVSIHVTS
>LC_00201 hypothetical protein
MRSATPVSFTPIDSISILFEVQKIWRFLYNSQSL
>LC_00202 hypothetical protein
MIFSIAFSVEHTPPVPIIAIFEPTRFLIFARIIVDFVKRGAPDSPPIFVQFIGCFKLSRD
SVVFEIIRPSIWCASASVAITSNSSSDKSGEIFRKTGTVLLFLLLSSFLACITSSSNFLR
FVLF
>LC_00203 hypothetical protein
MRSGSFSTDKDDNNPDFKAKIDRRCATSGSKSNKLRNVNF
>LC_00204 Pantothenate kinase
MNKLLKFLYDIKSGEGKVFSPRYSHSQYDIIDGEFDEVIHPDILIVEGINVLQQNCSSKN
EQTIPLISDFLDFSIYVDANENLIREWYINRFTEIRKNAFANPNSYFYSFTQMSENLAKK
IAYKTWENINLQNLKQNILPTRERSNLILQKAENHSVKTIALRKL
>LC_00205 Phosphoenolpyruvate carboxykinase (ATP)
MLTADAFGVLPPIAHLTTEQAVYYFLSGYTAKLAGTEKGVIEPEATFSACFGAPFMPRNP
IQYGNILKDYIRKYQVNCWLVNTGWTAGPYGVGHRVPICVTRALLDEIFNNSIKDYPSRI
DENFGFSVPLDVKGVDRKYLNPRRSWADGNSYDLNTKELLSMFARNFAKFETNSDSSIFV
GFRG
>LC_00206 hypothetical protein
MPSISTNSSCTILMIICPGLMFLSILSPFAFSCTLSFSRRTTSIDTSASKKTRRISLKVF
EISDSDNIPLPVIFLKIDPRRSCRLSNTFFIL
>LC_00207 hypothetical protein
MKKQKSPAARASKESVFPNHLQGMGSGTFYRGILSLWP
>LC_00208 hypothetical protein
MVLNPITAIEDSVFIASIALFKVLAEISGTSAYITITSSYPRFIAS
>LC_00209 GTPase Era
MLVVDSNRGFKPDVHSIFKEIEKRSSRLVLVLNKIDCVKPEQLLEQAKIANDLLSIERTF
MISATKDHGCNDVLNYLYSTLPFGPFIYPEDQISDLPMSRFAAEITREKLFLHLHQEIPY
SSYVATEKWEERKDGSVLIRQVIYVERDNQKKIILGKNGNIIKTISSEARHEIAKIIDSP
VHVFIFVKVKKDWGNDMRCLSQIGIEL
>LC_00210 Ribosomal RNA small subunit methyltransferase B
MILFQKILIYDVDLEYIYKGKSYMRLGGQLTAAIEILKDINTYKKPAINALKDWGTSHRF
AGSSDRASISNIVYDVLRKMLSSAYIMDDDNPDCLVYAIIIKEWDIPFEEIASILKNDRF
APPLPKESIIASFSSRRLENAPLHIQGNIPEWLQTSIQSNFKSNWLAEVKSLSDRPPLDL
RTNTLKVSRQKLFKNLQCYDINYSPISRFGLRIPATKRTSRLPNITNEISFQRGWFEIQD
EGSQIVSDLAASKSGHQILDFCAGGGGKTLALSMLLNNKGQIHAWDKNKNRITPIVARIK
RSGSHNIQLHSSLTSLQNLYEHFTTVLVDAPCSGTGTWRRRPEIKWRLSIKNLQERIEEQ
KQILLESSKFVRPGGYLIYITCSILPEENIQQIHNFLAHNPLFNIDSIVDDWNTLYNLEN
PKTLVLENGCCNLTPLSTNTDGFFFCRLKRKT
>LC_00211 Putative mycofactocin system creatinine amidohydrolase family protein MftE
MAHPSLRFADNASCLDIVERKDWIVVLPLGAYEQHGPHLPIDTDTIIVNGLVERVISILP
STLPVTFMPAESIGYSIEHMYADGTKTLSCHEAIERWLAIIGQLHDFGILKAVILNAHGG
NSPILSIVAIESRVRFSMLTAYTSWSRFIIPDDIISAYEKEIGIHGGEIETSMMLALAPH
LVNMDLAKNFSSRQMEFIQKFNYLRAYGPHSFGWRMDDLNSEGVVGSAASATSEKGERLL
SHISSCFVRLLEDIDDFDVDIFNKH
>LC_00212 hypothetical protein
MFLNCIEHLVIYFLIMIFKRKISFRFDIFRVLNKYFQYI
>LC_00213 Ribonuclease PH
MSIVFFVLTMSGISENNGLGRIIMRLLGRKADQMREISFVRGVIKHAEGSCLVKFGDTHL
ITTATLEDKVPAWLRNTGKGWITAEYGMLPRSTGSRVKRESVIGKQGGRTQEIQRLIGRS
LRAVVNLAALGSRQIIVDCDVIQADGGTRTAAITGAWIALHDCLKYMVDRNSKLQLSKIL
KGHVAAISCGISSGKSIVDLDYAEDSSIDVDANFVMTDSGGIVEIQVTAEGAAFSQDNLL
SMMGLAKDKIDDLIKLQKDVIYGV
>LC_00214 dITP/XTP pyrophosphatase
MRKISEKDIVIASHNDDKIREISNLIMPLDFSIKSSMELGFIAPEETGDSFEDNAAIKAL
SASKNAGMPALADDSGLVVDALDGQPGVHSARWAETKAGNRDFYMAMRKIEDSLVSKGAT
IPELRSAYFVSVLCIAWPDGHMESFLGRVDGTIVWPPRGKLGFGYDPIFQPIGYDRTFGE
MTEKEKNGWEIGRNPYKLGEGESLSHRSRAFKLFINGCCR
>LC_00216 tRNA-specific 2-thiouridylase MnmA
MNSLDLNKDQKDIRVVVAMSGGVDSSVVAGILKRDGYDTIGVTLQLYGGDNTSKRSRSCC
SGQDVYDARRVCEAIDIPHYVFDYEERFYSSVIVPFADSYIAGETPLPCVECNRTVKFSD
LLSVTRQLGADVLATGHYIRSRAHVGEDGVHRRIMCRPVDSARDQSYFLFATTKQQLCDL
RFPLGDMKKEDVRKIARQMGLKVADKSDSQDICFVQKGKYSDLVKKLHFNASLEGDIIHL
NGTVLGRHKGIVDYTIGQRRGLAVSAGEPLFVIHLDADSAKVIVGPREALAVKRIYLRDI
NWLGDGVFEDIATVGFKCFAKIRSSQEPVPVVVGKDDNGIYVDFENGEEGVSAGQACVFY
SSDLSEALVLGGGFISCSKHSNEVEKLLLSIADKNIIHK
>LC_00217 hypothetical protein
MLFFEPFLEFMINRYEYLQAIILPMVIAFIWIYDFQIRL
>LC_00218 Phosphoserine aminotransferase
MSDIYKPKLKPIRPFFSSGPCAKHPGWSIEGLKGALLNRSHRCALGKDKLRRAIELTRDI
LSVPDGHRIAIVPASDTGAVEMALWSLLGDRGVDVLAWESFGTGWLEDIRMLAVDDVREF
TSTYGELPDFSQVDFNRDVVFVWNGTTSGVCVPNAEFIPESREGLVICDATSAVFAQKVD
FKKLDVTTFSAQKVLGGEAGFGVIILSPRSVERLENYTPASPLPKIFRMTKGGKIIEELF
AGHTINTPSLLCIEDYIDALLWVEKIGGLAAVIERCNENAAVLFDFIQENDWLDNLAVNL
KTRSNTSICMKIIDPDILSLDVNSQTAFAKSIVSILEKEEVAYDIGSYRDAPSGFRIWVG
ATIDKEDLILLCVWLKWAFHFQKSAFFRAFS
>LC_00219 hypothetical protein
MRGLVDNSRPATVILACVCASRASILSSDVGSFLSI
>LC_00220 hypothetical protein
MTTMLLGSPDPAKPLSLFSFFSAASAKRFCSALSTASASLRCCSALATASACKGYVLFGV
SSLVLRVLCCLDPKKSRPPKIVDDDIKALKTTFLMFALCIIYS
>LC_00221 Aspartokinase
MKSHVGVASAFFLCLAEKGINIKAITTSEIKISVLIDSSYTELAVRSLHSCYGLDK
>LC_00222 putative protein RP812
MSMDLQEIERMIKQGIPGSEVIIRDLAGDGNHYSAEIISDKFYGKNRVQQHQMVYAALKG
KMGNELHALAIKTSIPEANNSNNK
>LC_00223 hypothetical protein
MIMLSVASAFFLVVDHFIGWIMHAILDVG
>LC_00224 Phosphate-specific transport system accessory protein PhoU
MSCHIISAYDKELEFLFRHIVEMGVLSREMVVSSISAFVKGDAVLANKVIDSDVILDQLE
RYIDDKAILIIAKRQPMASDLREIVGSIRIAADLERIGDLAKNTAKRVLALQMFGVPKNL
VATIEPLAALSLEQLSEIMDVYVSRSTEKAKSICDRDGELDVMHTSLFRELLTYMMEDPR
NITFCTHLLFCSKNIERIGDHVTNIAETIQYQ
>LC_00225 Phosphate import ATP-binding protein PstB
MFNEVKDRLSQSALLLSGGQQQRVCIARALAVNPEVLLMDEPCSALDPIATASVEELIHE
LRYNLTIVIVTHSMQQAARVSQRAAMFHMGHLVEEDDTDKMFTAPTDQRTQDYIMGRFG
>LC_00226 Exodeoxyribonuclease 7 large subunit
MVRAVANSSIRIISAIGHETDWTLVDYAADLRAPTPTGAAEIAVPVKANLQSSLASLENR
SKEALIRFINNKINQFNALIKVIPNYDQILSRQRYLIERTSHELEHYLKIITFSKRRNFN
NTYSNIISDYSINYIKNHRHNIIKTQQNIEHLTEKYLRYIQHKNTQKYTKIQILYEQTKV
RIKYLKTYINELLNRAEFMISYRIKNCHACISADNRILQSLSHRNTLKRGYSIIRSTNNN
IITKANKLSVGTNILIDFFDGQINAIVTNDRCLPTPKGSPLKRKDNYRKNKPLPEQ
>LC_00227 Aminopeptidase T
MNSVISSVAHIDMVLLEELAKVALQVGVRIREGQNLIVMAPIRALPLTRLITKHAYILGA
GLVNVFYTDNESTIIRYKYGSDDSFDRAANWFYDGLAQAYSADTAVLTVSGDNPLLLVNE
DYNKVSRVNRSHLKAYKPVLEKISNSDINWSIIPYPSLDWAKLVYPDDSDQIAIAKLARA
IFLVSRSSCADPIGAWADHNNFLNKKAQWLNRKDFSEIRFSGPGTCLTVGLANGHQWSGG
ESTAQNGITCNPNIPTEEVFTTPHARKVEGYVSSTKPLVYQGMLIDDIKVRFEQGGVVEA
SASTGEDMLKKILALDEGSRRLGEVALVPNSSILSKMNTLFYDTLFDENSASHIAFGQCY
SKCLKKPSNAPCDWVENSDGNTSITHVDWMIGSSEIDVDGMTKSGDIIPIMRSGEWSIPE
>LC_00228 putative lipid II flippase MurJ
MSVVRKFFTVGASILGSRILGFIRETLMASTLGIGTIADIFYIAFRFPNLFRRLLAEGTL
HTSFIPMFSIESEKNGHRGAHNLSSEIFIVLFYILLILTIFIELTMPFIVRFILAPGFYN
HPDEYSLIMKLSAIMFPSLMCISLATLMSGILFSIGRYFIASISPIFLNISLIFVLIYAL
STNSNAKDTALFLSWGVLFSSIIQLLTVYFYTKSCGFKLKIKYPYITDNVKKFFKMTLPI
ILTGGIVQINQIIGQAIASGKTGTISSLQYADRIYQLPLGVLGVTIGMVILPELSHVLKS
GDNKKGLTIQNQAIELVFFFAIPAVFILCTLSKEIIQIIYERGAFSHENTTMVSSLLSIY
SIGIPAFILIKTLQPAFYAREDTRTPMCFTLMSLVVNFVISVVLFQIIGGYGIACAEILA
GWINTLCLLATLFKRKQIIFPSKTIYRLISIFVSSVMMWICIMCLQSYLSNQIIYGQTLI
NQFKTLLIILFSAILVYLCSMIIFIGKDCLYLIKKFGNNR
>LC_00229 Tryptophan--tRNA ligase
MKSSEKLLLSGVQPTGGLHLGNYLGVISRVAKVQQNFNCKNMYFIADLHSITNNMVQEEL
KDQSRLIAASFLSVGINPSQNIIFKQSAVSQHSELAWILNCVARMGWMNNMIQFKEKSGK
NSETSSLGLYAYPVLMAADILLYRATHVLIGEDQKQHIELTRLIAHKFNTDFAHKINKIT
SNLDMGNETKYPEGFFPIVEPVIDNSVSRIKSLREASKKMSKSDPSDLSRINILDDSDTI
AMKIQKAKTDSEAFPSEKSELDNRPEAKNLIGIFAAMKQITVEDVLKEFGGQSFSQFKSA
LTDVIITGLTPVSAEMRRIIKDKSYIDSILIDGANKARIRAQETMLHIHDIVGLSH
>LC_00230 Homoserine kinase
MAIYTNPDLQELKSFIEEYKIGRLNSVEAIIDGIENSNFTIKTSTGTFILTIYEKRMDEN
DLPFFMGLLNHAIINGLECPKPMPRNDGKIYGILSGRPANIFSYIKGKSLNEIDSNHCKE
VGRMLAIMHQKTKNFKAYRKNTLSLPEWEILWRKCLIYDIDDDLKIEIDYELSFLKKFWP
KNLPIGIIHADLFPDNVLFYKDHISGLIDFYFACNDFLMYDLSVCINSWCFNKNYTYNQS
KGKAIYEGYNEVRKISKNELLALPILLRGSALRFFLTRLYDAHNTQCGDFAITKDPMEYI
HKIHFHKKR
>LC_00232 hypothetical protein
MGIYENRCNDIIKSDFIALDAKAWTAAGINLAAVFFAFVFGMLLQDGAYHWITPYIDTFV
LIAICLFILPSTVRIMKQAIFEIFQMTPLDLDIEVRKALNPIVIRHGFLDTYTYVTKIGR
SRIIEIHLIVPLNYPIKSVETLDAIRGEIGDAIGGFKEDRWLTISFTTQEKWAI
>LC_00233 hypothetical protein
MFAVCSELSLCHQGFLLIFQRKTFFSMKRMSKMNEYNQLP
>LC_00234 hypothetical protein
MNTINCHKTKIMTVITMIITWIAKTSDYKHKNPPNCKSVHNYIFSIYL
>LC_00235 hypothetical protein
MSLQSFISWTKKAKLQERIRVARIMAKVWCTQKFLNKEKDYLILAMMHLLDDPSPVVRLS
FARSIALSNIAPRNIILALSEDHPDVSGTIILHSPVLRDDDLVDLIHRGSDLTRVFIASR
YKLSNYVAENLIENGRLDNIIALLENKSAFLSGDLLANISERFCHIADIRSLLSLRTDLP
LKARYLLMKNVSNDLCESGIVTGIVSSRRSKILYAESIRNGILDIVLNVDDVNNMRELVT
ILEHDKQLTPAILIHALITGAIHFVSLVIENISGERLDRIHSILYTGGFNVVCALYESIG
LESEVSVIFVDATMIWREMYAKSINIDPLIISDKLLRKITEKGIVGLSTKELLEMIERIC
LESNRKLVRSLASKSSHFIAAA
>LC_00236 L-cystine transport system permease protein YecS
MHFIVEKIFFGYNIMIPEWLNLAIDSFPQLFYAALAFTLPITLISFILSLIIGLFLAIAW
IFFSRKVAFIIYIYVWIFRGTPLLAQLFVVFYGLPNVGIVLSAFTAVVIILTLNFSAYVS
EIIRSSIMAISKGQWEASYSIGLTRNQTMRHVILPQAASTSIAPLSSEFISILKSTSLAS
SVTVPEMFQISQRIVSTTFQPLVIYLEIVVIYLILTSFCYLIQIKLEYFFTRYTYSDDSR
KNNSFQKEKQNLFWLFP
>LC_00237 L-cystine-binding protein TcyA
MNCFYCRLKQLVFSKYIILTISCAIFLVFFVIYFNNSSLNTDKKSVLRIGTDGTYPPHSF
HTDNGKGELVGFDVDLIKEVAKRLNLEAKFFETRTDSLLFGIDINRYDVLVNVAITQERN
KRYNFSIPYLSHNLLLIVRSDEKNIKSFRDLEDKKVAQILGTSLLKLAEDLKANVVYSEN
FDQSLQLLLNTRTDATMVPENPFIYFTKNHSSKGNKFKIADSMNDKWSIGFMTSKSNNKL
KKHIDKTLCEIISDGTYKKIFDIYFEKTVSPNILNCTS
>LC_00238 hypothetical protein
MKNTTNKKNCLIKIKGEQWIKQEIAQRTKSALDILSCYGKKSQSLIEVTRFLSS
>LC_00239 Transketolase 1
MLVGDGCLMEGISQEAIALAGHLGLNRLIVLWDNNGISIDGSVSFSDSTDQHGRFRAAGW
NTLSVDGHDYDAVSSALLEAKSSDKPVMIACETIIGFGSPKKSGTNKVHGSALGKDEVDA
VRKALDWDVDPFCVPDDIMKEWRLVGTSSSKIRADWQEYFDSVDSSTCEEFIRRFSGELP
KNFDEIISKYKKNILQSKPEVATRKSSEMILEVLNDFIPEIIGGSADLTGSNGTKTSQMK
SIYAGDFSGRYLHYGVREHAMSAAMNGIALHGGLIPYSGTFLVFSDYSRPSIRLASLMGI
RVIHVLTHDSIGVGEDGPTHQPVEHMAALRAIPNLLVFRPADSIETLECWQIALKERHRP
SVLSLTRQKLPFLCAESKEDNLCSLGAYDFISCLNPQVTIFASGSELKIAVDACNILTAR
DIPTRVVSVPCFELFFEQSSLYRKRIIGSSPINIAVEAGLRQGWDSFIGSDGEFIGMKGF
GASGPCDLLYRHFNIDSDAIIYVVERRLSA
>LC_00240 hypothetical protein
MLIGLDEFYINDGTRCFFFPDLRLKLLGIIYFRIGGIHLFLLQHLFRLSE
>LC_00241 Ubiquinone/menaquinone biosynthesis C-methyltransferase UbiE
MAEINSKMLSIGRERALKEKLQNNITFVEADAEHLPFKSSSFSACTLAFGIRNMPRMKLV
LKEIYRILEYGGRLLILEFSEVQYPILNKIYDIWSFQVIPHIGKLVAGDEEPYQYLVESI
RRFPNQQDFSLMIADSGFSNISFKNYTGGIVALHSGWKF
>LC_00242 hypothetical protein
MPDVSERVFMFQDAKRIILAKFLLGNKRSNIINITLLYINNHSL
>LC_00243 hypothetical protein
MDQLDDLNDMQILNVCIAAKLFSHLPQIVLQRRFFVLFLESCLH
>LC_00244 hypothetical protein
MYLFTLLVNKESVFPNHLQGMGSISKLFTGAFYHYGHSIEQIPIFLVSIHASGWPPYLLR
>LC_00245 hypothetical protein
MEYWYTQHLWPPIKDLARSKGNETIYCSAIYYRARLFIEGDKGARPEISLNNFCLPHT
>LC_00246 Translation initiation factor IF-3
MNISRVFGSVRTVEGKKDNSNVIREILNNTPQLIRVVDAGGQNAKDMVTSDALQIAFDKQ
LDLVIINPEVTPPICKMIDLKKRNYALRKNALGARKKQKSVDVKEVKLRPVIYDHDYQIK
VKAITGFLKQGCKVKISLKFRGRELAHQDVGYSLLNKIKDHVVEFAKVDYEPKLEGKQMT
MILSSKL
>LC_00247 hypothetical protein
MKYWYTQHLWPPIKDLARSKGNETIYCSAIYYRARLFIEGDKGPSQRRE
>LC_00248 Lipoprotein-releasing system transmembrane protein LolE
MEIESNAMFVILALIVFVASLNIVSSLIMLVKEKDRDIAVLRTMGSTVSSIMRIFFMIGA
FIGISGTVAGVISGILIALNVDSIRKFILNTFGIVIFDTNAYLLNELPVQILWNEVLWIV
IMPALPEL
>LC_00249 50S ribosomal protein L16
MLFQPKNTKYPKQFKGRIKGATKGGSLINFGEFALKAQSSNRIGAREIEAARRAIRRSMK
RDGRMWICVFPDIPVTAKPTEVRMGKGKGSVDRWVCRVSPGRILFELDGVSEEVAREALR
IGAAKLSVKTKFVQRIVE
>LC_00250 30S ribosomal protein S3
MGQKINPIMFRLGVNRTWDSRWFASGLDYSSFLHEDLSMRKYLQKDLKQAGIAKTVIERT
HKKCRVTIHSARPGLIIGKKGIDIDRIRKKLSTMTSSEVHLNVVEVPKPEIDATLIAQSI
AQQLERRVVFRRAMKRAVQSAMRFGVEGIKVICAGRLNGVELSRTEWYLEGRVSLQTLRA
NIDYGCAAAETSYGICGVKVYVCKGDVKDSENVSVSDRRSLDKGS
>LC_00251 50S ribosomal protein L22
MSKVRTTAVKRRLGDNEANAVARMLRVSPQKLNLVATMIRGMKVSRALSDLEFSRKRIAS
EVRKTLRSAIANAENNHDLDIDYLVVSEAYVGKSIVMKRFHCHGRQRIGRVIKPFSHLTI
VVREVRDERKTV
>LC_00252 30S ribosomal protein S19
MARSIWKGPFVTKSLLKKVSKARDSSRRDVLNIWCRNCSIIPQFIGLTFGVHNGKKHIPV
LVTEDLVGFKFGDFSPTRYSKGHGGDKKSKRK
>LC_00253 50S ribosomal protein L2
MALKSFNPVTSSRRQLVIVNRDGLHRGKPLKSLTRGLCSKGGRNNAGRITARFRGGGCKN
RYRLIDFKRRNYDVEGTVERLEYDPNRTAFIALIAYSKDVFSYILAPQRLSVGDKVISSS
GAVDIKPGNAMPLRFVPVGTMVHNVEIKPGKGGQVSRSAGSYAQVLDRDRNRALLLFSSG
ERRLVQSSCMASIGSVSNQDHININDSKAGRTRWRGFRPHVRGVAMNPVDHPLGGGEGKT
SGGRNPCTPWGKPTKGKKTRSNRSTDVFIVRSRHKNKK
>LC_00254 hypothetical protein
MTRLRAAEILLRRFDLPLRIRVFTETTFTLNRYSIADLISDFEESFLTLKIN
>LC_00255 Penicillin-binding protein 1A
MELYLNEIFFGFNSYGIAGAALTYFDKSVSDLTIEEAAYLAALPKGPSNYNPFTKNHSCN
C
>LC_00256 hypothetical protein
MPFISTDGRIPMVTLELETSRTTATFHSGTSYNSGIDVRESSQFFKLICFIGPRKPLCWS
>LC_00257 Chaperone protein ClpB
MAGLQDPNRPMGSFIFLGPTGVGKTELVKSLARFLFDDETSMVRIDMSEYMEKHSVSRLI
GAPPGYVGYEEGGVL
>LC_00258 hypothetical protein
MPTRSNCPNSLLSDAIFLSPWLTRIVTAD
>LC_00259 hypothetical protein
MIALLSVSNFLLDFWLQRIHGVSYPFQNASLHLLPFSQSLLQKVHQKPEFVSAVLSLFLY
LLQILGLFR
>LC_00260 DNA-directed RNA polymerase subunit beta'
MLQKVEITDVGDSEYVLGDNIDRIEVQTINKEFVQQGKKPIVFSPVLQGITKASLQTKSF
ISAASFQETTKVLTEAAIAGKVDMLEGLKENVIVGRLIPAGTGAMLKEKRRIAMHRDQMI
IKEKNNPSHNFDPSSNSVQNITVE
>LC_00261 Chromosomal replication initiator protein DnaA
MWRFATAIRDNYALNFKDSLRNIDLLLIDDMQFLQGKLIQHEFCHLLNSLLDSAKQIVAA
ADRPPSELESLDSRIRSRLQGGVAVPLGSHDNEMRLTILKNRLTMAQKENPKLDMSEDIL
ERVAQTVTASGRELDGAFNQLVFRHSFEPVLTIKMVDELLSHLVNAGETKKIRIEDIQRM
VAKHYNISRTDLLSNRRVRTIVRPRQIAMYLSKIMTPRSFPEIGRRFGDRDHTTVLHAVR
KIEKIMETDTTIKKEVELLKRLLSE
>LC_00262 hypothetical protein
MFRRSVGSMIMMCLLKSDFMRVILFIYEHKEFNFTLRNLFYKR
>LC_00263 Methionine import system permease protein MetP
MSTDLWCHIFQALLETIYMTSISGIIGSILGIIVGLFLATSDKNGLFPAPITSALIGFII
NVLRSIPFMILVIAMIPLTRYMIGTSIGTKAAIIPLSFVVTAFIARLIEGSIREVSNNLV
EMGIAMGASPLQIVFKILIAESKPAIVRNVTTSFIGLLNYSSMAGAIGGGGLGDLAIRYG
YQRFMPEITFFVILTIIILVQIIQILGKSIERQLNRHN
>LC_00264 Methionine import ATP-binding protein MetN
MDDSVIHSLIGEKILDPVVKFSGVNKKIELVNDTMNVLQNINCAIPKGKITGIIGHSGAG
KSTLMRMINKLETPTSGKIEVDGVDIGSLNINDLRLMRRRIGMIFQNFSLLSSRTVYDNI
SLPLEIFGTDQETIASIVIPLIELMDLNDKKDFYPSKLSGGQKQRVGIARALATQPDILL
ADEATSALDPETTISCLNFLKKINVKFGISILLITHEMEVIKHIASNVIVMHNGKIIESG
KTINIFQNAEHNVTKSLLSTLSNCKMPEELNQRIYAIPKPNSNTITRISFLGAKATESVI
SRLVREIDINVNIIGGGIDQVDGESIGILIISYPYSSHVHANTFFNKNQLSAEVLGYVD
>LC_00265 hypothetical protein
MQNRIHIVLYCEQRFAMLGFYIKGEDNLLWMIP
>LC_00266 Peroxiredoxin
MIGLKVPQVIFHTRVQTSELDGSKVFKWVDVTTKDCFSDKRILIFALPGAFTPTCSTYQL
PGFEKMYDQFRHEGIDEIYCLSVNDAFVMNSWGKSLGISNVKLLPDGSGEFTRKMGMLVY
KDNVGFGLRSWRYAAVVNDMIIQHWFEEEGFSDNCSTDPYEISSPENVLKSLQAVNND
>LC_00267 hypothetical protein
MYLFEPFKPEWFLEKSSKYLCLLRCNMLILSTCNKAPSLPPNLLFWCFYNILSQATRLIK
SYLNVYSYNR
>LC_00269 UvrABC system protein C
MEKTINALQRAFFIRTCPDSIFGCRTRPCLLFQIKRCSGPCTGEISAEKYIKLVSEAKDF
LSGHNQNLKTKIAHQMNKATKIEDFETAITHRDRLVALSNIQNHNDCNTETMDFFSLYQD
KNIACIQTMFFRFGQNRGSHAFFIKTDPQLTNAQIIRSFLTQFYDDKPCPKNILLSEEVE
EAKLLEMSFTKKSGHKVKITIPNRGKKKKIIAQALVNAREAHSQKITTETFHKQIIRDFS
VKFELKQIPHRIEIYDNSHIMGCSAVGCMVVAGDTGFIKHQYQKFNLNSNDVSTKDDCAM
MRVVLERRFSKLLINKISENYNIKKKEYPFPSWPDVVIIDGGKGQLSAAYSVFKKLGIEN
RFKVISIAKVPQRNAGREKFFIEDGKEIVLPMRDPVLHFIQRLRDEAHRFAINSHRKLRK
KLAYSPLDGIDGIGKMRKRSLLQSFGTIRMISRASPEILASTEGISKKIADKIYRHFHRN
NL
>LC_00270 hypothetical protein
MIGAFLSIICEYSEESSNVQIPYAICKIKRILAILIPKFISCRVPNSAGDAKQNTLKAFI
PNKPIQCTDCIIAGIGIAAYPIEFHAVPPIVQLRSHSHNPKENAIMKTRPMPSDHNTDDK
EVAIP
>LC_00271 hypothetical protein
MITNKIITSNDGQKNIPAFSTSTSVTHHSPAIK
>LC_00272 hypothetical protein
MEYPLPENEEMPSSIHTNNVKETKEATNKSNGGIEKLPITPANIARKYRLIPAKSMTFPA
ILPNLSYPHIILIKKNCCQKI
>LC_00273 hypothetical protein
MSDFKINLPEHPKKKNKRCMNLSVLLSKMFLVPFWENMLRIFRKIWRSISNNRKYGVDYI
DDAVNAVLSPMEKEIFKNLLRFKKIRICDIMIPRASIDAIENKSTIYEVLIMLEKHGRSW
MPVYQGSLDNPRGIVHMRDLLVHISHCYSDVTNVNLSATLAETNLIKDILFVPSSMLVSD
LLCRIQESQVHMALVIDEHGGTDGLVSHEDIVAFFIGHIKYERHNRKEMISAVADNTFIV
DARANLEELAKVMGEDVSVFESVQDVDSLGGLIFSVLDRIPVRGEVIREIHGFEILILDS
DVRCVRRVRIKNITYSSS
>LC_00274 Endoribonuclease YbeY
MCFVYKKAINDCPRIDLQIAVEVDSWIQDIDLRSLCENIFYEAILFLISKKLKSFLDVVE
ISLVFTNSDGIKTLNAEYRGINNPTNVLSFPSFFALSQENLGPMLGDIVLAYEVIEKEAN
VLDKKFKDRLTHMILHGFLHLLGYNHVDDDDAFVMEGLEISILAKLGIDDPYI
>LC_00275 hypothetical protein
MCIMIISMLKIANHIYKISYKQLSQEISYDIVKF
>LC_00276 tRNA-2-methylthio-N(6)-dimethylallyladenosine synthase
MFYQTTGAVNMVFQVVNQNISPQRFFVKSYGCQMNVYDSSRMEDIFFAKGYGRADSVDDA
DLIVLNTCHIREKAAEKVYSSLGKLRKLKDERIKKGKDTIIVVAGCVAQAEGEEILRRSP
IVNIVVGPQTYYRLPELLDRVRLGKRVVETDYSVEDKFDSLAIVDGGYNRKRSVSSVLTI
QEGCDKFCTFCVVPYTRGAELSRSLYQVVEEARKMVEQGGVREITLLGQNVNAWSGKDLN
GKKCDFSDLLYALSDIKGLIRLRYTTSHPRDMNDGLIKAHGDLDILMPYLHLPIQSGSNK
ILKSMNRRHTVQDYLQIIDKIRSVCPKIAISGDFIIGFPGETDGDFEDTMNLVDRVSYSQ
AFSFKYSQRPGTPGASMPNQVEDGVKTERLLCLQEKLREQQVFFNKKFIGQIVEVLIEKK
GKKDKQLVGRSPWLQSVVFDAQNYSIGDVAKIRIIDVKISTLYGEAVA
>LC_00277 tRNA threonylcarbamoyladenosine biosynthesis protein TsaB
MIVLALDTTGADCSVAIYDGNTSLILGSYSKTLGRGHAEHLIYAIDYALKDSELDITQVD
RVVTSLGPGSFTGVRVSIAAARGLSLCLNKPSVGVGNLEVLARAYLDVNSSRPVMVLVNI
LFEKICFQIFSKAAVPLSEPILINYDQACHEIKNFDGEVIGSGVPGIKEEVGCFPMDVLA
RLGMTKTQSSLSPIYLRHPCAI
>LC_00278 Fe/S biogenesis protein NfuA
MFIQTESTPNPDTMKFIPGRVVLERGTVHFSNAEEALISPLASRIFVISGVSSVYLGYDF
ITVAKNTCDWDQIKPPILGVIMEHFVSGSPVISDGYFAENDVSDGADECDFSEYDSAVIH
KIKHVLDKRVRPAVARDGGDIVFKGYREGTVFLSMQGSCSGCPSATDTLKYGVMNIMNHF
VPEVNDIRLV
>LC_00279 hypothetical protein
MVWTNERIDKLKRFWSEGLSARQIALQLGGVTRNAVIGKVHRLLLSGRVKASEDGKSSSD
RKCVKLREIPSKTQQTSNTSGVRGQSSVLSQKRKSKNTSKNNDYSSGVVIPISRCLRLME
LTESTCKWPLGDPFGKDFSFCGEDVNNDSPYCDYHKQLAYQRANDRRKIPVNSK
>LC_00280 hypothetical protein
MNNNNHLFDNYNRANVRFTKGKGSWLYSEDGTPFLDFASLF
>LC_00281 hypothetical protein
MALILLFIANRTLDVPTNESFIPSLRASIHHFCQCSACRRRVPKSAIFNSGIFRNFIILD
QSFFFALAYSRSVTNGLKDLSILREYNSFIIIKDGISHKLTSFHNP
>LC_00282 Porphobilinogen deaminase
MTNIALREIGGKGLFTEEIETKLISGEIDFAVHSAKDMPIKLLKGLKISAYLKREDIRDV
LISNNGKSLNDLSINSVIGTSSLRRKALLLRWNPNISVIDFRGNINTRINKLANNQADAI
ILAFAGIKRLKKEAVITEILNLEDFPSSPAQGAICIETHVKNTKAQELAAVINHKNTWDA
VSCEREFLAELDGSCKSAIAGFAYCSGQSLSFYGIILTTDGRLFYEVSKNGKCCDAVHIG
REAGKHIRLMANKSIFNY
>LC_00283 hypothetical protein
MRIVVTRPKEKALLTSEKIKRMDHIPIMMPLSYFIHDKEAVRIACQQQYAAIVVTSSEAI
KTLPFGICRHKPIFATGKESALIAQKKGFYNTFHGIGNSIDLAQKIIKQKTLFKPKLT
>LC_00284 hypothetical protein
MVDVALQDVSNTEDSMNITFELTEISGIVKWFDIIRGFGFFSPSDNYKYIGDVLLHVTCL
RRDGYHTIFAGDIITAMVKKGVHGYQAFKILSMEQSVSRNVLISPDDKSCAEMVCTQGMI
PAVVKWFNRSKKFGFLEVEGVEKDVFIHIETIRKYALSGLYPKQTVLVRLDNGEKGLIAV
EIRPDTP
>LC_00285 hypothetical protein
MSLLQLMMFYEAFEAFKLYEIIRLLRLLQYMNYIFI
>LC_00286 hypothetical protein
MERLKKPNNYTFARVKNQKKLYNFSNLCYKSVMSNSVKKAVKAKKPIVRYSSDLMSIIIS
RVANGSALGHVLEKPEMPDRTNFYNWLKKYPHHKEEYDEAVRRRLEHMLDEALDEPEPTE
QELEHPIFYSKMRDRRHKTLLWAMEKLHRQKYGNHISVENKHTIDLKPVLAKIEERSKKY
EAMKTVEATSVSISTEKPLEATKSYEADQYTIKQKK
>LC_00287 hypothetical protein
MDNIDFLTCDFDILRADFKIIILIQSNEQIIFYIKFYKICISAEFFS
>LC_00288 hypothetical protein
MYYPGLVAATFYALNDKLKERYAQKDAIVSLGVNEASYVLSRNRFLHRKRIIDPFTGYVY
MYAAGNQFWYVKMSAGHDLVIYAKHMANIYGLNSDKFYAEMSSKAYLDLLDPRLYASAYS
VISGRNISLPILNINNDIGIIPSLSLVLTPYAVLEKRFLLDVFTRDREIRLGLSYEKDYS
KLDSVYYGEFAINKIASFNKMDIGANLAFWKQPELLLEYPAEAKNHVGGMLALDFLYHLT
DSLKLSVRAAYKTGGYVLGETVYKAPIFKVSLNFI
>LC_00289 hypothetical protein
MMTLYILFEYLQSKKIKLDTKIPVSKTAAMQPASKLYLKENTYFTVEQGILALITRSAND
VSTAFGEFISGSEKKFATIMSIKAKSLGMHNTIYKNSSGLHHKNQVTTARDQAILGISIR
KKFPQYYKYFATNQFRYRNRIITNHNNLLKKINGIDGIKTGYTQESGYNIVASLKSNDKS
IIAVVMGMDTCQERDKKAIELISLFTNKKSIKSKKTNKSIKKTSSPVSGKIKHIIITRKN
SPVQRHISSIPPIKNIIPLSEIKSKSSTDVKL
>LC_00290 hypothetical protein
MRVIFFYIARSKFDNLNHCLDVEKLTLNID
>LC_00291 hypothetical protein
MARDNYFLENFINANRKKNNLKPIVQVLQEIAIRTIVANRKQNIKSITKEFIESWIASNA
RACRIGQPRTNLKVHVAYRENIIPILIHIGNMHRK
>LC_00292 hypothetical protein
MYIFIMLPFLLFFMEQNILLKAVLVAIFSI
>LC_00293 Periplasmic serine endoprotease DegP
MLKTKTLPIRFFPLIVAITCAFFGGSYSIIEARDSLYFDISPAVERVSPSVVTVVVKTSL
NLHDVFRPKSPIDGERYQNVPSPVFNRFPRDPGTILGAGFFISADGYVVTNSHVVADGDG
ISDISVVLKGGETLPAVFIGNDSVTDLAVLKVKSDKKFRAVEFGDTDSLRIGERVFAIGT
PLGMSETVTSGIVSARGRSDFPTNKHGSSYLQVDVPITVGNSGGPCFNSSGRLVGVINYA
FSAGNGFGATIGFAIPTSVIKQVVPSLIKNGKLIRGWTGLSFQNLTQNLAIPLGIKDKTG
VIVVSVTKDSPADKIGLKIGDVICEINGKPIDNSLTFMKHINIYFPKDKIEFSLCSAKGK
RSVSLVLEASPTDTLMMESRTLQGTKELLGLKLKDVVYDDGRKAVRVVDANISSEAYMKG
VSPGMYIGYINSNQVSSIDDVKRSIDEAKAKNNKFVVMLLQVNLDRDNTLRNKTWVNKDR
FIDLAIN
>LC_00294 hypothetical protein
MWYWNNHYLINVRCIIFNWLYIIYQTIIFFFINLVLA
>LC_00295 hypothetical protein
MILAIRFMRKQVDRMCLDINYYILLNYLVIGVLNYNKDFYNLSWFSDDTIIFCHQLSFFC
IVICVVWLRVY
>LC_00296 Cell-division control histidine kinase PdhS
MSHELRTPLNAILGFSEVMGLETMGPLNNAIYKEYIGDIHRSGQHLLNLINEILDLSRIE
AGRCDLTETSISLVDIVNECIVMIQLRAQYKNIEILQQIDSTLSYIWADEKGMRQVVLNL
LSNAVKFTSPGGKVYVKVSWTAEGGQYISIRDNGPGISEGEMPIVLSAFGQGSIAIKSAE
QGAGLGLPIVQSILSNHGGQFRIKSKLSEGVEVIAILPKTRVLDKVSDTPKKKHNDSRNK
IYA
>LC_00297 30S ribosomal protein S12
MPTVNQLIRKPRRVGSLRTKITALKGNPQKRGVCLRVYTVTPKKPNSALRKVAKIRLASG
FEVIGYVPGEGHNLQEHSVVMLCGGRVKDLPGVKYRVIRGVLDSQGVKDRKQSRSRYGTS
RPK
>LC_00298 30S ribosomal protein S7
MWKCLIVLSGFFNYISYKRQRVIMSRRRKAVIREVSPDPKFFDSIVTKFMNDIMYDGKKS
AAERIVYGAFDFVQNKEKQDPIELFHKALSNVSPQVEVRTRRVGGATYSVPGEVGVRRSQ
ALAIRWIISAARKRNETTMIDRLGGEIADAANNRGISVKKREETHKVAESNRAFMHFRF
>LC_00299 hypothetical protein
MHIFLSDSVMKTPHIIKEINLSINVAYISMQI
>LC_00300 hypothetical protein
MTVYITFRLFDKNFQFIAIQPFNLQIRFDCYSYYLIIKLGYVIDLIQ
>LC_00301 hypothetical protein
MSNKLVIMGSVVLDLSYVLLKMESALIQILCLKLGKVFYMIY
>LC_00302 Beta sliding clamp
MKVIVERSNILEPLNHACRIIERRNTVPVSSHILLHADANSLQIKASGLEIEIAASIPAV
VEVSGSCTVSAQLLHDIVRKLPDGSEMSFSDNNKKPEITVASGNSSFCLQSFPEAEFPIS
KEEDYEYFFDIESSVLSCLIERTHFAMATEEIRYYLNGIFFHVLKKDLKLCAVATDGHRL
AISKADIPVNISEMPSIIVPRKAVGEIQRILSTKNLVVKVGISEARIYLDFGSICMNARL
IDGDFPNYQNVVPDKNDKELRVNCIHLRQAVDRVSTVSSVRIRAVKFTLSDEGKLSLTVD
NPDMGSAIENLDVDYTNSPMSIGFNYKYLLEIIDNISSDEMIFLLDSANSSALIKGIRDE
NSLYVLMPMRI
>LC_00303 hypothetical protein
MITKDETSKKINIHFARYRISIKIRIIFS
>LC_00304 hypothetical protein
MFLVLLSISDLHGTKTYFIRIILLWFVHIDFYFIDLSIINELKKFLMMLVFLLSIC
>LC_00305 hypothetical protein
MFSIAATIVVSISNNFISKKTCLPSSTKSRANSNPPEKDR
>LC_00306 hypothetical protein
MFHCQIDQKFCQLLFMVMLLLLVRELYMKFLNCLVCPDILLQVVYI
>LC_00307 Glutamate racemase
MLINKNNNILIFDSGIGGLSVLQKVRFLMPEYNFIYVADDAGFPYGNWEDISLKQRIISI
FSDILDRYHPKLSIIACNTAFTLAKDELRSIFPHMTFIGAVPAVKQAADYTSTGMISILS
TPATLRHVYTSGVINSASSQCDIKFVISAKLASIAEKYVRGKMICDEEVKSEIDDCFVIK
DDRRTDIIVLACTHYPFITHLFRHLAPWPVDWLDTADSIARHARSLCPKIDNDQIGLFDD
IAVFISGKPDISMRRLVQGFGLKS
>LC_00308 putative tRNA/rRNA methyltransferase
MKNRIYADQKVGIIFGRERWGLTNEEIALSDAIISFPVNANFPSLNISQAVLLMAWEWME
NPGLSLEKDVKNFGSPATKGELLSFLSYLENALEERGYFRPIERKQKMLDDLRSVFIRSE
FMRQEVFLLRGIISVLDRFSRKSPRGSIAVSKDQNNNNRKT
>LC_00309 hypothetical protein
MESACNSFFTSALSNSYIFLCIIILFIPMNSLDMMRMRM
>LC_00310 hypothetical protein
MYHYLIHSYEFFRYDAYANVSFARSIEFWFMSYMEIAFVYYF
>LC_00311 Chaperone protein DnaJ
MKLDSKYFDRIRTNKKRKNNAASSKSSICQWDNCKCIGEYRAPVGSAAEDHFFLFCFEHV
KKYNKGYNYFLELSNDEIGFYQKEAVTGERFTWTDKLYSKRHPSAEKENRSSYGNFADRG
DGRISSIQFNALEILGLLSDSSPDEIRLRYKNLIKKHHPDFNGGDRGSEERFQAVVKAYR
LLRQSGFC
>LC_00312 hypothetical protein
MNNALNLSKISYQFRACKDFIIIQWLLIMAVKTMERLNIACESI
>LC_00313 50S ribosomal protein L28
MSRVCELTGRKVISGNKVSHANNKTRRRFLPNLCNITLISDVLGQKYQLRISKHALRSVE
HIGGLDKYLLKSKKENLSVRTKILRNQIINKMSKESS
>LC_00314 Coenzyme A biosynthesis bifunctional protein CoaBC
MKFDFVENTDILSVLGHHQNRTSIVVGFAADTNCLIEYAREKLSHKGADFIVANCVAPEN
SCIGKEYNQVSIIFPDYIEKWPNLLKTEVASRLSDLIAKHLDT
>LC_00315 hypothetical protein
MVEHSTVNRQVAGSNPARGASSNISKTIGFFSRVLRFKRISQIIFFGQTKSVTSRMIS
>LC_00316 hypothetical protein
MIGGSKMFSNFFRKFLRHWIIYGLLLVIGRIDVVYADNTTTSVSWISNFGNWSVNRDQYF
CYAISSPISSKPSKNINHGNNYFIIALNPEKKGSYVVEAVMDYPLDKSKNVSLQVTGKNS
NGKIFTMEFYNDHRTIFKAGSEHLDDLINAMKMGKDLILNARSKRGTDTQYVYSLNGLSK
ALEDISRCQ
>LC_00317 hypothetical protein
MKIKMNEADVLEIARAGMRTILLASAPALLAAMFFGVLIAFLQALTQIQEVTLTFVPKIV
AVFIALIISAPFIGGQMFIFVNLILSRIQLSF
>LC_00318 Flagellar biosynthesis protein FlhA
MLQSLRATSIFNSRNHAHDIILALCIVFVICVIFLPIPTFLLDIGLASSIAISILILMVA
LWIEKPMEFSSFPTVLLISTIIRLSLNVATTRAILSVGNEGYGAAGGIIAGFSSLVMAGD
FIIGLVVFMILITINFIVITKGATRIAEVGARFTLDAIPGKQMAIDADLSSGLIGEDEAK
MRRKELEKESSFFGAMDGASKFVRGDAVASIIITAINIIGGIVIGCFRHDMSISHAADVF
VRLSVGDGLVTQVPALLISLAAGLLVSRTTSSGSTNTAIVGQLSSYPRALFISAFFMGIL
SSIPNLPSFPFLMLASLFAFGGWYVPYKIVQQNIEISSQEKAILEQSQDTEQLDFNISGI
ELVLGSLVSNYLLSSRNEIFIRVSRIRKKFAQQYGFIFPEIKITTDISLLEKGYHIRIYG
TTVAATELRIGEVLVIVGGSANKPSFPGDEVREPAFGMQAISIMESFADDLRREGFQPID
NLSVILTHLSEVIRSNLSQLLSYKDVKTLIGRLDHEYKKLADEICSSHISYSGIQAVLKL
LLAERVSIRNLQLIIESIAEVSPYFNKTANIVEQVRIRIAQQICGDLADEGILNIIKLGN
RWDMVFYQAIQRDSKGDVIEFNIEPRAVEEFATEANNVIVQYVDQGISLVVVTLPEIRSY
IRMILERNFPSLAVLSHMEISKGLEINILGSIS
>LC_00319 hypothetical protein
MTITPEIIIMSLFLVFCRIGGCITILPGFSTSYVPIKVRLCIAIAFSIVLFPFLWDIIPP
QIFADKSYYLKLIMTESFLGFVYGFIVHMYTLGLQFLGNMISTAIGLNLQMSMGISESTP
ETSFGSFMGVIGLLALWVTDFHHHIFYELVKSYEITPVGQSIYFDNILFYITNLLQTIFI
IMLRLAGPFLFFCVIFNVSIGLLNKLVPQIPVYFVSTPYMVGLGCLIFYSLIEMIIYQIA
HSFHVIF
>LC_00320 hypothetical protein
MRFCNSKKLYNLISMQNCLRRIAERNLADTVCQRNKINILRDGLMDSMLSISLSNPYLAC
HYSNFYQYLSKNEKKMAELQTIQENKLLFEKIKVNRLTEFKDDILLIEEREFDDENNQDN
IDQRILLNAVSHKFISS
>LC_00321 hypothetical protein
MEIPFVNINIDRLQNSDNSLDKIARDTSSYGSFQSVLNNNQIHAESKELSPVPEAMQKLQ
GVMFQYFIKSILPEETVKSLGGGFYGDFWKEMLAENISNAIVKQHKIYFNLHADTIKQNT
DFS
>LC_00322 hypothetical protein
MSIREDYRIKTVLKRAIEIIDDENNNLKCNIQYDISASNDNKGRCLHELSVLLHSLGGIS
SDHSEQIRILRKKLELNAYLLESYLSAARLVADLFKKKLQNIDADGTYSAG
>LC_00323 hypothetical protein
MLKIFLPGLWVSIVTILSFYVLFLRPSYTNTETYTQISEDKSAYVIKGDLVTIPIIVDDV
ISYFFVKLSFIVDRSNKPESYNYFTDIATDYIYTLLSGSQMSDFTKIKSFGVDNLRQTIK
NDLNLKLGTKFLLDVLVTQFNYVSLNDIHTHCVNDGYKIPDLINDSRSVRQKYDNN
>LC_00324 hypothetical protein
MIVDLFVKNMIIISTCFLNLSHGKTFLVYM
>LC_00325 hypothetical protein
MPTIITANPTLIPLLTCKNSTESATFLVTAEAIAFPSITDPIRYSPSCHQPIIKKETKYN
LLIH
>LC_00326 7-cyano-7-deazaguanine synthase
MHYRIIKLIPEWQYALGEDFILPLTTLGEISNSSLTKNIEIKIQNNGLPNTFVPGRNIIF
LVFAAALAYRRGIKNIVAGMCETDYSGYPDCRNDTIRAVELALNLGMENNFTLHTPLMWL
KKYQTWQLIKDIGGQNLVDIVIEESHTCYLGVRNKRHEWGYGCNSCQACNLRKNGWIQYK
DTIK
>LC_00327 hypothetical protein
MERLSFSDGIRLIAPTGFPFNKRILLSPFRTCGKYDCAISDSGYCVNNISIKE
>LC_00328 Succinate--CoA ligase [ADP-forming] subunit alpha
MTPEECKIGIMPGSIFHKGSVGILSRSGTLTYEAVLQTTQEGLGQSTAVGIGGDPVKGTE
FIDILELFLADDETKSIIMVGEIGGTAEEEAAQFLKDEFKCGRKKPIVGFVSGISAPPGR
TMGHAGAVVSGGKGGAADKIAAMQEAGIRMSSSPASIGRTLKELLNSL
>LC_00329 hypothetical protein
MNYSELHRAPTDLLNEPKFNFFTHVHILELIMLVFF
>LC_00330 hypothetical protein
MTKIKKSASKKNITMSARRYNDFSILLSFNIFDNQENII
>LC_00331 Deoxyribodipyrimidine photo-lyase
MITRLVWLRNDLRITDNKALHAACSDQDAKVIAVFISTPEQWRHHNMSARQATFIYKTLL
QVQESLAKKGINLIYHQCTDFENSIKWLEDYCNKQQVSELFYNYQYEINEYRRDCKLEQR
LKNTVLCRGFDDSVMLPPGSILNDNGQMYKIYTPFCKAFIKHIIKSDLQSLPAPKIRKDG
PISIETFPPPFNYPYQEVDAIFPVGEYNALKLLREFCRYKVQNYAEQRNIPSIKGTSNLS
PYLAIGAISPRQCFNRLKTEFPDLLIKTYSSAAFCWLNELIWREFYRHLIVAYPFLCMGK
PFIKWTERIQWNNDNQAIKAWEQGLTGVPIVDAAMRQLNTIGWMHNRLRMISASFLVKDL
LIDWRIGEQYFMSQLIDGDLASNNGGWQWAASVGSDPVPYFRIFNPITQGKRFDTEGVFI
RKWIPELKNVPDKHIHTLHNRTNKEQYSINYPMPIIDHQKARQKTIIEYYRAKNESII
>LC_00332 hypothetical protein
MRKLLETVHKLIQNKRGFVNQVKTNIDFAY
>LC_00333 hypothetical protein
MLRIPMLHVKNAVLFNNQKYLCIKLTPLSVHITG
>LC_00334 hypothetical protein
MTRKAIVAADKGMRRFSKAEVFKQSVFPAEQ
>LC_00335 hypothetical protein
MFEARLRAEFTIFPLKMRSIQLFTIGPDFLSKEIRRPARDVNRYKFSSKAKKTHFLPQW
>LC_00336 hypothetical protein
MLSKFPLMILLSPFSKVSIQIIDCNGLIQEKELIGASTVLQRIDFGQCNLRITKGTISAR
ISSAKRPGFLIFAR
>LC_00337 hypothetical protein
MIDILYLCSVCYSYIGTLLLYNIVFFSLFILYLFPNKNLYVTF
>LC_00338 hypothetical protein
MMKIDDMDNAISLIFIVYNSSSFLFTIKIKNYLLSISCVVMLDLWDYI
>LC_00339 hypothetical protein
MRGDELEAIRCMASKIHDGLSSVHERLDKVEKEILDLKSMLKSECTEDNPSCILDAMHLI
ASSSSPRTTPMELRVFCNLT
>LC_00340 hypothetical protein
MSKYKTNSYIWRSEIRYYKKLFGTINSIHWILPISKEVTKNDIFI
>LC_00341 Protein RarD
MDSKNNSTKSINHESFLGLLLVFLAYFMWGITPLYTQFLEHINVFEVIIHRVLWSLPGLF
FAVTYFSGGISSLKSTVKNTKVLSMLALSATLLACHWGVFIYALLEKRGFETSLSFFISP
LIFMSLGALILKERMNRLQITAATMTFVALIIMTFYNGIPLLSLSIAVTWSAYCFARKTI
AAKSIEGLLLEVCILSIPALIIATWLLITGKSHFLNSFSDTMFLVGYGLLNSIVFCIFSY
GIKITNLSAVGFMEYLAPIIILINTTFLLKQPVNKIDVIVFTIVFIALLVYIVPTVLINK
KSAIKS
>LC_00342 hypothetical protein
MHKPFQNDYCNHITLQYYLIDNYISNYIILHKRMGKGYG
>LC_00343 Cysteine--tRNA ligase
MKNKLKIYNTLERKTIEFKAIDPSSVRMYVCGPTVYDSAHIGNVRPMIIFDILYRLLRYI
YGNECVTYVRNITDIDDKIINRARLEHTSLPINDSMNVITKKYTQQFIQDVTKLGCLPPT
YQPRATEHISQMVDLIKKIMINGHAYETNGEILFDTNSIPNYGALSKRKIDEQKIGARVP
EKTHKKNPADFVLWKQSSDKDPGWESPWGRGRPGWHIECSAMCSNYLGKVFDIHGGGLDL
IFPHHENEIAQSCCANNTEKLANFWIHNGFLKLEGHKMSKSTGNFITINELLETKKFGGK
SWSPSVIRLAMIMTHYREPIDFTIQRLKDAEKLISKWPSSEVYSDIHDNAVISALCNDLN
TVSAVQALHKLASDCVNNPDLIPIFNTSAEILGIKVNKSTKNKQLSIAIEKLLQDRLTLL
ETKNFPAADIIREQMERNGLILEDHKDSKSGKRFTTWKYKQ
>LC_00344 hypothetical protein
MSTSFALCNFLINSGDITEVSISCQFTEIFVLSIIFALYNSFSLSF
>LC_00345 hypothetical protein
MNKRINAWPIDEGFIDYVDSSYIQNDNENELYNANIIDNTKISVN
>LC_00346 hypothetical protein
MIGENNPLGNKIVRNVIDDLIKQTGTIRKLRIIFDLNDVDAP
>LC_00348 hypothetical protein
MENGLLNLELLRNIPEKMKPRRIEISQSYTEETKMIEDKKSAFAALLYIWKEG
>LC_00349 hypothetical protein
MQIDAVSQKYLVQHYYKHLQTQKRPVLKRQIFHYLTKYQQIQRPFSFLDQEDHQLAQSIC
DSLHATQTIVPQYFLTLVHHIEC
>LC_00350 Chaperone protein ClpB
MNADIYSDLMRGIFQSSQTYALAQGHQNFMPEHILHTFLEDDKGIACTLIKCSGGDLQKL
NIANQDALSKIPKVTGGGSQIYLSRPLAEICSKAEEIAKKSGDSFVTVEKFLLAMMLVQS
SSVSHSLKQCGVGVSSLEESIKSVRKGRVADSVNAEQGFDALKKYCRDLTAEAQDGKLDP
VIGRDDEMRRAIQVLSRRTKNNPVLIGDPGVGKTAIVEGLASRIINGDVPESLKGKRLMS
LDMGSLIAGAKFRGEFEERLKALLGEIRSEDGDIVLFIDELHILVGAGKTDGAMDASNLL
KPSLSRGELHCIGATTLDEYRKYIEKDQALARRFQALIVGEPTVVDTVSILRGLKERYEQ
HHKVRISDSALVSAAVLSNRYITDRFLPDKAIDLMDEASARVRMQIDTKPEILDEIDRRV
ICLKIEKEALKKEKDQSSEERLLLLQKELASLEEKSHTLTLRWQESKKKIFYVADLKKRL
ETMRNELAVAQRQGKFERAGELTYGLIPKIEKELDEAAKPDDMVTDMIQEVVTSDNIASV
VSRLTGVPVSKMLESDREKFVRIEEELSNM
>LC_00351 hypothetical protein
MRSGQQYKRSRGRGSNSGNGNFNRKNINPLVRNYDSAGYEVKVRGTAQHIAERYTTLARD
AISAGDYVVAENHFQHAEHYNRIIALAQSQIQDKVQLDEQGIILEKEKRCNVDHVNNGFR
DNSVDSDKKDNIFNVKDDQPNIDGMVFEASVPDRETPKRISRRRSLRPRNFNINKPKKEA
SESSSEGPVSV
>LC_00352 hypothetical protein
MGKMIEHCYFVASCVSFLISYNIGEIGVLWVNEYMD
>LC_00353 Release factor glutamine methyltransferase
MNRESIHRIIGWRSFYNLRLSLSVDTFEPRPETELVVDVVLSHFFSQSEKKDIVKVLDLG
TGTGAICLALLKECSHFKGTGVDISSETLKISKKNAIINGVSDRFSAVQSNWFSSVNGVF
DIIVSNPPYISSDIVGTLGSEVKDFDPHIALDGGIDGLFHYRIIADGISRNLANDGFCCV
EIGYNQKLDVVRIFEDRQLFLVNSFKDYGKNDRALLFCR
>LC_00354 hypothetical protein
MVRASIYTAGLTRDEYSSKADVLRDESDNYFPKGHPELIAEEIENYYGLNERFEKIEDEL
TDAELLERDVKYKLAHFEKYQTSEQEQRQIDGDELASLKNESGTVKVSSDGTISSYKEGD
ILAEGDQIGYTYTSIAQLPSTDTGEAFNGLSGRNRRVLSSSIRVLNAQNVEVGTSFDKML
PVKELKDEAKSGEFDCPISGNFTSQDGLCICQNGANTGVITGVITRFSTGG
>LC_00355 hypothetical protein
MAWKDVLAVGGSLALGVGAMFATGGVAGVALGTGIIFSTMQEYFDAKASDAQSEAAIETE
KQREKIAEENVELSDLESLSASSKAENEHIYLSSQMKLNMSKAGLSPMTQEIWMGQTLAE
MDYERQTTLGSGQKQAKRYSDEADWLRGNIGNLQESQKWGELGHIFKAGAKAVGLISNPY
QWRQQQQGLSRGVSKV
>LC_00356 hypothetical protein
MTELTPYISRATPLSPSKAAVLQRPSDSEGMREVSRAFDTAQKVLETTIQHQSSFKAQSD
FLQASVEAEKTFADKVEMLKGKDESEINKGLKDIIDKDVRPHIQLCFRIFLIRLLVAIWH
>LC_00357 hypothetical protein
MLSNISDPTVGRNMALEADKAIKQFEIKALHYELGLRVQRSEESLKTAALSSSNSVLLDG
SNANFEDKARLFGQTIHSTPLDPKTKEKINRQFLSDMGIAQATWHMHNNPNVFSPFIRSK
PSSTSSKLPDDASLGKLIDKDKLEVKEAVDLSKVNTVPFKGWEFLSTEKKVSLINSIAHS
STQGKQEEKSRLGEKIKDLSSFLDRGIVSKQLNDADVSADNLRRVYGDTLGSRLSSQLQY
QAELVAKMGSLFTSPTWREDIKKFEPQPHELTGASFKNKVYSQMVKAGEKNEKERKETPI
KWAKERGLTQELPEDPSKYGEFFVERRGLSQTMDKMYKVKSPILDKSEGRKLTEQLDNLE
SKDVIAHLEAYSEFIEGLNSPAWVETMRSLEHPVIGEAGLLLSEVPEDAQDLIRGFKTRT
RNKGDNIRDDTGERFDSWFKERFIRLYGQAFASLGDYGDAEFDRAIKLVGYHLVGQLART
KKFRFNDVPEKTTLEWLTFQEASSLDGDIETSVKAILGNTPVDMGNGSYLIPPRGMDHKH
FNDVFTQAKYKAFADAGNVPSDCGFENWAETARGERQYAVKRGRAYIRDPKTNEQLIITI
REDQ
>LC_00358 hypothetical protein
MINSDSELEKRMQAISHAMSRGYMVYDPPEPPEYSLWTDIKSTIPELFKGSIEGGIDVAT
TVPSATGFYTPQDRWKSKPWYSVDANAGVIGSIAHGIGHFVGSFGTGFGLFAVAAANAPA
AIAATTIGLASAGLASGTRTYKDLRDEGVDHETALKAGTISGGATYIGGKFAGVYGTSLI
KKAFTGGSTNVLLGVGERQAIGGYLYHKGYGDLADHYSKLETAHIGAEFIIGAGLGAIHG
KGNHPDIKPHEVDIAQAVKNDIDDIVTSSPGIPTTHQSAEIHARTLDRAILAMERGEEVR
VDPVQMDLMLGDMVAKPELELSPEMRQLLKQAEEFVPKSREVKAPIAQDPLSPRIPEYER
KLIELEQTFAHEPEIKEKITRDIELSKKEVFNAALNCLFGVK
>LC_00359 hypothetical protein
MREESEKKDSLARAPTLLICLFNGKLEKSACFDPSRSHASLI
>LC_00360 hypothetical protein
MILPMIIPIVIPFCFVTTATQTLVEMNKNSELLIIDNTGTSRILLMRPVLLIATFLSILL
FILGNTVEPKCRLAINNLLVQAQFNLIFSRIEENTFSRINNDLYIEIAKRYPDNTMKGIF
IADSRDHMIDKIYYAQKGLVDLDNKSLILQKGEMHKRNLESKDISITKFDSYSTDMEILK
KIPKINVKAEEQSLSFLLNPNPNDLQYNEQMAGDYRSELHQRLTKWLFPIIFGLVTILST
ERSGSLRNQSRIHPIFMSFLLSFGIFWASVYIASNIAKNPYYIPILYAFFACVFAIIICI
ILKKHTRI
>LC_00361 hypothetical protein
MCIRHNNLYYTKKTHKNMTKEVSIWRYYDAIKHFMALFFQILYEN
>LC_00362 hypothetical protein
MMLLSILWRYFFKYYMKINFYFLSGIIILLFIIDLDEMKSQMDWLPEYNTYDCVLLVLTR
IPIIIQQTIPFITLIIIMTVFFNINNEI
>LC_00363 hypothetical protein
MHNDDIGRYDKIVFIVDNNDQESREWGLKNWHRLKNDGYKLIVHHNNSGLWQTLYF
>LC_00364 Nucleoside diphosphate kinase
MAVERTFSMIKPDAVGRHLTGRIMQELEDHGLHVIASKLVLMSQSQAAGFYHVHIDRPFF
AELVQTMISGPVFLQVLEGEDAVRKNREIMGDTDPKKADDGTIRKKYGLSIGENSVHGSD
SLKTAAEEIAYWFSVSEILG
>LC_00365 hypothetical protein
MKLDIVIFTDDLAYVLPTYFISYLCSYNSVKTSFYTYIID
>LC_00366 hypothetical protein
MELVIKFIYIYSLSLILYNELFIYTIYIFFTSNISQYIFVDLCIIYSLKLSKLHYFMI
>LC_00367 C4-dicarboxylate transport protein
MYATSAFFILVILGFVARLYNFSVMKLIFFLKEEILLVFSTSSSESALPGLIKKMEEVGC
HRSVVSITVPTGYSFNLDGSNIYITLAALFIAQATNIHLSLEDQISLLLIAIISSKGAAG
VTGAAFTALAATITMFPTIPIGGMTLILGVDRFLSECRSVTNFIGNAVVTVVVSKWENKL
DQEECDKHIGIK
>LC_00368 hypothetical protein
MRSHFHQQKEQDLRRYGNNILSIHTQKTGKQVHVPIYESLQNCLNSVNQDGDTF
>LC_00369 hypothetical protein
MICTVKLPELTTTLEILTLSPITMAPLRSFIIILAGVSVSTVSISISDINLVRSIFVGLE
TVILRESRASAIDLLKRVKA
>LC_00370 hypothetical protein
MTSVPPRNEEASPNELIETSIRLPTLAKGGKLAVTITAATFLVLNLPP
>LC_00371 hypothetical protein
MARCFIGLWVSFYFLTIGCTAVLADSFGRAVVPSSVINVGEILNESKLKELDVTNSNLRG
DYARSIKDVVGFVTRRILLPDRIIPMSALHRPYLITRGSKVRVVFAQKNMTISTAGIALS
DASVGDVISVKNSDTGVIVSGNVMNDSTVSVTSK
>LC_00372 Flagellar basal-body rod protein FlgG
MKAFTIAAAGMSAQQTNLEIIANNIANINTTGYKRARAEFSDFLYQAERVAGAPSRSSDQ
AVVPEGINIGNGVQISSVRNVYTQGELAHTGNKLDLALVGRGWFQVEAPDKTIMYTRAGS
FDKDAKGQLINSDGNVLFPSIIIPDDAREITISRSGQIMATIGKNEEFQPLGQLLIANFV
NEAGLRNIGDNLVARTAVSGEAIISSPDDIGFAYIKQGYLESSNVDAVKEISEMISAQRA
YEMNSKVMQAADEMSSLVSKAR
>LC_00373 Flagellar hook-basal body complex protein FliE
MIERIQGINTPAYLGSNVGIQDELISNEYVEGEVSPTGFASLLADMAKEAVGDIKRAEAV
SFDALQGKTSIREAADSILQAERTLQTSIAIRDKIISAYLEISKMQI
>LC_00374 Flagellar basal-body rod protein FlgC
MDYLVASSKIANLGLTAQSARMHVISENIANARSTGNTTGADPYRRKTISFAEIMKEDGG
VKVNKIGVDRSSFVEEFDPGNPIADSSGLVKYPNVNMLVETADMREANRMYMANLQVIKQ
SRDMIAITLDLLKD
>LC_00375 hypothetical protein
MVQPITFFEVASQHARWLSERQKVVSENIANASTPGYHAKDVASFGQILNENIVMARTHS
LHLKEPDSQSFYRKTRIIQAPLDQSIGIQVSGNTVGLTNELYKSGRIKHLYDLNTRLVGA
LNSMMMSVAKG
>LC_00376 ATP synthase subunit beta
MYNKLTRLAQLAEDYSDNLVVQGGYVSSVTLGHYTVTGLSKYVCLGDFVVHRGKYSNNLG
QVIRIDLDIVYVCPIWIGDSITLGDLVFRQGPFRISPSMSWCGRILNSLGQPIDGCSHLQ
KGDSTMEIMSRVPSAMNRKRVDQGFKTGIRVIDIFTPLCRGQRIGIFAGSGIGKSTLLSM
FAQSDCFDKVVISLVGERGREVREFIEDTLGDNLKKSVVVIATSDESPILRKMAPLTAVT
IAEYFTAQGENVLLILDSITRFAHAVREISMNAGELPVARGYPASVFSELPNLLERVGSG
EKEKGDITAIVSILVDGDNHNDPIADCMRSILDGHVVLKRSLADEGRYPPVDPLASVSRL
ACKAWSVDEQKLVLHLRNLIHRFEETKDIRLIGGYRPGVDLNLDAAVYQVPIIYDFLKQL
PNDPPSSDVFLEISEKLQL
>LC_00377 hypothetical protein
MQSSLNIGLSAQIALEKRLATVADNMSNANTTGFRTVKVKFSEVVNDIKNDLNQKVSFVA
KGDEYLSNQNGSLVNTGDEMDFALEGDAWFALETPSGIILTRDGRFKIRDDGTLISSSGR
YPVLDNIGSSIQISKKDDSFDVADDGEVSQKGKTVGIIGFYSADLSKGFIRRENSGISPN
IPPQPIFDNADITIKRGYLEDSNANSMYEMGQLIHLTQKFDSITTLINDSENSLLEAIKN
LS
>LC_00378 Motility protein A
MNKILGLIITGGCILGGFSAMGGNLHVLIQPFEIIIVAGAGLGGFVMSNSIKVVKDSGIA
ILEIFGYKAPEPQFYCDILKILYSLMNNLKVKSKMEMEHQIDDPHNSPIFIAIPKILENN
DLTTFICDYIRMIIIGNAQSHEIEMLMDEEIDTILSEKLKPYHAIASMGDAFPAIGIVGA
ILGIIKAMGNLSNSPQVLGNAIGSSLTGTMIGILLSYSICHPLIEQIKSTRLKQHISYII
VKKTIIAYMNGAVPQVALEYGRKALPLSERPSIEVVEQAVIQYNYDQKAF
>LC_00379 hypothetical protein
MSGKLKNKDVAPFPPALLARLTGKLGDKKTIERISLNFGQCYSELLPIIFKEEIGIDINA
SYLDCKSGKFSQVIASFNENFVFYNSSLKGWTSNFFVGCSNDFIIVILENLLNTDQEITP
TLQKRSFSIIEQKLAKLILTKTSSILNQLIPQSQNIPHPLDGPHDIDVLKKTTYPLSNEF
VTAINIEITIGKIISLFTLIVTQETLLKTNLKNITTTKEAINPTQDYNDPLINKAYQLYV
NVETRANLQKVKIKDILQFKVGQIIPFLLDRGENRVTVSINGKETYSCELGRIGNNYTVR
IKDRIIFDKKNLSKILNEG
>LC_00380 hypothetical protein
MNIDTTSNENNTVSPEGQTPLDNNILQDDLTNTSSNQINNFEQSNDNIDLIMNIPINFQV
ILGSCCMQISELVNLSKGDVIKLDRRIGEYVEININNQKIAKGEITIMDDDTRFGVKIIE
LLNSG
>LC_00381 Flagellar motor switch protein FliG
MIEKESKASFGNFYKEISNTSLKQKDKATAILLAMDKKVSGKLLKNFTHLELKEVVSSAK
LLPEISPEELEYIIDEFENQFIAGIGLTENAKNIESIIEEGLGKNELDQLLNGSNNLQNE
EESIWDKFKEIDYTAIADFLLKEHPQTTAYIISMIPPSIGANVLLQFPDKTRADIMRRTV
DMKKISPYMQEVIEKCIAKILPQIETNQNTSGSEKAANLINELEKPQVDTLLTSLKLVSK
EAFEKVRPKVFLFEDLITLSPNNLSILFNNISLETLSKALNGTSEEIKKLILDCLSMRQR
RIVEDNTFSNGSPISPREIAFARRSIVQEAISLSKTNTIEITHSINSNKEEK
>LC_00382 Flagellar biosynthetic protein FlhB
MSENDNTDNKTEAPSIKKIEDARKKGNLPISKEVSLFSAITACLIYLLFFFNSETERLAH
SMRDFLKKSIQLELNSSSQMISILVNMSFPAIKLVLPGLLLFIIFGIGSYLVQGIFQPNL
HNIQPSLKRISLREGIKRIYSKNNLITFLKSFSKIVIIGTLIAVSIKNSYFDMIDSLTSN
PQIILKQIFLTIREILIIILLLIALLTIADLGWTYYQWYSKLKMSKNEVKDEIKQTYGNP
LIKSRQKSIARSRLRHRMIEATSRATLVITNPTHYALALRYVQEENDAPIMLAKGQNIIA
AKIKEIAKKENIPVFEDPILARSLFKQVPVNSSIPPIFYKAVAQLIHKIYAKNH
>LC_00383 hypothetical protein
MSGNTLTEKKSFSLLELSSRLDAIRNKMNARNFVLYTINCALDFPRCQQLICELNDYDSE
NSNIPNVLVETYGDELLFHFNSGLLPIIWDGINERTIIESSGQFAIRLEERILPYSGVAF
PVRLGFHKNGFVVFTFEHLILANEIIIETHGACYQVIMDSLALFKKRSATATRNLTERET
SCLQLAGDGNTSEEIAEKLGLSIHTVNAYLGSATVKLDAVNRIQAIAKAIRLGYIC
>LC_00384 hypothetical protein
MNFDMQQVDIGLIGEDEHRTSFVSHLPTRSDLLARMVLMDRTVSWKMRMYVLTEYVGASH
FLLVRWDLFQEQKLDSIVSSDWPFDLVRRMAFSDRDKCHNILQRPAELFCPVFHKIPENI
DFPSDMDNRYCSLTFDVGRIRIGLVLLFPKGRIVLQDRLWEVGLLAAYQGNIFKNYYVSL
GKDFELTGREIECLTWISEGKTSDEIAVILGISRNTVNNYIASIMRKTATKTRSGAIAYA
VRNNIV
>LC_00385 hypothetical protein
MLEINFDDGIIFPRGIPAKSGVIHSISSMPRTLSHCAALIQFSTPRIG
>LC_00386 hypothetical protein
MTTKKYEMTDEKRGVYGATLHRIKALRDLGDVKAGDLGGFIESESNLSHEGECWISGDAE
VSENAEVWGNARVLGDAIVIGDARVSENAHVLGNARVWGDARVYGNARLSNGCIE
>LC_00387 hypothetical protein
MDKESKRVDTRFEKVDARMERDFRLTFGALIAVALGLATMMAKGFHWIKPSSFALFYLYT
KSP
>LC_00388 hypothetical protein
MYLFIFKQLSFTYKTSVYIYLLILCMNISLCDFVIWHIFIIIMMTLPIIRFDIIVLRC
>LC_00389 hypothetical protein
MQLSNYLHRFCLLAILVCQPFETSSLTLAQQGIRTVSFITSIVLHFKR
>LC_00390 hypothetical protein
MTAYQINSILEGVIKNGTAAGKIKLNRPIAGKSGTTSNYRDTWFIGYTPTLVAGVYIGYD
IPATLDASGGSLAAPIFNAFIQKALKDVPTSRFIIPKGMSLIPINKWTGMLAKKGNADTI
IEAFKPGTGPAKKYDVIDDSSNTSSEEILRRSPQADRAIHSRAGGLY
>LC_00391 Peptide chain release factor RF2
MKFLNDEAENSNLWEDADKARVLMRERQHLDNAITDIQELQNRLYDNITLLELAIESDDS
ETFQEAIDDLEKLKLDTECKQFESLISGEADSNDSYLEVHSGAGGTESQDWANMLLRMYI
RWSERRNFKTEILEVHDGEEAGIKSATLLIKGYNAYGWLKTETGVHRLVRISPYDSNSRR
HTSFSSIWVYPVVDESIKIELNESECRIDTYRASGAGGQHVNTTDSAVRITHTPTGIVVQ
CQQERSQHKNKSQAWNMLRAKLYELELKKREEMINLGESTKTEIGWGRQIRSYVLQPYQM
VKDLRTNIEKSSPADVLDGNLDDFMKAALAMKK
>LC_00392 NAD kinase
MSILIYRYVILCYFVVLRLLVKSICYPRELLEIYAVSIKVQKIHFEASDALKAQDAYIKF
VDIYGDSTPEEADVIVVFGGDGFMLHNLYKSIDHGKPVYGMNCGSVGFLMNEYCEYNLLD
RLASAIEHIFHPLRMVVFDKDSISFEIFAINEISFLRQSFQAAKLKVIIDNQVRLHELVC
DGLIVATPVGSTAYNFSAYGPILPLDSPLLALTPVSPFSPRRWRGALLPNNVVVEVHVLE
SKNRPVSATADHTRFEYISRIQVSQFTGATIRILSDPNRSWSDRIMAEQFPV
>LC_00393 hypothetical protein
MYSSFLDANNSFARSRDILFFSKREFLRIISCIFFSILEKSLVLKGSFLSKS
>LC_00394 hypothetical protein
MIDKDLGSSEVMISIDPSCIGSDKSNIFPFNAIAIAFLARDFDIDSATSYPVVLTGKSLI
EPSGNVKLTTEDICNETFLC
>LC_00395 hypothetical protein
MSFHKFREYFQTLITDIKPSGDKIQPLEKHIHSVAILIKN
>LC_00396 Cell-division control histidine kinase PdhS
MSIDYINSKTKNIIAKDRTDTKSTLSTRDGKDTSITTDFNAENATNKEFLKELSLIGNKK
NLEMNISCYEKKSESKNEFVFDPKPRTIRFTWKINAEGYLTDISKELSQTIGEYTLKVIG
MSFCDLNNLFRIDPNDYLSEVLKQQNTWYGKTTFWPIEGTKLHVPIDLSALPMYSQNHEF
KGFKGLGIINIGQATNDPHQLGTTLDSIFSKLNNNGADNSFVKKYERACTSSKNIPFRDK
NPFYTTKEQSSTANHVAQEFPKHTISFPANLDVKNKMAFISEYYLAKEDILTPTKKSSYS
EDEDFCSINNDIVHTINLNKYTKDIKLKLNSTNNEYEESFHYSHPALSTYFIEEQNLTPE
HADKYHIPLLVHSNGRLFYANPSFLLLTGYKNIGEIEKAGGLDTLLDAQKLPGSKRPLGS
VSLYHANGTSIAISAHLHSIRWNGENSLAITFVPFERKNKPSNYSYSNGIGHKEEKTNSH
NTEIETMQLFSILEVASDGIAIINRDGEIISTNQSISKLFGYPSQDLLEQQFTKFFIRED
QSMMREYLSEILEFNPENKLEKTTIGRTKEGELISLRVTIIKLPFSTCCCIIIRDISEWK
QEKKKLYDAKKIAEKENSHKSDFLARISHEIRTPLTAIIGFAEVIQNQKLGPVGSPRYIE
YANYINQSGNLVLDIVNDLLDISKIEAGQMNLHFESVSLNETISEAISLIQLYANEKRIL
VRTSFSRVIPLILADVRSIKQIALNILSNAINFTPSGGQIIISTAYIKNKGVIFRVRDTG
IGMNGCELEKAMQPFGQVFNSANVHREGTGLGLPLTKAMVEANMGKFSVLSTPSKGTLIE
IIFPVNMHHKD
>LC_00397 hypothetical protein
MNLSHNSNMHYISQPLYKTLFFTPFFHTMEVALIFAAKKGNK
>LC_00398 hypothetical protein
MSEALDLTINAGVDMLVFSHQQSPAAVIELIYAHVKSGKIKPSRIESAYQLIIHLKHKLL
HADPYIANVTHTK
>LC_00399 hypothetical protein
MFDYFTVLGFYLSILLYVVFNTNGLLIPSTFSYDIHSAGFKIIIISHVFILYISGNFSIN
LHSSKDVIGTFKSSVRFFFHVMSVLAQKYSGNSLLNFMGKSYRG
>LC_00400 GMP synthase [glutamine-hydrolyzing]
MDEINKSGKVLIIDFGSQFTQLIARRVRENNVYCEVVPFGLALESFVKSKPQAIIFSGSP
ASSLNIDSPNIPQEIFDSKIPLLGICYGQQVMCMSIGGKIKNSPNREFGRAFIEIKQDCS
LLKGLWEKGSVHQVWMSHGDQVEILPEGFEVIASSDSTPFAFIADEKKKYYAVQFHPEVI
HTLNGDKLIANFLHVVAGIKGDWIMSSYRKEIVSSIKSKVGDECVICALSGGIDSSVAAF
LIYEAIGKNLTCILVDNGLMRKNEIDDVIALFRDYPDFPLIVVDASDRFLGELKNIIDPE
TKRKIIGKLFIEVFEEESKKIGGVKFLGQGTLYPDVIESISFFGGPSSVIKSHHNVGGLP
QHMNMQLVEPLRALFKDEVRLLGKELGLPDYFIDRHPFPGPGLAIRCIGEIAEDKLRILR
EADFIYLEEIRKAGIYRMIWQAFAILLPVQTVGVMGDGRTYEYVCSLRAVTSIDGMTADF
YQHDMEFLSKVSTRIVNEVQGINRVVYDVTSKPPATIEWE
>LC_00401 hypothetical protein
MLFSWVYDYYVWIGLAALIALELVLGIDNLIFIMLLVDRLPPVQRGRALVFGLTFAMLTR
IGLLASISYWMVMLQQPLLSLSGVEFSGRDVVLIIGGFFLLFKVTVELHDRLEGDNFDKK
QKFFRPVSWQIIVLQIVVLDVIFSLDSVITAIGMVQEFVVMAVAVVVSAFMMMAVSKPII
NYISRHSNVVILCLGFLLMIGFFLIIEGLHFDVPKGYLYASIVFSGVIELLNQVARHNRD
RLMSTSRLRARTADAVLRLLGGKPVQQQQGFNISNGVYLSSRNEGQIISEQEKDMVQSVL
TLADRPARSIMTPRTEIVWLDIDNVNDDLQWKILELGHSRFPVARGSLDNFIGIVSARDL
LRDLLEDGNINLERSIKKPLFVHENISALKLIERLRKSSQTFVMVLDEYGVLEGMITPDN
ILEAIAGYFPDEDDEKLDITVGEEGSLSVDGWIDIRQASKLFGVDLVDEDDRYSTLAGFI
LWKLGHLPQEKEVFTAMNLKFEIIRLDGHNIDRVKISRLQT
>LC_00402 hypothetical protein
MHFATVSLIIRVFISVVYLMSFLCFFLIAKWFFCFFAILIYLLRPNSGEFHPVIRRGLYS
NLVLIVN
>LC_00403 hypothetical protein
MRRSRKDCLLGNPVKLSLKESHKSLSTEFFCSVISLAIPTQRKISPFVFRTGIILITIHR
IILSCARILNSCCNLPRLYSKKVSNIVRKPSRSSGWI
>LC_00404 hypothetical protein
MYNKLTRLAQLAEDYSDNLVQGGYVSSVTLGHYTVTGLSKYVFSSFS
>LC_00405 hypothetical protein
MNQVPTLAINNTNRGKIGETRNIDPTCRSMIFRSKSSSESLFMPIPSPIGITRLCVILF
>LC_00406 Tol-Pal system protein TolQ
MSGDGLDFVDVNIFSLFMQTGIAIKLIIILLILLSIWAWSIITHKVLKFATIRRESKEFD
QIFWSGQSLEELYKLLIDRNNIGLAAVFISAMCEWKKSFEKGARSHDGVQYRIDRMMNVA
ISRELENIVGKLGVLSAIASISIFIGLLGIVLGIMNSFQIIATFKIASIAVSPEITGSLI
SLIFSLFVSIIATVAYNILMEDVRKFSVQMEEFADEFSAILSRQIEGNNV
>LC_00407 putative peptidoglycan glycosyltransferase FtsW
MVKRTEKGILADWFWTVDWFMLVAFLSLIGIGFMLSFAASITVAEKLGFASFYFVKRHAF
FLFPSMLLMIIFSFYSQRQVKNTAFIILCFSLIAMLLVLFYGFEIKGARRWLYYSGISFQ
PSEFMKPSFIVVCAWLFSEQIRQPDIPGNIFALILFGIVIALLIAQPDFGQSILISVIWG
CMLFITGISWIWIILLGFFGIISLALAYSMMPHVALRINYFFTGIGDSFQSNNARDAIIN
GGWFGKGPGEGTIKRLVPDSHTDFVFSVAAEEFGIIFCILIICIFALITIRSLLYAMREF
DDFTRMALFGLALQIGLQAVISIGVNVNLLPTKGMTMPAISYGGSSMLGMCITMGYILSL
TRFIPEKRSYK
>LC_00408 UDP-N-acetylmuramoylalanine--D-glutamate ligase
MHVSYLKDHSVVILGLGKSGLAVANALMASGVRVIAWDDNPKSVLNAQNIGIKIADFNNL
QWSQIASLIVSPGIAITGDKAHWCIKLARQFKVEVIGDIELFARERRFTRVNAPFIAVTG
TNGKSTTVALIAHILKQNGLDVQLGGNIGEPIMNLADLSADRFYIIECSSYQIESSPTIN
PSIGVLVSFYPDHLDRHHTVENYTRIKQHLITRSDSAIVCINDSICEKIASDMLDKGHKT
TRIYPKLITSEGDIYIDKSCIKLSPTSEILLDLSQLNYEYNIHNMAAAVAVCIQLGLKKE
KIQSVISSFRGLTHRRQKIARLGQAVFINDSKATNIHSVINAFLDEKRIIHWIAGGLAKS
DDISSVLPLLSQVAKVYLIGDSADSFALQLNGKVDYELSKTLDQAVISVTRHVVNSTAPV
VVLFSPGCASFDQYKNFRERGFSFMSHVAGINGIEMLVDIKKERQSSW
>LC_00409 Phospho-N-acetylmuramoyl-pentapeptide-transferase
MFAELADFSEYILLLNIFKYITFRSIAAFLSASFIILAFGPKMISLLSIYQGDKGQPIRV
DYLPMHSTKNGTPTMGGVMILVGIIISSLLWADFSSPHVSIVLFLAVGFGLVGFCDDYLK
IMRKNHGGLSWNIRISVEIIIATIAMCSLLYFSKSKLLDVDTTTAISFPFVKNFVWDIGL
FFIPFGAIVIVAVANAVNLTDGLDGLAIVPVMISSAALAFIAYASGNIIFAHYLQINFVP
GVGELSVIVGALIGSGLGFLWFNAPPAAIFMGDTGSLALGALLGGIAVATKHELIMIIIG
GLFVVETLSVIIQVLYFKITGKRIFLIAPIHHHFEKKGWTESQIVIRFWIISVLLAVVGL
LTLKIR
>LC_00410 hypothetical protein
MSKLTKLTYIMIVKYSHMYVLMLTFSCYYNMKRINS
>LC_00411 UDP-N-acetylmuramoyl-tripeptide--D-alanyl-D-alanine ligase
MNQLWSFRDLLNAIQGESITNVPSCFVTGISIDSRSIVKGDAFFALKGDRYDGHDYVLDA
IQKGASIAVIDANMLSSIGQVSVPVFLVKDVLCALNKLAIAARLRSNAKIIAVTGSVGKT
TTKEMLKLVLSSVGKTHVAINSYNNRIGVPLTLARMPDDVEFGVFELGMNYHDEIRFLTQ
LVRPHIAVITTIAPAHIGNFSGLEEIAAAKAEIFEGLEKDGSVLLNHDNPYFELLENKAR
ALGINKIYSFGKSIDADFRMINFKELSGKSWIKLQINGHIVEVISGTAGKHMADNINATL
GIVAMLDVDVSKPINALATFKPQKGRGKRYHLALEKGYFTLIDESYNANPTSMQAAISVL
SQTSPGGKGRRIAVLGDMCEMGKMSELFHANLAQILSSHNISHVWLTGVHMMALKKAMSI
NTDVQYFAEIVDLFAFIRSEIDQGDVMVVKSSHMCGLHKLVQLLLKEFALFNYNT
>LC_00412 UDP-N-acetylmuramoyl-L-alanyl-D-glutamate--2,6-diaminopimelate ligase
MKLKDLICHDFPELTQQLLRFPIECSEREICHIASDSRLIKTGWIFVAIVGNKENGHNYI
SQALRQGAEAVVVSSSHLHDYSDSLKSDVPIIAVDNTRKFLSIISARLYGKHPKKIFAVT
GTAGKTSVASFVRQICQYAGLSATQIGTEGVIPYCQHDQSRLTTPSPVYLAQLLPFLLSN
GVTHLSIEASSHGLDQHRLDAIKFAAGAFTNLGRDHLDYHKTVHAYFDAKMRLFEKLLPQ
GAPAVVFADDAFSEQVIMRAKAAGCRVLSVGYNGQFIRIQQLIAINDKQRVIFSIEGKNY
DIIFPLQGEFQVYNAFIAAGLCIATGIDVDVVIKALEQVHFIPGRFEYIANNPSGGKVYV
DYAHTPDSLKSMLKSIRSLVSGKIILVFGCGGDRDSGKRKIMGQIALQMADVVIVTDDNP
RSENPAVIRADIIDGSPDFIEKGSRQEAIRIAISMLNADDVLIVAGKGQEKYKLLKTERL
CYRLIVI
>LC_00413 putative peptidoglycan D,D-transpeptidase FtsI
MVSIPDHDPHEPKNNAKGGWLNRISYGIFEMGSIFKIFTIAMGIDSGLFTLEDKIDTRYP
IKEGKYFIKDLYPKMRKLSLQDILQYSSNVGAAKIADALGIDIHRDFLHKLGLLTKLETE
LPEIKEPSYPSQWKRINSLTISFGHGVATTPLQTAVAAASLVNGGKLIPPTFMRRSREEA
EKISRIVIKKITVDAMRFLLHQGVIGGSGKRAFVPGFEVGGKTGTSQKVIDGHYSHELNF
NSFIAVFPISNPQYVVLSFIDSPKIKEQNQLTAVVNVVPMVGEIISKSAHMLGVKPVFKM
T
>LC_00414 Peptidoglycan D,D-transpeptidase FtsI
MLFPFVITSRFQTRFSMNMVNYFVNKCISFQGVKMGHSIHKRRQKVVLKSNNRILMAVIV
LFGIYIILVMRLVQYGNIQHETVNRTSKVPAELHMTSRPDIIDKNGYILATDIRTFSLYA
APHKVISPDEIIEKLRTVLPDLDVKKVRQKLSSNSKFQWLRRQLTPQQQKSILNLGLPGL
GFRTEKQRLYPAGSNALHVVGYVDIDNRGIAGIEKFIDMQGLTSLSSSDTEEKSIKPIRL
SLDLRVQDIVRQSLIDNKKNIMRNQLEPLS
>LC_00415 hypothetical protein
MEHKIAEEQNYVELLKAQLAVLVQPSRIKSLVSFYQKELRLHPTNTLQLISVDDLAKLKW
RDFSENEKVLFPRIHQIKKYKNQKKSR
>LC_00416 hypothetical protein
MKKQKSPAARASKEAVFPNHLQGVASISKLFTGAFYHYGYSVEQILKDLARSKGNETIYC
SAEKTELAHFAG
>LC_00417 Riboflavin biosynthesis protein RibD
MSLLLKQGIVVDKILEKEGKKSLITYLTRQVKKRSHVTLKLAISQDNMIGVIGQGNVAIT
GPNSIAQSHLLRTQADAILVGIGTVLADDPELTCRLNGLNCRSPARVILDPHLRLSIDSK
IVRTSGLARVIVVSDIDNSVSANSLKKKDVNIIRCNCYDIKQLLAVLADLNITSLLVEGG
MAVAHSFIKSELVDSIVLYKSKIIIGNQGIPSPLEYKYIEDSFFCNRRDYFGDDVCFEYS
RKE
>LC_00418 Riboflavin synthase
MFTGIITDIGQIIAATPMNKGIRLRVMTSYDISTMEIGYSIAHSGICLTVVKLSDKDSAC
NWYEVELWEESIHLTNASSWSVGTLVNLERSMKLDDELGGHLVSGHIDGIVEILFLDFIG
DSMYCRLSLPHNLARFVAVKGSVCLNGVSLTVNSVDERSFDTLLIRHTIENTDWFLHKIG
DFINIEVDCIMRYVSRLLEFKSD
>LC_00419 6,7-dimethyl-8-ribityllumazine synthase 1
MGDIVPHILIVEARFYEHLSCMLLQGCTSVFNSKNVSWNSVVTPGVLEIPAAVSMAIGAY
KNDKLYDGIVVLGVVMRGETSHCDIISQEVIRGLINISIKDSFPIGNGIIVVDNEKQALD
RASAAKLDRGGFAASSVLKMIELKKSLSK
>LC_00420 Transcription antitermination protein NusB
MDIQNDKSPCTFAHKRRIARLSAVQALYKIDIVGCSAEYVINEYEMYRFGTDTDYGEDIY
DQVDLAWFRLIVRGVVDNRTQLDTLVSSCLTEGWSLSRLDLIVCAILRSGLFELIRCSYV
PVEVVISEYISIACAFFDKNEPKFINAVLDNLSRMPETGRRGIE
>LC_00421 NADPH-dependent 7-cyano-7-deazaguanine reductase
MNEIKLEELSILGKNTKIPNNPDNAILEKIPSKNKGLNYVVRFTVPEFTSLCPITAQPDF
AHIVIDYIPKDWLIESKSLKIFMSSFRNHHSFHEDCSIYIAKRLTTLLEPTWIRIGTYWY
PRGGIPIDVFWQTGSPPEGIFLPKQDVPNYRGRG
>LC_00422 Ferrous-iron efflux pump FieF
MTLNISQTMSRIALWAIPISMAITILKIAAWYVTGFISLLSDGLESIINIITAIILYYTI
RYACLPADKNHPFGHQKAEYISAVAEGILMVNIGFLVLYESWQIPIKIHNNNISIIGLSI
SILANIINLFWGRFIIKYGEKHHSAALAANGKHIISDVMMSIGVISGLLLAVITNYSSID
SIIAILMSLNILYQGCKIVSSAISGLMDSAVKSEHLETIKKIIALNASGSREIHDLKVRQ
SGSTFFISFHLVVDSNMKVLNAHQICNRIEKSIEEVMPQSLVTIHVEPENEFSHGINIKL
>LC_00423 Aminodeoxychorismate synthase component 2
MSKKITLDNKKEFFSKTTLSKLKILIIDYEDSFVHILADYFLRLGTNVIITRNTEALKVI
DKFYPDLVVLSPGPGLPKSFNCKKTIQILRKHNLPIFGVCLGMQALAEAYGAKLLQLPKP
YHGKSSYIHITKPNIIFANLGTKIAVGRYHSIYVDPLTLPKEFIVTAKSEDGIIMGIEHI
TEPVIAVQFHPESIMTSSNDSGIKMINNIIRNLQVHCKKIHNKNRYSYDIKY
>LC_00424 hypothetical protein
MLVIVLSYGNILRNQLYYSYKFETMDFYFQLPFNLYCVPINWDWVDNLYLSTIVTVIVVY
YRL
>LC_00425 hypothetical protein
MIHKVIFFIFFSFICHPAICYAKEAKDCSNVRFADTGWTDISATTAMTAVVLEEILGYKT
NIKLLSIPVTFRSLKNKDIDVFMGYWHPSLEKTFDSYIKDGSVKVVEKNLQGARYMLAVN
DAGFKLGIRSYHDIVTYKDELGYQIYGIDPGNSGNQRILDMIKDDRFSLKNFRLIESSEQ
GSFSQLRRNQRLGIPMVFLSWEPHPINLELNIHYLSGAEDIPGFGEAVVYTVGSADYLNR
CYNVNRFLKIIKFSSAMENEMMRRILENKENPKSVGRDLIRSNINLLKDWLVGVKDFNGR
DPTDKLMQFIGN
>LC_00426 Glycine betaine transport system permease protein OpuAB
MNWIKHLRIPLGDYLEAFFLYLTRNWEGFFSLLSFILSKLINFVLIILQYPHPIVVVAII
SILAFLIRRSITISVVTCLGLLLIINQCYWEETIETLALVLVSTSISMAIGFPIGVLSAW
YNRFYSFIRLILDSMQTIPTFVYLIPALVLFGLGMVPGMIATVVFAIPTSVRFTRLGIIS
TPPVLKEAARAFGATPFQVFCKVELPFAIPQIMAGLTQTIMLSLSMVVVTALVGSNGLGV
PVLRALNAVDIGKGFESGICIVVLAIILDRLFSVSDPRDMV
>LC_00427 Glycine betaine/proline betaine transport system ATP-binding protein ProV
MNDWAVKFRDVDIVFGGASDKLGKKSGYYTKKNNNGASNGVVSAVVNANLEVKQGEIIVL
MGLSGAGKSTLLRCINGLAPLISGEVLVNTEEGIVNPYTADATALRKLRMHTVSMVFQQF
ALLPWRTVARNVELGLELLDISAEERKARVAEQLELVNLTKWADYKIDTLSGGMKQRVGF
ARAFATGAPILLMDEPFSSLDPLIRMRLQDELLELQHKLKKTIVFVSHDLNEAFRLGNRI
VIMQGGRIVRCGTPRDILLHPSSDYVSEFVQQLNLLSIISAGDVMRCCPPDELSNIVKTI
SKDTPMINIIDLMADNSQNIGVIENGKIIGVINSIDIIKGISGRRKQP
>LC_00428 hypothetical protein
MIITIISNTIFVKTDKYSIYRVNSNVILAFYCESLI
>LC_00429 putative oxidoreductase YciK
MINGKSDNLSNNVINSTNRLALVTGASRGIGYYTALELAKSGTHVIACARNVKKLNKLRD
DIQKIKKRVDLIAFDLRDSQSIELTKTYIEQRWGKLDILIANAGILGPISPIWKIKKESF
EKILYVNIISTWNLMRTFYPLLKKSDCSRAIILSSGAAHKCRPFWGAYSSSKAAVEALSR
TWAKETSNTALRIINIDPGPTRTSMRAKAMPSEDPNTIQHPQEVAKLISSLCDFRSITTG
KLFSVQKNRFVEYFYPE
>LC_00430 Amidophosphoribosyltransferase
MIRNSGATEVHMRIASPMILYPDFYGIDIPDPNTLLANKCSSLQEMCDFIGVDSLEFLSI
DGLYESICGLPRDPKNPAFADHCFTGDYPTPLLDRQAKHDPQGLSMMVSS
>LC_00431 hypothetical protein
MSLDKDLQTSPSLAKNKISTNYVDSDSGISGDFVDELDDCLEKSFKDDYDQYIKCKSDKE
PVLNSELSEGINDSTIRNFSGTLKKFGTVAPFKKGKEENDLYKDTPKNVASLHVRSSIPL
QTNGLNSSHKVIKEMESSPDSEIDVDDSLELDIVDIEKELFSVVSPTSGSYPAKYRLDNQ
EKINSIDAEENSIIFDVNKIIDFDRLPEVLNDNNMPVPSLIDDGKSCIDNMSLNYDQVAN
DHSFKNEANEIKRDILQSSAPEYEEFHVKNDLHNGEESVQIKLSTMENSADKDLGSGRLL
GLIGYITVIIGLGVYWFFQLHREVEYYSGNTHIVTAVKEPVQIIPLTEEDSVSDNQVTEV
YDRFMGKKPSSPKQTKLIDSQEGPIDFPDRNKDGKLH
>LC_00432 hypothetical protein
MKSHELKSPYTTNGYDNINLEHPIQKNINAK
>LC_00433 hypothetical protein
MLSVIISCPPNSNPDIIHGSSIALAEYIAAVYPAGPEPIINTLDL
>LC_00434 hypothetical protein
MCSIDVQIISNTKQSGVVSLKILQNGNLHIKIKVRAPPERGKANKEMIKLLSEVLSVRKS
SIKLISGQSTSSKKVYIDKEQKDLMELLKNNKLITI
>LC_00435 Inorganic pyrophosphatase
MKLDEISIGVNTPTDVNVFIEIPLGGHPIKYEMDKNSGVLVVDRFISTSMLYPGNYGFIP
HTLSDDGDPIDVIIYNTDPILPGAVISVRPIGVMKMEDDGDKDEKIIAVPSKHITSLYDS
IKSYEDVPSIFLQKVEHFFKHYKDLESGKWTKLDGWEGIDSAHALISAAIKRYTK
>LC_00436 GTP-binding protein TypA/BipA
MRASGKDEAVKLVPAIKMTLEQSLSWIQNDELVEVTPKSIRLRKMYLDPNERKRRGKTLD
SGYDA
>LC_00437 hypothetical protein
MAIKHQIPVYFIGVGEGEDDLEPFVSKDFAEAIVGI
>LC_00438 Adenylosuccinate lyase
MKIWGNKNSFLDELLTDSDIRKVLSEEEIRDKFDYSYHIKHVDTIFKRVFEIC
>LC_00439 Phosphoribosylaminoimidazole-succinocarboxamide synthase
MKQRNPIHEIKAKIIYEGPEPGTLIQYFKDDDITDNEQKFLIINGKGVLNNKISEYIFIQ
LNKIGIHSHFICRLSLREQLIRESETIPLRIVVRNTAAGSLSKRLRIQEGLALPRSIVEF
YYKYDHINDTLVSEEHITAFNWLSHAELEEITSLVIRINDFLTGLFLGIEIQLVDFSIEF
GRIIDGDTVRIILASEIFPDCCRLWHIEKQEQCNNYQSLEDCHEVARRLGIFKINETEIS
QTNITPIRK
>LC_00440 Succinate--CoA ligase [ADP-forming] subunit beta
MDIHEYQAKSLLKQYGVPVAEGVVVSSVEEAKSEVKNLPGPLYVVKSQIHAGGRGKTFFL
FLR
>LC_00441 Malate dehydrogenase
MSNKIALIGSGMIGGTIAHLASLKDLGDMVLLDIVDGMPRGKSLDISQSAPVEGFDGKLY
GTNDYSDIAEADVCIVTAGIPRKPSMSRDDLLADNLKSIEKVAAGIREYAPNSFVICITN
PLDAMVWALQKFSGLPNHMVVGMAGVLDSSRFRYFLSQEFGVSVESVTALVLGSHGDSMV
PMLRYATVSGIPVLDLVKIGWTTQEKIDQIVQRTRDGGAEIVGLLGSGSAYYAPAASAIA
MAESYLKNKKNVFPRPPA
>LC_00442 Cell division protein ZapE
MSHCLVSSKLLSLVQDGKLKYNSEQNRVASSFDRLLTDFHQETKKNRWNFFSRLWLYWQG
KNSFIKGIYLYGGVGQGKSMIMNIFFALACVEKKQKLHFYEFMKDVHFKLIEHRNKIESG
EAKEYDPIPLVANSIAMESKLLCFDEFMVTNIADAVILSRLFTELFARGCVLVSTSNVNP
DNLYKDGINGDFFVSFITLLKEKVEVISLESDKDYRREKHSFLPTYITPLNSDTSELMDR
LWIYIIGDNPSVPLDITAKGGYNIHVPASSGKVSRFSFFDLCDRPLSASDFIEIADRFNV
VFIDSVPFLDGDRRDWVRRFIILIDVLYENKVCLIMSSEVSIEKFFSRSLGLDEFEFKRT
VSRLFEMFSVKYVKNHKNVMDACKFFLSR
>LC_00443 hypothetical protein
MQFYRFFLLVCCISLSFGCVDSKYFNFYSSKSQEYTTSPVIESENLPPPVSEDELLNVKR
LPVPAKDSYSLKVSMIGAWKIFYQEVECDVVLTLTRFKKNFRGTSRGCYGKLALLSAWNI
VDDQLELKNVSGDNIIVLDKIDEQHFEGKFGEKEETVYLNRQV
>LC_00444 Succinate dehydrogenase iron-sulfur subunit
MVEILLPKRSRVKQGKTWASPSNANNLREYRIYRWNPDDGGNPSIDTYYVDLDDCGPMVL
DGLLYIKNKIDPTLTLRRSCREGICGSCGMNIDGTNTLACIKDMKSVKGVIKVYPLPHMS
VVKDLVVDMSHFYAQHRSIDPWLKTVSPKPSKELLQSHTDRQQLDGLYECVMCACCSTSC
PSYWWNSDRYLGPAVLLQAYRWLVDSRDEEQGERLDNLEDPFRLYRCHTIMNCAQSCPKG
LNPAKAISKIKMMMLDRKI
>LC_00445 Succinate dehydrogenase flavoprotein subunit
MIDLVVFGRAAVIRATEIINKSEPVPSLDMSVCERIIDRFDSLRYSDGNMPTAILREKMQ
RAMQLDAGVFRTQESLSEGCRNISMIWNEMTDLKVYDRSLIWNSDLMETLELQNLMVNAT
ATVYSAEARKESRGSHAREDFKDGEFGGRDDVNWRKHSLCWVDHKTGEIKIDYRPVHTDL
IRDGIDLSKIAPKARVY
>LC_00446 DNA gyrase subunit A
MRRNKLSDFIQVNRSGKIAMRLAEGDEILSVETCKDDNDILLNTKLGQCIRFPVSDVRVF
SGRNSVGVRGISLAKDDQVISMAIILHSKSYYNERVSYIKYMIAKRRLISDNGQESISDD
AHEKDFVDSNSVSVDEKISEERYAELQSREQFILTVSEKGFGKRTSSYDFRTSNRGGKGI
LSTDLTKRSEIGDLVAAFPIEENDHIILVSNKGTLIRVLVNDIRIAGRATKGVVIFSTAK
DERVVSVERVNESDIDQVQSESDVEYDEIDVDYVQPESDTE
>LC_00447 hypothetical protein
MISSSIETKRRIKVELIYWEDSVEKSVIVGIPGKRRRLIYAIRIS
>LC_00448 hypothetical protein
MTLEPRRIQTEPNSKPITPAPITNKFFGTEPNDKAPVEDTITSSLSKATDNPSIPDVSDP
VAITIFLASIIFSEPALQIDILLEEIIFATPL
>LC_00449 Dihydrolipoyllysine-residue succinyltransferase component of 2-oxoglutarate dehydrogenase complex
MATKILVPSLGESVQEATVGVWLKKIDDVVEIGEPLLELETDKVTIEVPSPISGKLVEIS
VSEGEIIAPGGFLGSVSENAGHEPMASKKSDTSIPNHVSKQAKKTEYQMPQSPSAAKLME
ESGLSSSDIDGTGKRGQILKSDVVSFVTNNAKSISNKVELSPSEQASISINNYSDKHNSL
GEERVKMSRLRQTVAKRLKDAQNTAAILTTYNEVNMSRVISIRSQYKDLFEKKHGIKLGF
MGFFTKAVCQALQEIKGINAEINEDYVIYKNYCHIGVAVGTDKGLVVPVLRNADQMSLVE
IEKEINRLGKTARSGQLSMQDLQGGTFTISNGGVYGSLLSSPILNPPQSGILGMHKIQER
AIVENGQIVARPMMYIALSYDHRIVDGREAVTFLVRIKELLEDPERFILNI
>LC_00450 2-oxoglutarate dehydrogenase E1 component
MENPNYLTIWEAQFGDFANGAQIILDQFVSSGEQKWSRFSNLVCLLPHGYEGQGPEHSSA
RFERFLQMCAENNMRVANCTSPANYFHILRRQIHCNSVKPLILMTPKSLLRHKRVVSSLS
EMACGSSFHPVLLEDADNVIKLMDDSKIRRVILCTGKVYYDLLENRDSCNISDIYLLRIE
QLYPFPSDLLVQVLSRFVKAEMIWCQEEPKNMGAWTFIEPYLEKVLKSIGSSCPRFRYVG
RPESASTAVGNMSRHLSQLSAFIKEALDN
>LC_00451 hypothetical protein
MFNVGDKRNGQYLFCCFRIIYNFIASFIIQFNMWFVL
>LC_00452 3'(2'),5'-bisphosphate nucleotidase CysQ
MDMGFMYDWNEDLDIVRLAVRGAGAVAMQYFLQSPNVFWKDGGSSPVSDADIAVNNYLES
FLRPLRPSYGWLSEEMDDDFNRLNFETIFVVDPIDGTRAFIAGKKEWCISVAVVHRGRPM
IGVVYASALEKEFVVSIGAQSTCNGEKISVALPEKKNSLTIMANDVFLKGLEHYISFQRI
PFISSLCLRLCMVASGGVDIVIVNRNPNDWDIAAADLLIEGAGGILVDIDGNSLTYNRPQ
VSHDMLFASSKYHFENFKHYLSTI
>LC_00453 hypothetical protein
MNRKHNETQVLYLVFGGELEEISKKVIRNPDDIDLVGIFSSRDKAYDAWKAKSQQMVDNA
LIRYFIIDIPLCLHDQINK
>LC_00454 hypothetical protein
MYYNSDENMDKAVINYKDGNFEIIHHGYYVTCAISGERIPLDRLCYWSVDRKEPYANAEL
SLKAEMSKLLLFIK
>LC_00455 DNA mismatch repair protein MutL
MRQDFHNEKITSQILLIPEIIDLLEVECALVIEHSDALNRLGIAVERFGPNAIAIREIPV
VLSKTDISQLLQDIVSEIIENNTIHSLTDKIEKIIATIACYASIRSGRKMQIEEMNALLR
QMEKNPNSSQCNHGRPTFIKLKLSDIEKLFGR
>LC_00456 hypothetical protein
MTCTGSPDNPIIRSENLLTNCFINSGVSLLGSTVIKYALINSPVGSVFFNQPSRLASVVG
HNLAQCVKPKKTMEGFPYKELSVIFLPS
>LC_00457 HTH-type transcriptional regulator PgrR
MSFDWDKLRVFHIVAESGSLTHAAEQLNLSQSAVSRQISGLEVEVGVKLFYRHARGLMLT
EQGNMLYSIACDIALKLETAQALLHEADNKPAGKLRIATTIDLGQNLLNDNFQEFLCLYP
DIKVQFILDNKDIDLSMNYADCAICLRKPHQASLIQRKLVTINMHAYASPHYLKYHGEPM
SIQDLDKHSLITFGDFVSKPMESFNWLTTLGCLNDEPRIPCLQINSYISIMKCCMMGLGV
AMLPDYIVQNNPNLVMIMSNFDMPSFEVYFCYPDVLKNTGKLKAFRDFIVLKSKNWNF
>LC_00458 hypothetical protein
MLFCFSARISAIILFLLSRVESIFFILARNNSFILLCEFERQPLTFSMLSSN
>LC_00459 UvrABC system protein B
MSKDNNFRNIKGYTSEDLNLISDKSDVSFDKMQFEAEKNVVANELRQIRSAAGKHRKNVA
DRLLREKLQSKSKKKQSKNSDKSEIIFDSKNKSVSPSNNTKKTETVENEMTQSVQNLTRL
IQSDNPLFKNGKLWTPHRPISVHKKLKNSIPFQIQTEYEPSGDQPSAISNLVKGIYSGEK
IQLLLGVTGSGKTFTMAKVIEEIQRPTIVMAPNKILAAQLYSEFKNFFPNNAVEYFVSYY
DYYQPEAYVPRTDTYIEKESSINEQIDRMRHSATRSLLERNDCIVVSSVSCIYGIGSVET
YSKMILQIKIGDEIEQKELISSLVKQQYKRGDVGIARGSFRICGDSIEIFPAHLENAAWR
ISMFGNEVETIVEFDPLTGKNNRNLQSIKIYANSHYVTPRPTLNDAMRCIKEELKYRIIE
LEKAGRLLEAQRIAQRINYDIEMLETTGSCQSIENYSCYLTGRAPGEPPPTLFEYIPENS
LLFVDESHVTIPQISGMYRGDFRRKATLAEYGFRLPSCMNNRPLRFEEWDCIRPTTIVVS
ATPGTWELEQCKGVFVEQIIRPTGLVDPPIEVKSASTQVDDVFDEIKLTIKNGFRILLTV
LTKRMAEDLTEYLYERSIKVRYIHSDVNTLERIEIMRDLRLGKFDVLVGINLLREGLDIP
ECGLVAILDADKEGFLRSKTSLIQTIGRAARNVDSKVILYADNITQSIKLAIDETTRRRE
KQIEYNLKHNIIPKSVTEKILDVVDPMLREQDQKTYIEESISLSKDELDAHLKHFRKQMA
IAVDNLNFEEAARIRDKIKKLKDNMP
>LC_00460 putative acyl-CoA thioester hydrolase
MNDFPRPSGEVTLKIQTMPTDINLDGNIFGGWIMSQMDIACGIHATHICKGRVVTRAVKE
LLFEKPIKVGDLVHIYTKTISVGKTSITVYCDVWTRCRRGQDSLKKATEATMVLVCVNEQ
GLPKAINQSISEI
>LC_00461 hypothetical protein
MPSFSKILSTTIPCFNKSDNPRPDTRISGSQTQKTTRMTPESIIDFAQGGDSP
>LC_00462 hypothetical protein
MTIKQATEGLVDVKPIPQRESRNAADINLSSKEDIDTELDSYSEKYNG
>LC_00463 hypothetical protein
MIMATSFIIFYYGVCMKKIDCFGMGMFEKY
>LC_00464 Serine hydroxymethyltransferase
MDVLRGNSFFNQSLIDTDPSVFSLIGEETVRQEQEIQLISSENMVSRAVLEAQASVLTNK
YAEGYSGNRYYGGCHYIDEIENLAIERAKKLFDVNFVNVQAHSGSQMNQAVFLALLNPGD
TFMGLGLNSGGHLTHGSKVNMSGKWFNAIPYEVRKEDGIIDMDEVESLAFKHKPKLIIVG
GSAYSRLWDWARFRAIADSIDAYVMADVSHISGLIAGGQHPSPIPHCHVTTTTTHKSLRG
PRGGMIMTNCIDLSKKINSAIFPGLQGGPFMHIIAAKAVAFGEALRPEFKDYAKQIVVNA
RALADKLKQLGFDIVSGGTDNHHMIVDLRLKNITGKVAESILGRVYLTCNKNSVPFDSEK
PFVTSGIRIGTPSATTRGFKEKEFAYLGELIAEVIDGSVSGAAKGGNSVELAVLNKVKEL
IRAFPTYDFTR
>LC_00465 hypothetical protein
MSFERYQDIERSMIFYRFIRLTVYVVYLLSFVFSSVYANTLDEVIEESYHSSSNASFDTL
LSRSDYNIDSDVPIVSNVAVANIEKSIVFYQSIVDRGGWQQLPESSSMRLGDISVLVQKL
RERLIISCDLDPAKGFSSVFDSYVKAAVEYFQSRHGLLPNGIVDQSTIKAMNVPADVRLR
QLRVNLVRIRSLLKKNMGSRYVVANIPSAMIEAVEGGKVALRSIAVVGRVDRQTPILHSK
IRRVILNPYWVIPRSIIQKDIVYLMRRDPSYLKDNNIRMISDKGIEMASEEFDWYSSDPS
HFIFRQDPGKINAMASTKIEFYSQSNSYMHDTPEPSLFGNTMRFETSGCIRVSNITNLNV
WLLKETPGWSRSSIEEVVKTRKTTPIVLNVEVQIHFIYISAWSVKDLVVQFRDDVYGLDK
INMDVPAPIVHSIKSSIVS
>LC_00466 30S ribosomal protein S18
MAETTPTPLLRRHVSYRRRSCPLSGKGAPRVDYKDVRLLSRFLSQRGKIIPSRISSVCHK
KQRELAKAIKRARYLGLIPYINV
>LC_00467 30S ribosomal protein S6
MNLYEHVFLLRQDISTQQIKYAIERYKALIKTNGGEVCHVEEWGMRTLAYKIKNNRKAYY
VLINISSPPQAIHELERKMNIDEDVLRHSIISVQFHDDSPSLAMQRHDRDGRNDRNFERK
SHFSEEKTLS
>LC_00468 hypothetical protein
MTEIFIIDVMRLVNFIYRALIFVHLFIIVKRKYRFMLASTLSNKASIL
>LC_00469 DNA replication and repair protein RecF
MIVKYYDKYAKIDQASTGEQKIVLIGMFLAHARLIYNTTGFAPVLLLDEIAAHLDEKRRD
SMFQIIHDIGSQTFMTGTDKSLFSSLNKSATFICIANNQASYL
>LC_00470 hypothetical protein
MTYINLYNKPDIESMIVAKIEPRSLLAIRECSGKWCFIENSEISGWIIQSKIWGVYPGEI
FN
>LC_00471 Signal peptidase I
MFMNKKRCKFLLWNETVKSILQAMLFAVLIRTLIFQPSTIPTGSMIPTLLIGDYIIINKF
SYGYSKYSIPFSYNLFSGRIFGSKPERGDVVVFRLPKDPSIDYVKRLIGLPGDKISLKMG
VVYINDIPIYHHQDGVFPYRYRAEWDGNVSVFSEKLDNGVEYKTISYDPLSPVNNTLDFF
VPQGKYFMMGDNREDSVDSRYIEVGFIPEENLIGRASFVLFSIGNNASFSKVWLWIPNIR
WDRFLKIL
>LC_00472 30S ribosomal protein S16
MALKIRLACGGSKKRNHYSIVVANSRSPRDGKFIEKVGTWNPTLPKESPERVTMKFERIQ
HWMSKGAQPTERIMFFMDKAGLIKCPTRNNPKKAQPKKKALERLEAQKKAENNATE
>LC_00473 Ribosome maturation factor RimM
MVNPEKMILMATIGTSHGLKGGLHINPYASNPMTLDRYTLYSNDGREFRISNVYQKNKRY
IVFFDGIKDRIAAEKLRDLDLYVKRQDFKDEELEEDEFFHTDLEKMKAFDVKGKYWGTIC
GIYNFGAGTLIEIQSDTIEKKFMIPFTKAAVLNVDIKESKILIDPIAAGLSNVEIKDHNI
NSKPDLSKSTT
>LC_00474 tRNA (guanine-N(1)-)-methyltransferase
MTFQATILTLYPEMFPGHLGQSLSGKALACNLWSINTIQIRDFALDRHHNVDDTPVGGGA
GMVLRADVLGRAIDHATSKCKQKDIPRILMGPRGKPLTQKRVRQLAIGSGAIIICGRFEG
IDERIIEARNLEEISIGDYVLSGGEPAALVLLDAVVRLLPGVMGNRESSIYESFENGLLE
FPQYTKPRIWEGLEIPPILNSGNHKEIKKWREEQSFILTKKYRSDLLLKKDMPTE
>LC_00475 50S ribosomal protein L19
MNIIDEIDREEIAKIESKRVLPEFSSGDTICVKTIIKEGNKTRIQSFEGVCIARSGRGIN
KNFIVRKISYGEGINRLFPFYSPLIQDVTVIRRGKVRRAKLYYLNNLRGKASRIQENTGK
RAKYLNEQARNNTESKSSSS
>LC_00476 hypothetical protein
MTHLFLKRTHDLSKNVIATKTLNNSDSLIENLENDIYAAQIIAYTQGFLVMEKASQQYNW
NLQIATINGITEKHGTWTRP
>LC_00477 High-affinity zinc uptake system protein ZnuA
MNNSDIITGLDIMKNIFIFAIFPFYIFKGVVMAEPLRVVASIKPIHSIVSYIMYGIGKPS
LIVKNNSSPHYYSLRPSDGIMLENADVIFWIGPTMESFLEKPLVSLNKISNIITLSDCPN
LHKILLHKHEKKALKFHQHGNDINHHHEHGTYDMHLWLDPVNTKHIAHVIAMELIKRDPD
NQKQYEKNEQDFVTKLERLDSSLYEALQPVQEKKIVVFHGAYRYFEHHYGMDIVESVMPK
SVLPGVKSFQRIKNLIISKNVSCVFYEPEFDSKMIRSITDGTDVAVAMLDPEGILLPAGP
DLYFQLMNNLAKSLVKNCLSVSNAKMN
>LC_00478 Zinc import ATP-binding protein ZnuC
MPTCSSIPLISFTNTSVHKNGYNILHNINFTIKSGEIVTLIGPNGSGKSTVAKLVTGIIK
PSMGNIIRNPKIVVGYVPQKVTIENMLPLSLIRFITLTVRASQNDIFQMIDKVNLTGKQH
RNITDLSGGEFQRALLAKALLRKPNLLVLDEPLQGIDFPGELELYELITSVHKSTGCSIL
LISHNLHMVMASTNTVICLNNKICYKGPPQTIKDNAEYIRLFGPRATEILAIHNHKHD
>LC_00479 hypothetical protein
MHMSQKKANLWEKKHFIENTIIYGKCFIQNGTKIFFRIVITFIITATKLNAKPSYSGIVI
NIQNNKTVYGFKQNEKRYPASLTKMMTLYILFEYLQSKKIKLDTKIPVSKTAAITIELLV
DAESVFNNAT
>LC_00480 hypothetical protein
MRQNFEQNKSVPYWLLSSDFVIPWEVEDTSRIHAEVSLPDGTKRELVPIVDFTVDGNERI
LSLTSSDLINAETSLVIFDGKRQELNLPDAQRQPIPHSLVVNADLKSIVKRLDDLKPIVK
RLEDLKPVHSRLDKVETVIQSIPASLKDKIQTVDVLHAKTEDISQRVDSVTALTTDVCKK
IDQIDFSKLEGLDPKTKNYLANVQKRLSDRVLTLTKGCGFGANISFHDEQDDLKAQVALL
KTDSASTNNSMVIAAVLETGILVSSLIFFDCRYSNKIYKVIIFVRDAGYRFSFCLKP
>LC_00481 Ribose-5-phosphate isomerase A
MEALQMKRNAARQAIQYVEDGMILGMGTGSTAKEFMLLLSQKIGNGLSVQAVATSRDTED
FCKKNNIPLRSIEDVSCIDLSVDGFDEVDYRLRIIKGYGGALLREKIIANLSSRVILIGD
ESKIVKSLGQGMLPIEIDQFGVRATLAAIKKLAFEFGLDKKLNLRRNGSELFVSDGGNYI
IDAYFGFIPDPEFISDALCAIPGVVEHGLFIDMAECAIIGMYDGKCCVLKP
>LC_00482 hypothetical protein
MHVCCLIYWIVFVIGVIRLSIISHIKRVNHD
>LC_00483 hypothetical protein
MHRSIMIILRMQRGSDGVSIIEVLTGNILFLHKIKNLLVLNRFMVVF
>LC_00484 hypothetical protein
MILMPLDIIISVNPSLISESKLERILLPRVTKVTCEPNECNMHANSIAIYPPPIIKIERG
KLSRENISSDVIQRSQPSKSIRFGVPPVAIIIY
>LC_00485 hypothetical protein
MMQDSTDDQDNFLLLHFLYSYLAICNMGDYLSLR
>LC_00486 hypothetical protein
MSFHKFREYFQTLITDIKPSGDIIQPLEKHLHSVVILIKKNWCEHHTTFYYH
>LC_00487 hypothetical protein
MSFHKFREYFQTLITDIKPSDDIIQPLEKTTPSC
>LC_00488 putative metal-dependent hydrolase YcfH
MDCYHSKNTLQEQKASFLRHIEAARITGLPLIIHSRSADEELSAILQEEMKKSSFSFVIH
CFSSSKNLADICCSLGGYISFAGMLTFPKSNDLRSIANIIPIDRLLVETDSPFLAPTPWR
GQRNEPSYIVNTAKILADAQGISYDDLVKKTTENALRLFPKISECAVS
>LC_00489 hypothetical protein
MKSYYHFTILGCSSSPAVPRITGDWGNCDPNNPKNRRTRSSLKVHYVVLSKE
>LC_00490 hypothetical protein
MTPTSARIDLVSIATAGEGIGPSTKASTPAEVKPATKAFSIIYPDKRVSLPITTLRCFLE
LRNKCPTAIPTRIITSGVIGNIFDFPRIPSVPK
>LC_00491 ATP-dependent zinc metalloprotease FtsH
MSRPIKDDSPGLIGYITSWFPLILMGLIWIFFVRQMQGGGARGAIGFGKSKAKLLTEKNG
RVTFADVAGVDEAKSDLQEIVDFLCDPQKFKRLGGRIPHGVLLVGPPGTGKTLLARAVAG
EANVPFFTISGSDFVEIFVGVGASRVRDMFEQAKNNSPCIIFVDEIDAVGRHRGIGLGGG
NDEREQTLNQLLVEMDGFESSEGVILIAATNRPDVLDPALLRPGRFDRQVVVPNPDIIGR
EKILKVHIRNVPLAPNVVLKTLARGTPGFSGADLRNMVNEAALMAARRNRRLVTMKEFED
AKDKILMGAERRSTAMTESEKKITAYHEAGHAIVAFYVPEADPLHKATIIPRGRSLGMVM
QLPETDRYSTSYKWMISRLAILMGGRVAEEITFGKDNVTSGAMSDIEYATKLARVMVTQY
GFSELLGRVSYSEGQQEVSFTNPSSRSKNISEETFQKIDREVFRLIDDAYQDALRILQEK
NAEFIAVAKGLLEYEALSGQEISALIKGEKINRFMDDDDVSLQFSSVPKAGIKKSDLTNP
DESEDLVAQKSNDYSKISEDNIDTK
>LC_00492 hypothetical protein
MWFKKYDDFVSSYNKNILDIYKKMDSDSAALQLEKIDPEISSHILMRLTTRQSSLIMSKM
DPRSAAVITSIVANMLKFKQSKRST
>LC_00493 hypothetical protein
MSVVSIDGLPHTLQRKPCLAKSSENVIPDFASRNDVATSETLFPIEDIMPIPVTATLLMI
QDLFL
>LC_00494 3-hydroxydecanoyl-[acyl-carrier-protein] dehydratase
MFGPGNAQLPLPPMLMFDRITQISETGGAYGKGFIRAEMDITPSLWFFDCHFQNDPVMPG
CLGLDALWQLTGFFLGWLGELGQGRAISVSKIKFRGMVTPECKLVEYGIEYKNIKKGNVV
LGSADGWMKVDGKEIYIAEDLRVCLYS
>LC_00495 hypothetical protein
MLSANLPAYNLIVTNCTHKIRAAYHLIIHDYPLC
>LC_00496 hypothetical protein
MPHIILLFTIIPFVKRGKNFYLIQTYQKKSDYHIKVLYCNKFMDIRSISELQRDEFCFL
>LC_00497 hypothetical protein
MIRFANAPIKNIENTIITLDLSPSGDLKEAAFNLFNYMKIADDSGTTSIAFSPIPNHGLG
[truncated: 2,413 more rows]
